# Supplementary material for: Transcriptionally Informed Nucleosome Profiling of Circulating Cell-Free DNA Predicts Breast Cancer Recurrence
Source: Cancer Res Commun. 2026 Jun 15;6(6):1405–14. doi: 10.1158/2767-9764.CRC-26-0263 (PMC13266714; doi:10.1158/2767-9764.CRC-26-0263)
Supplement: Supplementary Table S2 — Probe information used for deep sequencing [file crc-26-0263_supplementary_table_s2_suppst2.xlsx]

## Sheet: NGS-Targets
Supplementary Table S2. Probe information used for deep sequencing.
Target	Strand	Size bp	Chr	Start	Stop	% Covered good probe (1XTiling)
RERE	-	515235	1	8412465	8927699	0.720773
APH1A	-	16334	1	150236444	150252777	0.693431
AHNAK	-	163262	11	62201017	62364278	0.664217
SYTL2	-	166920	11	85405265	85572184	0.780891
CYP1A1	-	15986	15	75011884	75027869	0.820896
CLN3	-	35429	16	28477975	28513403	0.557432
ESRP2	-	17094	16	68262937	68280030	0.769231
DBNDD1	-	25019	16	90071280	90096298	0.766147
USP34	-	333624	2	61414599	61748222	0.604459
MFSD10	-	14258	4	2932295	2946552	0.89916
LRBA	-	801292	4	151185588	151986879	0.70006
BRD8	-	48860	5	137475460	137524319	0.683824
VPS28	-	14931	8	145649001	145663931	0.832
KDM2A	+	188819	11	66836735	67025553	0.496188
SIDT2	+	28699	11	117039460	117068158	0.795833
ERBB2	+	70564	17	37814348	37884911	0.794567
TUBG2	+	17722	17	40801303	40819024	0.52027
CASP14	+	18813	19	15150292	15169104	0.605096
KYNU	+	228169	2	143585234	143813402	0.685594
ATIC	+	87705	2	216126783	216214487	0.649795
SLC12A5	+	48464	20	44640326	44688789	0.928218
CCDC50	+	119265	3	190997184	191116448	0.772636
SYNPO2	+	260566	4	119721837	119982402	0.808471
ESR1	+	522947	6	151927808	152450754	0.728483
SDK1	+	1017748	7	3290885	4308632	0.798397
AVL9	+	143237	7	32485102	32628338	0.626466

## Sheet: probe details
Chromosome	Start	Stop	Name	Score	Strand	Code	Seq	Len	GC
chr1	8810722	8810842	780693_44278767_RERE+5'50kb_NC_000001.10[8412464..8927699]_975	50	-	good	CTGAAGATTTGATAAAGGCGAAGAAGCTGCAACACCTTTCAGACCTCTGGGCTCACACCATTGATACCTCTGGTCCTGATGACAAAGGCCAATTTGGGTTCTGCAGGTACACAGAAGTTG	120	48
chr1	8831962	8832082	780693_44278767_RERE+5'50kb_NC_000001.10[8412464..8927699]_798	50	-	good	ATACATACAAAATTTTATATGTTTTCCTAAACAGCGTTTGCAGCAGAGTTCTCACAAGTCTCTAAAAACCTATTTTATCTTTCTTTTTTCTTTCTTTTTTTTTTTTTTTTTTTTGAGACA	120	25
chr1	8846602	8846722	780693_44278767_RERE+5'50kb_NC_000001.10[8412464..8927699]_676	50	-	good	CATCAGGACCAGAGGTGCCAATGGTGTGAGCCCAGAGGTCTGAAAGGTGTTGCAGCTTCTTCGCCTTTATCAAATCTTCAGTGGAACCTTTGTGAAGCTCAACAAGGCTTCAGTTAACAT	120	48
chr11	66946264	66946384	780693_44278770_KDM2A+5'50kb_NC_000011.9[66836734..67025553]_914	50	+	good	TGATTGACATTTGGGTGGTTTCTATCTTTTGGCTGTTGTGAATAACACTAGTGTAAACATTTGTGTATAAGCTTTTGTTTTGAAAAGAAGAACGTATGTTTTCAGTTCTTTGGGTTATAT	120	32
chr17	40808123	40808243	780693_44278778_TUBG2+5'10kb_NC_000017.10[40801302..40819024]_58	50	+	good	CCTGTGGTTACCAAGAAGGTAGTCAATGTGAAGGAACCAAGTAATTATCGAAACCAGACAGTAGAGTGTGGAGGAATTGTTCCATTTCATAGATCAGTATCATCAGCTTCCTGAGGAACA	120	42
chr2	143644718	143644838	780693_44278781_KYNU+5'50kb_NC_000002.11[143585233..143813402]_497	50	+	good	ACAGTCCGAGGCTCCATCTCAACAACAACAACAACAACAACAACAAAATAGCATTGTACCTCACTAATCACCAGGAAAATGCACATCAAAACCACAGTGAGATATCACCTCACACCCTTT	120	42
chr2	216195295	216195415	780693_44278782_ATIC+5'50kbNC_000002.11[216126782..216214487]_572	50	+	good	TGCACAGTGGCATGTCTCCCCCATTACAGTATCATGCAGAATAGTTTCAATGCCCTAAAACTCCCTTGTGCTCCTCCGCCTCATCCCTCCTTTCCCTTCTCCCCAACCCTTTGCAACCAC	120	52
chr2	61703750	61703870	780693_44278780_USP34+5'50kb_NC_000002.11[61414598..61748222]_371	50	-	good	CCACAGTAAAGGTATATCAAGAGAACAGAATTTTGGAAATTAGAGAATAGCAGAAATAAAAAATGAGTTGCAGAGGCAGGTGCGGTGGCTCACGTGTGTAATCCCAGCGCTTTGGGAGGC	120	44
chr4	151477033	151477153	780693_44278787_LRBA+5'50kb_NC_000004.11[151185587..151986879]_4249	50	-	good	ACAGTATCTCATCTCTATAAAAAATGAACAGAATTAACCAGGCATAGTGGTGTGCTCCTGCTGTGTAGCTACTTGGGCTACTGACTTGGGAGGATTGGCTGGACCCAGGAGATTAAGGCT	120	46
chr6	152414401	152414521	780693_44278789_ESR1+5'50kb_NC_000006.11[151927807..152450754]_4056	50	+	good	TCTGTCTCAAAAAAAAAACAAAAAAAAAAAACTAAGACCTTGTGACTACTACCTACTACCTGGATCTCTCTCTCTCTCTCTCTCTCTTTCTCTCTCTCTCTCTCACCCCCCCACACTATC	120	41
chr7	3381679	3381799	780693_44278790_SDK1+5'50kb_NC_000007.13[3290884..4308632]_758	50	+	good	AAGATACACAGATCAATGCGGTGGAACAGAGAACTAAAAAAATACATAAATATGCCAAATTAATTTTTGACAAAGGTGAAAAAGCAATTCACTGATAGATTATTCTTCTCAACAAATGGT	120	30
chr7	3412879	3412999	780693_44278790_SDK1+5'50kb_NC_000007.13[3290884..4308632]_1018	50	+	good	CGAATCCTGTCTTATAATCAAGTGTTGAAAGTCTCATATAATTTATTGAACACTAAGCGAAAGTGAAGAACAGAATGGTTGTATGGGTCCCATTGCAAAGTTGAAAAATTGCAAGTCAGG	120	36
chr7	4067719	4067839	780693_44278790_SDK1+5'50kb_NC_000007.13[3290884..4308632]_6475	50	+	good	TCAGAGATGGTCTGTGGACCCACAGAATCAACATCTCCTAGGAACTTGTTAGAAATACAAATTCTCGGGCCTTACTCCAGACCCACTGAATCAGAAACTCTTACCATATGTGTTTCGACA	120	43
chr7	32552880	32553000	780693_44278791_AVL9+5'50kbNC_000007.13[32485101..32628338]_566	50	+	good	TAAAATTTAACCAAAAAAGACTGGTTTAGGCCTTGAAGCCAGGTGGGGGTTGAACTTGCTTCATTATACCCTTCCAGCATTACTATCATCACAGACCTTAAGAAACATTTACAGTCTATT	120	38
chr1	8603722	8603842	780693_44278767_RERE+5'50kb_NC_000001.10[8412464..8927699]_2700	49	-	good	GTTTCTTCCCTCACAGGAGACATTTGGCAAGTCTTGAGACATTTTTTGTTGTGAGGAAGAAATGTGTATGGGTGCTTCTAGGTAGAGGCCAAGGATGCTCTTAAATATCCTACAATGTAC	120	42
chr16	28479249	28479369	780693_44278774_CLN3+5'10kb_NC_000016.9[28477974..28513403]_285	49	-	good	CAATCTAGCCTGGGTGACAGAGCAAGACTTTGTCTCCAAACAAAAAGAAAAGATAATTACTTTATACTTAGCTTGTCTTAGCCATGAGTGACGGGCTGCATGTGGCCCAGGACAGTTTTG	120	43
chr2	143663798	143663918	780693_44278781_KYNU+5'50kb_NC_000002.11[143585233..143813402]_656	49	+	good	CCTGATCTATTATGTTGTTGTAGACCCAGTTCCAGAAGTTAAAGTACTAGGTCATCAGTTCTAAGGCCCTGGCCAAGGAGCCAAGGCTTGAAGATTGTATTGAAGATTGCATTGTGGGGT	120	44
chr2	61569710	61569830	780693_44278780_USP34+5'50kb_NC_000002.11[61414598..61748222]_1488	49	-	good	CAGAGTAAGACAGTCAGTTTAAAAATGGGCAAAAGTGTTGATCAGATACTACATAAAAGATGATACATAGAAATGGTCAATAAGGGCTGGGCATGGTGGCTCACACCTATAATCCCAGCA	120	40
chr2	61687430	61687550	780693_44278780_USP34+5'50kb_NC_000002.11[61414598..61748222]_507	49	-	good	GCATTGTGTAGTGCCACAGTGGATCTGATAACCAGGACAGCTACTTAGTGACTTAATGGGTAGGTTGCATGTGCAGCCTGGATATGCTGGACAAAAGGATGATTCACATCCTAGACGGGA	120	48
chr3	191008936	191009056	780693_44278784_CCDC50+5'50kb_NC_000003.11[190997183..191116448]_99	49	+	good	TTTTAAAAATTGAGTATTTTTATTGTTAAGTTGTAAGAGTTCATTGTATTCTGGATTCTAGTTCCTTATCAGATACATAATTTGAAAACATTTTTTCACAATCTGAGGGTAGTTTCACTT	120	26
chr3	191053576	191053696	780693_44278784_CCDC50+5'50kb_NC_000003.11[190997183..191116448]_471	49	+	good	GTTCAGCGAATAATTTACATACAATAAAAATTCCTTCCTTTTTAGTGTGTAGTTCTGAGTTTTGACAAATGTGTAGTCTTGGAACCACCACAACAATCAAGATACAGAACAGTTCCTAAC	120	34
chr4	119793679	119793799	780693_44278786_SYNPO2+5'50KB_NC_000004.11[119721836..119982402]_600	49	+	good	AAAATAATAAATTTTGGCATGCTGTCAGCCCACCCACATGTAAAGGTAGCTTAACTTTTACGCAGATAAGACTTCTACATAAGAAAAACTTAAAGACCAGGCATTACTCCTCTTGCTTTC	120	37
chr4	151302433	151302553	780693_44278787_LRBA+5'50kb_NC_000004.11[151185587..151986879]_5704	49	-	good	ATACAGAGTAGATTAGTGGTTGTCAGGGTGTGAGGGTGAGGGAAATGGGAGTGAGTGCCATATAGGTACGGAGTTTCTTTTTGGTGTGATGAAAGGGCTCTGAATTTAATGGTGATGTTT	120	43
chr4	151371073	151371193	780693_44278787_LRBA+5'50kb_NC_000004.11[151185587..151986879]_5132	49	-	good	GGACAACATATAATAGAGCCTTGCTTTCATGCCCAGTCTGACAATCTGTGCATTTTAATTGGGGTGTTGAGGTCATTTACATTTAATGTAATTTTTTATATGGTTGGCTTAAATCTACCT	120	35
chr4	151397113	151397233	780693_44278787_LRBA+5'50kb_NC_000004.11[151185587..151986879]_4915	49	-	good	ACTGAAGAAGATCAATGAAACAAAAGTTGATTCTTTGCAAAGATCAGTAAAATTGACAGACTTTAACCTAACCATGAAAGATGACACAAATTACTTAAATTAGAAGTGAAAGTAGAGACA	120	30
chr4	151441393	151441513	780693_44278787_LRBA+5'50kb_NC_000004.11[151185587..151986879]_4546	49	-	good	AAGTTCTTTGATGATAAGACTCAGTATTATAAAGATGTCATTTCTCCCCAAATTTATCTATCAATTCAACTCAATCCCATTCAGATTCCCAGTAGGTCATTTCAAGAAATTGACAAGCTG	120	33
chr4	151970833	151970953	780693_44278787_LRBA+5'50kb_NC_000004.11[151185587..151986879]_134	49	-	good	AGGAAACCATTTATTGAGCACCTATTGTTAGGCCCCATATGGCCCCTGGGGGTGGCATTGATACGGAAGAGGGGCAGGGAAGTGCTGGGTAGAGAAGGGAGGGGTCCCTGGCTAGGGCTC	120	57
chr5	137515969	137516089	780693_44278788_BRD8+5'10kbNC_000005.9[137475459..137524319]_70	49	-	good	GGAAGGCACTACTGACATCTAGTGGGTAAATGCCAAGAATGCTATTAAACATCTTGAAATGTACAGGACAGATCCCTACAAGAACTGTCTAGCCCCAAATGTCAATAATGCTGTAACTGA	120	41
chr6	151992721	151992841	780693_44278789_ESR1+5'50kb_NC_000006.11[151927807..152450754]_542	49	+	good	GGAGGAGTAAGTTCTGGAGACCTATTGTGCAGCATGGTGACTGTAGTTAATAATGATGCACTGTATACCTAAAAATTGCTGAGACAGTAGAACTTAAAAGTTCTTTTTAAAATTTTTATT	120	33
chr6	152099281	152099401	780693_44278789_ESR1+5'50kb_NC_000006.11[151927807..152450754]_1430	49	+	good	TAAGAAGAGAAATGTTGTATGATTTCACTTATATAAACTACCTAGAATAGGCAAATTCACAGGGATAGAAAGGTGGAATGGAGGTGACCAAAGGTGGAAAGGAAGGAGGATTGTTCAATG	120	38
chr6	152246881	152247001	780693_44278789_ESR1+5'50kb_NC_000006.11[151927807..152450754]_2660	49	+	good	TTGTGGCTTATCTTTTCACTCTCTTAATTGTTTTTTTCAAAGTAGAAATTTAAATTTTAATGAAGCCCAATTTATTAATTTTTTTCTTCCATATTGTGCTATTGGTGTTGTATATAAAAA	120	23
chr7	3369679	3369799	780693_44278790_SDK1+5'50kb_NC_000007.13[3290884..4308632]_658	49	+	good	TAAATAGTATTTCATTGTATGTATATGTCACCTTTTTTTTCCCATTTACCAGTTGATTAACAGATATTTGGGTTATTTTCACTTTCTGGTGTCTGTGAATAATGCTGGCACATACTGATT	120	31
chr7	3552199	3552319	780693_44278790_SDK1+5'50kb_NC_000007.13[3290884..4308632]_2179	49	+	good	TCCCCAGCAGCAATGACTGAGAATTCCCATTGCTCCGCATCCTCTTTACCATTTGGTGTTGTCTGGATTTTGGCCATTCTAGTGATATGTTGTTGTTGATGAAGTATCTATTAAGGTCTT	120	42
chr7	3755479	3755599	780693_44278790_SDK1+5'50kb_NC_000007.13[3290884..4308632]_3873	49	+	good	ACAAGGATTTTAAAGCAGCCATCATAAAAGGGCGTCAGCAGCAAACTATTCATTCTCCTTGAACAAATGAAGAAATAGAAAAATCTCAGCAAAGAAGAAGAAATTATTTAAAAAGTGAAA	120	32
chr7	3756919	3757039	780693_44278790_SDK1+5'50kb_NC_000007.13[3290884..4308632]_3885	49	+	good	GATAACAGGAAAACTTTAAACATGTGGATATTAAACAACTTCTAAATAATCCATGTGTCAAAGAAAGTATCTTAAAGGGAATAAAGGAAACACTGAACTGAATGAAAAATCAAAATGCAA	120	28
chr7	4284319	4284439	780693_44278790_SDK1+5'50kb_NC_000007.13[3290884..4308632]_8280	49	+	good	GGCCTTGCATGGGTGTAATCCAGGTGTAGATGGGCTGTGTTCTCATCTGGAGGCTCAACTGGGCAAGAATCTTCTTCCAAGCTCATTCAGCCTGCTGGCAGCATGCATTTCCTTGTGGCC	120	53
chr7	4292839	4292959	780693_44278790_SDK1+5'50kb_NC_000007.13[3290884..4308632]_8351	49	+	good	GTTGGAAGTTTATGTTGTTGATTTGAGATCTTTCTTTTTTTGTAAATACAGGACTTTATGGCTAAAAATTCCCCTCTAAGCACTGTGTTAGCTGAATCTCATAAGTTTTAATATGTTGTG	120	32
chr7	32555520	32555640	780693_44278791_AVL9+5'50kbNC_000007.13[32485101..32628338]_588	49	+	good	TTGCTTCCTGTCTTTAAAAAAAAATTGTTCTTTCATTTACTTTTCTCTACCCTATTCCTCCTTCCCCACTTTGCCATACTCAGTACGAAGAAAAATCTAGAGATGACTCAAACCCCTTAA	120	36
chr7	32555880	32556000	780693_44278791_AVL9+5'50kbNC_000007.13[32485101..32628338]_591	49	+	good	CAGGAAGCAGTCTTCACTGTTTTGTTTTTTCCACCTAGGAAGTTGTTTAGGATCCTAATTCTAATTCAGAGGTGCATTCTACAGAGTCTTCTCCATTGCCTTTCCTCTCAAAATTAATCT	120	38
chr7	32570640	32570760	780693_44278791_AVL9+5'50kbNC_000007.13[32485101..32628338]_714	49	+	good	GGGAGTACTCCAGAGAACAAGAGAGGCTCAAGTTTTAAAGAAAAAAGACAAATGAGGGGCAGGGACAATTACAAAAGTTGTTCTTCAGGAATTCTCATTGGCTTACAGAAATGGCATTAG	120	40
chr2	216164335	216164455	780693_44278782_ATIC+5'50kbNC_000002.11[216126782..216214487]_314	48	+	good	GGCAGATGGCTGCCTTCCTGCTGTGTCCTCACATAACCTTTCCTCCGTGGGGGCGCATTCCCAGTGGCTCTCCCATTTCTCATAAGGACACCAGTCATTTTGAATTAGGACCCACCCCCA	120	55
chr2	61673990	61674110	780693_44278780_USP34+5'50kb_NC_000002.11[61414598..61748222]_619	48	-	good	GCCTAATGTTATTTTCTGATGCTGTGTAATGAAATGTGTCAACATTGGAAAGATGATGTACATAACTTAGTGGACCAATATTTTCCAGATCACCAGTATATTATGTTATAAAATTATGCA	120	31
chr4	151868593	151868713	780693_44278787_LRBA+5'50kb_NC_000004.11[151185587..151986879]_986	48	-	good	AGGTTTTATGTAAATGTTGCTTATCAAGTTGAAGTTTTTTTTTGTTTCCATTTTTCTGAGTTTTTATCCTCAATAGTGTTATTGAATTTTTGTCAAATACTTTTTCTGCATCAGTTGATA	120	26
chr4	151934593	151934713	780693_44278787_LRBA+5'50kb_NC_000004.11[151185587..151986879]_436	48	-	good	GAGGTATAATTCATATATTATACAATTCTACCTTTAATTAATTCATTAACTTATTTATTTAGAGATGAGGTCTCACTCTGTTGCCTAGGCTAGTTTTGAATTCCTGGGTTCAGGCGATTC	120	32
chr4	151982953	151983073	780693_44278787_LRBA+5'50kb_NC_000004.11[151185587..151986879]_33	48	-	good	CAAGAGAGAGAGACTCTGTCTAAAAAAAAAAAAAAAGAAAAAAGAAAATGAGCTGGGAAACTGTGTAATTAGACATTAAATTCAATCAGATTATTTTCAAGCTTCTCATCAATTCTAACA	120	28
chr5	137498689	137498809	780693_44278788_BRD8+5'10kbNC_000005.9[137475459..137524319]_214	48	-	good	TGAGATTCTTTCTTTGAGGCCAAGGCAGTGAAGGTGAGGAGAGGATCTTTTCCTTCCTTCCTTCCTTCCTGTCTTTTCTCTTTTCTTTTCTTTTCCCTTTCCTTTCCTTTCCTTTCCTTC	120	42
chr6	152178481	152178601	780693_44278789_ESR1+5'50kb_NC_000006.11[151927807..152450754]_2090	48	+	good	ATTATGTCATTTTATATAAGGGACTTAAACATCTATAGATTTTGGTGTCTGAGGAGTCTTCGAACAAATCCCCCACAGATCCTGAGGGGCCACTGTATATATATATCTTCATAAACACAC	120	37
chr7	3790039	3790159	780693_44278790_SDK1+5'50kb_NC_000007.13[3290884..4308632]_4161	48	+	good	ATGTTAGAGAATCAACTCTTCAGTGATACTTGTTAAAGACCAGTAAGGAAGACTTTATTTAGGACCATTGCAATAGGTATAGGAACAGCGGGATTTTGCAGTGGGCGAGAGAGATTGAGA	120	40
chr7	3808999	3809119	780693_44278790_SDK1+5'50kb_NC_000007.13[3290884..4308632]_4319	48	+	good	GGGGGACTGAGCCTGGAACCTCAGGTCTCTCTTCTTACAAAGCCACAAGTCCCACTCCTATGATAACCCTTTAATCCATCCACTCATTAATATATTAATCCATGGATAGATTAATCCACT	120	42
chr7	3842719	3842839	780693_44278790_SDK1+5'50kb_NC_000007.13[3290884..4308632]_4600	48	+	good	AACATATGAGAGCTCCAGTTTCTCTGCATTACTGTTTTTTTACATTAGCCATTTTAATAGGTGTGGAAGGGTAGGTCATCATGGTTTTAATTTGCATTTCCCTAATGGCTAGTGATGCTC	120	38
chr7	4036759	4036879	780693_44278790_SDK1+5'50kb_NC_000007.13[3290884..4308632]_6217	48	+	good	TTTCTTGTTTTTGAACTTATTGGAAATTGTTACGGGATCTTTGGAGTGTCGCTTTTCCAGCCAGAAACCTCTGTGGCTGGTGGCGGTTTTGTCCGAGTTCTCGTCTTGTATCCAGGAAGA	120	45
chr7	4303519	4303639	780693_44278790_SDK1+5'50kb_NC_000007.13[3290884..4308632]_8440	48	+	good	TGAGTGGGGAGGCCGCGTAGACCTCTCCTGAGTGAGGGAGGCCGCGTAGACCTCTCCTGAGTGGGGAGGCCGCGTAGACCTCTCCTGAGTGGGGAGGCCGCGTAGACCTCTCCTGAGTGA	120	66
chr7	32556720	32556840	780693_44278791_AVL9+5'50kbNC_000007.13[32485101..32628338]_598	48	+	good	CCTGGCTAGAGTTCTGAAGTAAAAGCTATAGAATCTTTGTGTGAGGGTGTATGTGTGTGTTTATGTGTACATATGCATATTTTGTTATGTGTTTTGGCCACAGGGACCAAATGTGGCTTA	120	39
chr7	32571120	32571240	780693_44278791_AVL9+5'50kbNC_000007.13[32485101..32628338]_718	48	+	good	AAAATCAGCTTCCTTAATCCTGAGGCAGGATATATCCCTGACCCCTTTGCGGGACTCACAACAGGGTACCTCCTTTACTCAGCCCACCGTTCTCAACTCCTCGCAGGAGGGAGCACACGA	120	53
chr2	61674470	61674590	780693_44278780_USP34+5'50kb_NC_000002.11[61414598..61748222]_615	47	-	good	AAGCATGTCACTTCAAGGAAGACTGATAATGTTAATTGCCAGTGATAAAATTTGAGCTTTGATAGAAAAATTAAAATTTTAGAAAACTTGAACCTGACACCATGAACTTGAAAGGTGCCC	120	33
chr3	191031256	191031376	780693_44278784_CCDC50+5'50kb_NC_000003.11[190997183..191116448]_285	47	+	good	AGAACACACTCCTACAATAACAAAGTCCAGGTGTCCCAATACCCATAACGATATATGTTTGTGAGATAATAACAGTTATGCTTTGATGTACTCACACACCAGACTGTCAAAGCTAGTTCT	120	38
chr3	191079136	191079256	780693_44278784_CCDC50+5'50kb_NC_000003.11[190997183..191116448]_684	47	+	good	TTGAGAGATAATGGATAATTTCACATATGATGTGAGTTAGTTTCCTATGACTGCCGTTACAAATTACTCTGCAAACTTGGCTTAACAGAAATTTATTGTCTTAGAGTTCTGGAGGCTAGA	120	35
chr4	151329793	151329913	780693_44278787_LRBA+5'50kb_NC_000004.11[151185587..151986879]_5476	47	-	good	AAATTGATTTTTGGTTGTTAAACCAGCCTTGCATTCACAAATATATTACACTTATATGTTTTAAGTTCTTTTGATATGTCCTGGATTTTTGTTTTGTTAGTATTTTCTTGAGGAATTACT	120	27
chr4	151736593	151736713	780693_44278787_LRBA+5'50kb_NC_000004.11[151185587..151986879]_2086	47	-	good	AAATTAATAGACTTTATTTTTTAGATCAGTTTTAAGTTTACAGGAAAATTGAGTTTGAAGTACAGAGAATTCTCAAATACCCTGTCATTCTCTCCCTCGCTGGTTTCCCCTGGCCCAGTG	120	37
chr4	151795393	151795513	780693_44278787_LRBA+5'50kb_NC_000004.11[151185587..151986879]_1596	47	-	good	TCCTGCTGTTGGTCCCTGCAACTTTTCCTGGTGTCTTTCCCTCACAGTATCTCCATACCTCTTTCCCAGTTAGCTCCAGGTCTTGGGAGAAACAAAGTGCTCTCGGGAACTAGGGTGCCT	120	52
chr4	151907113	151907233	780693_44278787_LRBA+5'50kb_NC_000004.11[151185587..151986879]_665	47	-	good	TTTGCCTGTGTGACTGTAAAAAATGTACTTTTAAGGAGTTCAAGACCAGCCTGGTCAACAAAGTGAGACCCCCATCTCTACCAAAAAAAAAGCACTTTTATACATTTAAAATGTTTTAGT	120	35
chr7	4288279	4288399	780693_44278790_SDK1+5'50kb_NC_000007.13[3290884..4308632]_8313	47	+	good	GTGCACATGTACAAATAACTACACACCTGAATACATGCACACACATACATGCACACATGTACACACACGCACACGCACATACCCAAATATGTACATGCAAAAATTTGCATGTGCACACAT	120	41
chr7	32555400	32555520	780693_44278791_AVL9+5'50kbNC_000007.13[32485101..32628338]_587	47	+	good	TGACCAATTCTGCCTGACTTAGTCAAATCTGAATAAAAATTCCAAATTGTAGGGAACAAGGCCTCTCTGAATTAGCTAAAATTCCTTGCTGCTGCAAAAGAAAAAAAAATCAATTTCTGG	120	35
chr7	32559120	32559240	780693_44278791_AVL9+5'50kbNC_000007.13[32485101..32628338]_618	47	+	good	CGGCAGTCTTTGGTAAGATTAATTTGGTAAACTTAATCTCAAAATTCTCTGCAATAGTTTAAAATCTTAAAATCATGTTAAGTAACCTTGATTTTTTTCACTAGGAATTTGGGTTACTAA	120	28
chr1	8846242	8846362	780693_44278767_RERE+5'50kb_NC_000001.10[8412464..8927699]_679	46	-	good	ATTTTCTCCACAAGATAGAATGAAGAAAAACCACCCATTTTGTAGAAGGTGGAGATGCTGGCAACAGGGAGGACCAGATCCACAGGCTTCTTAGAAGAATGAACCGAGGTGTTTACCACA	120	44
chr11	66837424	66837544	780693_44278770_KDM2A+5'50kb_NC_000011.9[66836734..67025553]_7	46	+	good	GTGCTGGGATTACAGGCGTGAGCCACCACACCTGGCCCAGATTTGTTTTTAAAGGATCCCTTACTTCCTTATATGTTTTGCTCAGTTTGGTGGGTGTCCATGAGGGCCCTTACCCTGCAG	120	51
chr11	117044209	117044329	780693_44278772_SIDT2+5'10kb_NC_000011.9[117039459..117068158]_41	46	+	good	GAACTTTTTTTTTCTTTTTTCTTTTTCTTTGAATGGATGAGAGGTTTTTATGTTGCCCAGGTTGGCCTCAAACACGTAGCCTCGCCTCCTTATGTGCCAGGGCAACAGGCCTGAGCCACC	120	46
chr2	143589278	143589398	780693_44278781_KYNU+5'50kb_NC_000002.11[143585233..143813402]_35	46	+	good	TCATACCCTGCTGGTGGGAATAGAAAATGGTACAACCATTTTGAGAAACAATGGCATTTTTTTTTAAAGGTGAATATACACCTACCATATGACTCAGACATTTTACACTTACGTGTTTAC	120	35
chr2	143633198	143633318	780693_44278781_KYNU+5'50kb_NC_000002.11[143585233..143813402]_401	46	+	good	GCCATGAATATTTGTGAAAGGAGAAATGTGCACATGCACAATGGAGTTTCATGCTTCTCCATGGGATCCGTGTTCAAAAAATGACAGCATTAATACAATCTGAGGGGGCAGTTTTCAGCC	120	42
chr2	143772398	143772518	780693_44278781_KYNU+5'50kb_NC_000002.11[143585233..143813402]_1561	46	+	good	TGAGATTTAATATAACATAGAAAAACAGGGACAGATTTAAAACTCATCAGGTGTTTGTTTATTTGTTTTTTGGGTTCGTTTAGAGACAGGGTCTGGCTCCGTCACCCAGGCCGGAGTGCA	120	41
chr2	61602350	61602470	780693_44278780_USP34+5'50kb_NC_000002.11[61414598..61748222]_1216	46	-	good	TCAAACTGTTTTCCAGTATACCTGCATTATTTTACATCCCCACTAGCATTGTAGGAGGTTTCCAGTTTCTCCCTATTCTTGCCAGCAGTTGTTATTATCTAGATTTATTATTGCCATTTA	120	36
chr2	61720430	61720550	780693_44278780_USP34+5'50kb_NC_000002.11[61414598..61748222]_232	46	-	good	CTTGTGTCAGCCTCCCAAGTAATTGGTTGCAGGCACACACCACCATGCCTAGCAAATTTTAAATTTTTTAGTTTTACTTCATTTATATTTACATAGTTTTTTCTGTTGTGCTTTAAGCCC	120	36
chr4	151588513	151588633	780693_44278787_LRBA+5'50kb_NC_000004.11[151185587..151986879]_3320	46	-	good	TTCATTCCTTGGTTCATGGCTTCTTCCTCCATCTTCAAAACTAGCAGCATAGCATCTCCAAATTTCTCTCTGACTCTGCTTCTCTGTTGTCAGTCTCCTTTTCCTCTGCTTCCATCATCA	120	43
chr4	151954033	151954153	780693_44278787_LRBA+5'50kb_NC_000004.11[151185587..151986879]_274	46	-	good	AGACTCCATCTCAAAAAACAAAACAAAACAAAACAAAGAACCAAAAAAACCCCAAAATTCCACAAGTGACATGGAAAATGTTAATGATATATTTTTACGTGAAAAAAAAGCAGGGCACAG	120	32
chr6	152271601	152271721	780693_44278789_ESR1+5'50kb_NC_000006.11[151927807..152450754]_2866	46	+	good	CAGTATCTCAGAATCTGACCTTCTTTGGAAATAGTGCCTTTATATAGGTAATCAACTTCAAGTGAAGTCATTAGCACAAGCCCTAATCCAATAAGGACTGGCATTCTAATGAAAGGGGAA	120	38
chr7	3454639	3454759	780693_44278790_SDK1+5'50kb_NC_000007.13[3290884..4308632]_1366	46	+	good	ATTATGCATAACACTGCTATGAACATTTGTGTAGCAGTTTTTTTGTGGACACATTTTCTTTCTTTTGGTTATACACATAGGAGTGTAATTGCTGGGTTTTGTTAACTTGATTTTTATCTT	120	31
chr7	3560479	3560599	780693_44278790_SDK1+5'50kb_NC_000007.13[3290884..4308632]_2248	46	+	good	TTAGTTTCCTGTTTTTGCCATAATAAATTACCACAAATTGACCAGTTTAAAACAACACTCATTTATCATTTCCCAGTTTTGTAGGTCATAAGTCTAGGTAAGGTATGGCTGCACTAAGCC	120	35
chr7	3780319	3780439	780693_44278790_SDK1+5'50kb_NC_000007.13[3290884..4308632]_4080	46	+	good	TAGGGCAAGTTAAAACACTTTATAGTTTGCTTATTCTTAACAAGATTCGTCTGTTTTTCTTGAATAAACAGTACTTAGATTGTTGCAAGCCTTTGATTAATTTTTAGAGTTCCAAAAATG	120	29
chr7	4113559	4113679	780693_44278790_SDK1+5'50kb_NC_000007.13[3290884..4308632]_6857	46	+	good	CCCCTCTCCCAGTTCCTCATAGGCTGAGCACTATGGGGTGGGGCGGGGGAGGTCACAGTCTTCCCGGACATCGCCTATTGGTTGTTGGGCAGGGGGCCGTAGGTGTTTTTTTAGGGTTGT	120	59
chr7	32572320	32572440	780693_44278791_AVL9+5'50kbNC_000007.13[32485101..32628338]_728	46	+	good	TGCTTTAAACTAAGATACTTATTTCCATTTAATTTAAAAACAAACTTCTTGATGGGCTCAGTGACACATGCTTGTAATCCCAGCCCTTTGGGAGACCAGGGTGGGAAGATTGCTTGATCC	120	40
chr7	32574600	32574720	780693_44278791_AVL9+5'50kbNC_000007.13[32485101..32628338]_747	46	+	good	TCTTCCTGGTACAGAAAGGAAGACACTCTTACAAATGTAGATATTCTTTATAAAATAAATTTCTCTTACAAAAATACAACTTTTACTGTTTTCAGAGCTTCTCCTGTGTCTGTTTCCCAA	120	32
chr1	8792482	8792602	780693_44278767_RERE+5'50kb_NC_000001.10[8412464..8927699]_1127	45	-	good	CATTAAAACTTCTGTGCTCCATGTAATCATCTCTCCCTTCTTTGCCCAGCCCCTGGCAACCACTGGTCCTTTTACTATCTCTATAGTTTTGTCTTTTAAAGAAAGTTGAAGTTCCTTTTA	120	39
chr11	85418944	85419064	780693_44278771_SYTL2+5'50kb_NC_000011.9[85405264..85572184]_1277	45	-	good	CCAGCTAACTTTGTAGCTCTGTGTGTGTGTGTGTGTGTGTGTGTGGTTTTTTTTTTTTTTTTTTTGAGACCAGCCTGGCTCATGGGGTTTTTCCATGTTGGTCAGGCTGGTCTTGAACTC	120	44
chr2	143684198	143684318	780693_44278781_KYNU+5'50kb_NC_000002.11[143585233..143813402]_826	45	+	good	GTAGATCGCATCTTATGGTAATGAAGCTATAGCTCCTCCCCAGGGTGGAGACTTTAGCATGGTAATGAGGAAATTTCACACAGACTCGTCTATGAGTTGCTGGGGTCTGTCAGAAGCTTG	120	47
chr2	143813078	143813198	780693_44278781_KYNU+5'50kb_NC_000002.11[143585233..143813402]_1900	45	+	good	CAATTGATTAGTGACCTAATTCCATCTACAATCACAATTCCTCTTTGCCATATAATGTAAAATATTCATACCTCTAAGGATTAGGACATGGACATCTTTGAGGGTCATTAGTCATCTTAC	120	34
chr2	216165895	216166015	780693_44278782_ATIC+5'50kbNC_000002.11[216126782..216214487]_327	45	+	good	TTTAACATGTAATCAATTAAAATTATTAGAAATATTTTATATTATTACTGTTCTTGTCTAAGTCTTCAGAATGTGGTGTTTGTTTTATACTTACAGAACTTCTCAATTCAGGTTAGCCAC	120	26
chr3	191007376	191007496	780693_44278784_CCDC50+5'50kb_NC_000003.11[190997183..191116448]_86	45	+	good	ATGTCTTCAGTCATTTAAAAGAAGAAAATCCTCTCATTTGTGATAAAATATATAAGCTTGAAGGATATTATGTTCAATAAAATAAAACAGACACAGAAGGACAAATATTTTTATTTGTCA	120	25
chr4	119794159	119794279	780693_44278786_SYNPO2+5'50KB_NC_000004.11[119721836..119982402]_604	45	+	good	TTGTTTTTTTATGGCTCAATAGTATTCCATTGTGTGTGTGTACACACACACACATACACACATATTTTCTTTCTCCAGTCATTCCAATCATCCATAAAAGGACATTTAGGTTGATTCTAT	120	33
chr4	151229593	151229713	780693_44278787_LRBA+5'50kb_NC_000004.11[151185587..151986879]_6311	45	-	good	GGTTTGCCTGTGCCTATTTTAGAATCAACTTTTTCTTTTTATAGGTAGAAAGACTACACTTTAACAATAAAAAGTATGGGATAATAAGTACATAAACCAGTAACAGAGTTATTTATTATC	120	28
chr4	151373953	151374073	780693_44278787_LRBA+5'50kb_NC_000004.11[151185587..151986879]_5108	45	-	good	TGCCAGTATATAGAAATACAGCTGAATTTTGTAAATTGACCTTGTATTCTGCATCCTTGCTAAACTCAATTATTATTACTAGCAGCCTTTTTGTAGACTTTTTGGGACTTTATACATAAA	120	31
chr4	151781953	151782073	780693_44278787_LRBA+5'50kb_NC_000004.11[151185587..151986879]_1708	45	-	good	TCACATGATGAAATTGCTTAATGATGCATTTCTCAGAACATATCTTCATGATTAAGTGATGCATGACTATAGTTTTGTTTAGTTTATATATTTCTTTTTTTTTTTTGAGACGGAGTCTCG	120	29
chr4	151877353	151877473	780693_44278787_LRBA+5'50kb_NC_000004.11[151185587..151986879]_913	45	-	good	TTTGAGTCAGTTTCTGTAGTTTGTATCCCTCTGAGGAATTTGCTCCTTTTATCTAAGTTGTCTAATTATTGGCATACAATTGTTCATAGTGTGTCTTTATAATCTCATTTATGTAAGGTT	120	32
chr4	151925473	151925593	780693_44278787_LRBA+5'50kb_NC_000004.11[151185587..151986879]_512	45	-	good	TCCCTTTGTCCAGCATCATGCTGTATGTATATGCTACCTGCCTGTTAGTCAGTTGCCGTCTCCGTTATCAGATTGATTGCGGCAGTATTGCAGTGATTATATTCAAGTGACCCATATTTG	120	43
chr4	151976833	151976953	780693_44278787_LRBA+5'50kb_NC_000004.11[151185587..151986879]_84	45	-	good	TCGGTGCTGTGTATTTGTTTTTGGTTTTCTGTTTGGGGGAGGAGGGGGTGAGTGAAGCCAGTTTGCCTCTATGCTGCCATTTTGGAACTGGAAGTCCTCAATCTCCATTCTTGCTTGATA	120	47
chr7	3326479	3326599	780693_44278790_SDK1+5'50kb_NC_000007.13[3290884..4308632]_298	45	+	good	TATGCATTTCCTTCCAATTCTTTTTAAATGTTTATTTATCTTTAGATCAATCTATCCATCTGATATAGTTTGGATCTGTGTCCCCACCGAAATCCCAACTTGAATTGTAAACTCCAGTGT	120	33
chr7	3436999	3437119	780693_44278790_SDK1+5'50kb_NC_000007.13[3290884..4308632]_1219	45	+	good	ATTCTGCTGGTGACAAATTCTCTCATTTTTTCTTTATATGGGAATATTTTAATTTTCGTTTTTGAAGGATAGTTTTGCTGGATATATAATTTTTGGTTCGTAGTCTTTTCTTTCCCCCCC	120	32
chr7	3814039	3814159	780693_44278790_SDK1+5'50kb_NC_000007.13[3290884..4308632]_4361	45	+	good	TTTGCCTACCAAGGCTCCTGCAAACCGTATGCCAAGCTGCTCCAGGAACATGTGCACAGCTGCCTGCCATGGGACTGGGGCATGGGATAGGTAGCTCTATTATGCCAAGAGCTGAAATTA	120	52
chr7	4096039	4096159	780693_44278790_SDK1+5'50kb_NC_000007.13[3290884..4308632]_6711	45	+	good	AGCAAGTAGGTAACCACACTTCAAATAGATCCAAGAGAGAAGCTGGAATTCAATAGAGAAGTGACAGGAAGCACCTATGGCAAGGAGGAAAGTGAAGTGCAGCAGCTCCTCCGGGACTGA	120	48
chr7	4303639	4303759	780693_44278790_SDK1+5'50kb_NC_000007.13[3290884..4308632]_8441	45	+	good	GGGAGGCCGCGTAGACCTCTCCTGAGTGGGGAGGCCGCGTAGACCTCTCCTGAGTGGGGGAGGCCGCGTAGACCTCTCCTGAGTGGGGGAGGCCGCGTAGACCTCTCCTGAGTGGGGAGG	120	69
chr7	32489040	32489160	780693_44278791_AVL9+5'50kbNC_000007.13[32485101..32628338]_34	45	+	good	GTGCCTCCCCTCTGTGTATGTGATGCCCCCTCCCATCCCCCTTCCCCCATGATTGGAAACTTCCTGAAGCCCTCACCAGACGCATATGCTGTTGCCAGTTCCCTTGTACAACCTGCAGAA	120	56
chr7	32564280	32564400	780693_44278791_AVL9+5'50kbNC_000007.13[32485101..32628338]_661	45	+	good	CTAAATGGGAACTAGTAAGATTGCCTGAGCCCACAAAATATGGGTTAGAAGCTGCAGTGCTAGTTGGGACAAATCCTCCACTTCATAGCCTTTTGTGGAGCATTTACTGGGGCTTATGGC	120	46
chr7	32567280	32567400	780693_44278791_AVL9+5'50kbNC_000007.13[32485101..32628338]_686	45	+	good	GGGACAGGATGGGCCCACGGCAGGCTGCTATGCCACACCAGCAACACTATGGGACAGAATTAAAATTTGGTGGCCATTGATGTTGCCTCTGGCAAATCTTGGCCAGAAGTGAGAGAATGT	120	52
chr1	8753842	8753962	780693_44278767_RERE+5'50kb_NC_000001.10[8412464..8927699]_1449	44	-	good	CTAGTTTTTAGAATGGTTTTGGGTTTGCAGATAAATTGAGTAGAAAGTACAGAGTTCCCGCATCCCCCCTAACTCCCAGTTTCCCCTATTAACATCTTGAATTAGTTTGGTACATTGTTA	120	38
chr1	8811082	8811202	780693_44278767_RERE+5'50kb_NC_000001.10[8412464..8927699]_972	44	-	good	TGCTCAGATGTTTCAAGCACTTTGGAGCAGCTTATATTGTAGATAGTCAAGGTTTTCTTCATTCCGCCTCATGGAGAAGATAATTTGAAGGGCCACAGGAAGTTATTTGCTTCCTTGAAG	120	41
chr11	117039769	117039889	780693_44278772_SIDT2+5'10kb_NC_000011.9[117039459..117068158]_4	44	+	good	GTGCTGGGATTACAGGCATGAGCCACCGTGCCTGGCCTTATTGGCTTAGTTTTTAAATTATCCTCCAAAAATTTTGGGCCTTTTTCTGTGGGGAAACAAGTGAAGCTGCTCTTCAGCATA	120	45
chr4	151188673	151188793	780693_44278787_LRBA+5'50kb_NC_000004.11[151185587..151986879]_6652	44	-	good	TTCTGCCTAGCCTGGGGTTTTGTCTGTTTTCTAGTTCCTTAAGAGGTAAAGTTAGGTTATTGATTTGAGATATTTTTAAATCTATGTGTTTACAGCTAAAAATTTCCATTTTAGCATTGC	120	32
chr4	151793113	151793233	780693_44278787_LRBA+5'50kb_NC_000004.11[151185587..151986879]_1615	44	-	good	TCTGTGGCTGCTTTCATGATACAAGGACAGTGTTGAGTTGTGACAGAAATCACCTGGTCCACAAATTCTAAAATATTTACCCCCTGGCCATTTGCAGAAAAGCTTTGCTGACCCCAAGGG	120	45
chr4	151834753	151834873	780693_44278787_LRBA+5'50kb_NC_000004.11[151185587..151986879]_1268	44	-	good	TGTACTTAACATCAGAGCTCTCAAATATATGAAGCAAACTTTGATAGAATTAAAAGAAGTAGATAGCAACACCATTATAGTAGGACACTTCAGTATTCAGCTTTCAATAATGAATAGAAC	120	31
chr4	151869313	151869433	780693_44278787_LRBA+5'50kb_NC_000004.11[151185587..151986879]_980	44	-	good	GTCTGCCCCTCCACCAGTTCCTCACAGTGTTGATTGCTGTAGCTACATAATAAGTTTTGAAATTGGGTAGATGGATTCTTTCTACTTTATCTTTCTCTTTCAAGATTGTTTTTGGTATTC	120	38
chr6	151929481	151929601	780693_44278789_ESR1+5'50kb_NC_000006.11[151927807..152450754]_15	44	+	good	TTGTGTTCCTGTGGAGGTGTACTTGCTTTTTTCATGTGTCTTGTGTCCCTACATTTGTATCTGTACATCTGTTGAAACAAACACTTCTTCCAATTTTATGAAACCGCTTTTGTAGGGAAA	120	38
chr7	3313639	3313759	780693_44278790_SDK1+5'50kb_NC_000007.13[3290884..4308632]_191	44	+	good	CTTTTTCTTTTTTTTTTTTTTTTTTTTTTTTTTTTGCCTGAGCTAGTGTGAGTTGAGGTCCTGTAGATTGCAGCCAATGTCCAGATCAATGCAACCTCACGATGAGTTTCTTGCTGAGTC	120	37
chr7	3525199	3525319	780693_44278790_SDK1+5'50kb_NC_000007.13[3290884..4308632]_1954	44	+	good	AAGCTAAAACCAGGTCCTGTCATCTCCCATCTGATTTTTAGCTGTTATGAAAATGCTTTCTTGTATGGATAGTTGTTCATTTTGATGTTTGTGCTGAGGGGATGATCTTTGGAGGGTTTT	120	38
chr7	3591439	3591559	780693_44278790_SDK1+5'50kb_NC_000007.13[3290884..4308632]_2506	44	+	good	TGAGATTACAGGCATGAGCCACTGCACCTGGCCTAAATTTTTTTTTGTTGTTGTTTTTAAGGAACAATTTTCTTTACAGAATTATTTAGAATTAGAAATTGTGAATCACATTATCAAGCT	120	31
chr7	3955999	3956119	780693_44278790_SDK1+5'50kb_NC_000007.13[3290884..4308632]_5544	44	+	good	TTTGCATGACTCAGTTCCCAGCCCTAACTTCCCCTTTGGCACAGTGAGTTTGGGGTCCTGAGTTTCTATTTTCCTTGCACACGTCTTAGTGCTGTGATAGAAAAGGGGTTTATTTGAACT	120	45
chr7	4096159	4096279	780693_44278790_SDK1+5'50kb_NC_000007.13[3290884..4308632]_6712	44	+	good	GATCGGCTGGGAACCCAGACAGGTTCCCCACTGTGGGAAAAGGGAAAGGGAGAGACCCCCGTGGTCCACATTCCCACCACAGACTCCTGCAATCCGAGCCACAGGAAAGCCCCTCAAAAC	120	59
chr7	4291159	4291279	780693_44278790_SDK1+5'50kb_NC_000007.13[3290884..4308632]_8337	44	+	good	CTGCTGATTAGAAACTCACTGCCCAGGGTTTTTATCGGAAGCTGGTCACATAGGCATCCTCTGCCAAGCATGTACCAAAACTCCAGACTCCAGAAAGAAAGCAGGTGTTTGGCATAAACC	120	48
chr7	4303759	4303879	780693_44278790_SDK1+5'50kb_NC_000007.13[3290884..4308632]_8442	44	+	good	CCGCGTAGACCTCTCCTGAGTGAGGGTGGCCGCGTAGAACTCTCCTGAGTGGGGGAGGCCGCGTAGACCTCTCCTGAGTGGGGGAGGCCGCGTAGACCTCTCCTGAGTGGGGAGGCCGCG	120	68
chr1	8542162	8542282	780693_44278767_RERE+5'50kb_NC_000001.10[8412464..8927699]_3213	43	-	good	TTTACAATCCAATTAGGTTCTTTATTTTTATTTTTATTGAGCAGCCCTAGGCAACCTCTCATCTGCTTTTTGTCTCTATAGATATGCCTATTCTGGACATTGCATATAAATGGCATCATA	120	33
chr1	8614402	8614522	780693_44278767_RERE+5'50kb_NC_000001.10[8412464..8927699]_2611	43	-	good	CCACCCACTTTGACCTCCCAAAGTGCTGGGATTGCAAGTGTGAACCACCGCACTCAGCCAAATCCTGGAATACTTCTTACACTGGTTTGCATACTCTTTCCTTCCTGTTTCCGTCTTGTC	120	49
chr11	66912904	66913024	780693_44278770_KDM2A+5'50kb_NC_000011.9[66836734..67025553]_636	43	+	good	GAGCTGAGATTGTGCCACTTCACTCCAGCCTTCCAGAGTGAGACTTCATTTTAAGAAAAAAAGATAAAAATTGATCTTTGAGCCATCCCTTTGAGGGGGAATATGGTAGCACCCCATTTT	120	42
chr11	62274668	62274788	780693_44278769_AHNAK+5'50kb_NC_000011.9[62201016..62364278]_747	43	-	good	CCACATGAGGTGGGTATTATTTTTTTCATTTAACAGACAAAGAAACTGAGGCTCAGAGAAGTTAAGCAGGATGTCCAAGGTCACACAGCTAGCAAACAGCAGAGTCAGGATTCACACGGG	120	44
chr2	61651670	61651790	780693_44278780_USP34+5'50kb_NC_000002.11[61414598..61748222]_805	43	-	good	GATCCTCTTGCCTTGGCCTCGCAAAGTGTTGGGATTACAGACATGAGCGAAACATTTCTTTTCTTGATCATTTTTTATGTATATAGTTGAGTAGTGTTAGAAATGTTAACATTCTCGTGC	120	38
chr3	191031856	191031976	780693_44278784_CCDC50+5'50kb_NC_000003.11[190997183..191116448]_290	43	+	good	GGAGTAGCTTTTAATAAACTTGCTTTTTCCACTGCACTTCGTGACTCATCTTGAATTCCCTTCTGCACGAGTTTCAAGAACTCTCTCTGGGGTCTGGTTCAAGGCCCGTATTTCCAGTGA	120	45
chr4	151204873	151204993	780693_44278787_LRBA+5'50kb_NC_000004.11[151185587..151986879]_6517	43	-	good	TCACTGATGATGATGATGCACATCTGTTATTTATATAGTGATTTGTGGACTGAAGAGCTAGCCACAAAAGTGCATACTTTATGCAATTACTATGACAACCTAAATTTGAACTATGTTATT	120	32
chr4	151730953	151731073	780693_44278787_LRBA+5'50kb_NC_000004.11[151185587..151986879]_2133	43	-	good	TCGTATCGTATCGTATCGTATCGTATCGTATCGTATCGTATCGTATCGTATCGTATCGTATCGTATCGTATTTTAAGACAGGGTCTTGCTTTGTCACTCAGGCTAGAATGCAGTAGTGCA	120	42
chr4	151831993	151832113	780693_44278787_LRBA+5'50kb_NC_000004.11[151185587..151986879]_1291	43	-	good	AATTTCTTTTACAATAGCATCAACAAGGATAAAATACTTAGAAATAAACTCAACCAAGGTGGCAAAAGAGCTGTACCCTGACTCCACCAAGGAGGCAAAAGAGTTGTACATTGAAAAGTA	120	36
chr4	151914073	151914193	780693_44278787_LRBA+5'50kb_NC_000004.11[151185587..151986879]_607	43	-	good	CCAAAGTGCGTGGATTATAGGTGTGAGCCACTGCACCCGGCCTTATTTTTACCTTTAAAATAACTATTCTGCTATATCTAAGATACTGTAAAAACTTTGCTGAGGTTTTGCTGTGTTGCC	120	40
chr7	3353479	3353599	780693_44278790_SDK1+5'50kb_NC_000007.13[3290884..4308632]_523	43	+	good	AATTAGCTCTATTTAGCCATTTCACAATATATATGTGTCAAAACATGTCGTACACAATAAATATATACAAATTTTTGTCAAAATTTTAAAAATGTATGTGAGCAGGAGTTAATTCATCTA	120	25
chr7	3821239	3821359	780693_44278790_SDK1+5'50kb_NC_000007.13[3290884..4308632]_4421	43	+	good	ATTCAGAATAGTACTCATAAAGAAGTTCAGTGAACTACAAGAATCTATGGATAGAAAATTGAATAAAATTTGGAAAACAGTACACAAAGAAAGCAAGAAATTTGACCAAAAATAGAAACA	120	28
chr7	4303279	4303399	780693_44278790_SDK1+5'50kb_NC_000007.13[3290884..4308632]_8438	43	+	good	CGTAGACGTCTCCTGAGTGGGGAGGCCGCGTAGACCTCTCCTGAGTGAGGGAGGCCGCGTAGACCTCTCCTGAGTGAGGGAGGCCGCGTAGACCTCTCCTGAGTGGGGAGGCCGCGTAGA	120	66
chr7	4303399	4303519	780693_44278790_SDK1+5'50kb_NC_000007.13[3290884..4308632]_8439	43	+	good	CCTCTCCTGAGTGGGGAGGCCGCGTAGACGTCTCCTGAGTGGGGAGGCCGCGTAGACCTCTCCTGAGTGAGGGAGGCCGCGTAGACCTCTCCTGAGTGGGGAGGCCGCGTAGACCTCTCC	120	68
chr7	4303879	4303999	780693_44278790_SDK1+5'50kb_NC_000007.13[3290884..4308632]_8443	43	+	good	TAGACCTCTCCTGAGTGGGGAGGCCGCGTAGACCTCTCCTGAGTGGGGAGGCCGTGTAGACCTCTCCTGAGTGAGGGAGGCCGCGTAGATCTCTCCTGAGTGAGGAGGCCGTGTAGATCT	120	62
chr7	32533080	32533200	780693_44278791_AVL9+5'50kbNC_000007.13[32485101..32628338]_401	43	+	good	ATCCTGGAAATTCCCTTGTTCACTTTCTGTCTCAATTTTCCCAGTAACTAACTTTTTCTTTCTCTCTCTCTCCCTTTCTTTATTTTTTTGAGATGGAGTCTCATTCTGTCATCTGGGCTG	120	38
chr1	8591482	8591602	780693_44278767_RERE+5'50kb_NC_000001.10[8412464..8927699]_2802	42	-	good	AAAGTATAATTTTCACCATAGGAAATCTGAGAAAACTTGTGAAAAAATTAGTTTTATTGTTGGTGTTGGTTTTGTTTTGTGTTGTGTTTTTTTTTTTTGTTGAGGTGGAGTCTCGCTCTG	120	31
chr11	66882424	66882544	780693_44278770_KDM2A+5'50kb_NC_000011.9[66836734..67025553]_382	42	+	good	ACTCACATGAAAACTTCAAGTTTCTTAAATATTGAAGCATCTTTACTTAAAACCTTCCTTCCCTTCTTTTTTTTTTTTTTTTTTTTTTTTAGAGACATGGTTTCACTGTCACTCAGGCTG	120	30
chr2	61670990	61671110	780693_44278780_USP34+5'50kb_NC_000002.11[61414598..61748222]_644	42	-	good	TACAGCAGTTTTTAGTTCACACCAAAATTGAGCATAAGGTGCAGATATTTCCGGTATGCCACCTGACTCCCCACACACGAAGCCTCCTCCATTATCAACATCTGACACCAGAGTGAGTGG	120	47
chr3	191002816	191002936	780693_44278784_CCDC50+5'50kb_NC_000003.11[190997183..191116448]_48	42	+	good	GTCAACTTCAGATGCTCTAATATTGTAATGGTGGTATGTAAGTCACTAATATCTTTAGTACAAAAGTTAAAAGACAACACTGTTAAAAATAGTGCTTTAGATTTATAAGCTACAATAATT	120	28
chr4	151294153	151294273	780693_44278787_LRBA+5'50kb_NC_000004.11[151185587..151986879]_5773	42	-	good	ATTGTAGTCAAGCTGTTTGCTGAGGCTGCAGTCATCTGAATGTATGACCGAGGGTGGAATATCTGCTTCCAAAATGTCTCGCATTGTTGACATGTTGGCAGGAGGCCTCAGTTCCACATG	120	48
chr4	151694473	151694593	780693_44278787_LRBA+5'50kb_NC_000004.11[151185587..151986879]_2437	42	-	good	ATGTGGTTTCAATGCTTGAGCAAATTGACACATTCCCTGGCACCTAATAGACGTGACAAATGCCTTTTTTTCTCCATACTTGTCAATAAGGACCACTAGAAGTCGTTTTCTTTCAGCTAG	120	40
chr4	151785553	151785673	780693_44278787_LRBA+5'50kb_NC_000004.11[151185587..151986879]_1678	42	-	good	GCAAAAGCAAATATGAGAATGCAGTTGTCTTCTATGAAGCCAAACTTTAAAGAGATTGACAAAAATATGAAATAATGGCACTCTTCTTGTTATTGTTTGGTTTTGAAAAATAATCATTTT	120	28
chr4	151839193	151839313	780693_44278787_LRBA+5'50kb_NC_000004.11[151185587..151986879]_1231	42	-	good	TTGATGGTGTTCCTTAAAGCACAGGTTTTAATTTTAATAAAGTCCAATGTATATATTTTTTTCTTTTGTCACTTGTCCTTTTGGTGACATAATAAGAAGGATTTGCCTAACCAAAGGACA	120	31
chr4	151870633	151870753	780693_44278787_LRBA+5'50kb_NC_000004.11[151185587..151986879]_969	42	-	good	GAGATAATTGCTGATTCACATGCAGTTGAAGACATAATGCAGAGAAATCCTTTGTACTCTTTATCCGGTTTCCCCCAATGGGAAAATCTTGCAAAACTAGAACAATATTGATATTGGTAT	120	36
chr6	151929361	151929481	780693_44278789_ESR1+5'50kb_NC_000006.11[151927807..152450754]_14	42	+	good	TTTCTTATTTCATTGAATTATCTCTTTTATTTCATTGAGTTTCCTTAAGATCATGATTTGAATTCTTTGTCAAGCATTTCATAGAGGTCCTTTTCTTTGGGATTTGTTACTGAAGTTTTA	120	28
chr6	152241721	152241841	780693_44278789_ESR1+5'50kb_NC_000006.11[151927807..152450754]_2617	42	+	good	CTCGCCATGGTTGTGACAGTTTCTGAGACTTTCATTGTTTTTGATACCCCAGGTAGTTTAGGCATTTTGTAGAATGCCTCCCAGTCTGAATTTGTCTGATGTTTTCCTCATGGTTTGACT	120	42
chr7	3640519	3640639	780693_44278790_SDK1+5'50kb_NC_000007.13[3290884..4308632]_2915	42	+	good	AGAACTCCTCTCTATTCCTAATTCGGTGAATAGTTTTTAAGATCATGAATGTTGTATTTTGTCAAATGCTTTTTCTGCCTCAATTGATAGCTCACCTAATTTTTTTCCTTATCCCATTGA	120	32
chr7	3813319	3813439	780693_44278790_SDK1+5'50kb_NC_000007.13[3290884..4308632]_4355	42	+	good	GTTTGCTGTTTTTGTTTTTTGTTTTGCTGGTTGTTGTAGGCTGTTTCTGTGCCATGGATCAGCCTAAGGTGTATACTTAAGTTCTTCTCAGGTCTTTTCTGAGCCTCTGCCTTTTGCTGG	120	42
chr7	3957799	3957919	780693_44278790_SDK1+5'50kb_NC_000007.13[3290884..4308632]_5559	42	+	good	ACGTGTCTTCCCTCTCAACACCGCGGTACCCTGGAGCAGGGGTTCCCAACCCCCCCAGCCACAGACTGGTATCGGTCCATGGCCTATTAGGAACCAGGCTGCACAGCAGCAGGGGAGCAG	120	62
chr7	4097839	4097959	780693_44278790_SDK1+5'50kb_NC_000007.13[3290884..4308632]_6726	42	+	good	AAAAAAGAACCAAACAGATATCCAGGAACTAATTAATTCATTGACTGAAATTTAAAAATACAATAGTAAGCTTCGGCAGTAGACTAGATGAGACAGCAGAAGGAATTTCAGAATTTAAAG	120	31
chr7	4257079	4257199	780693_44278790_SDK1+5'50kb_NC_000007.13[3290884..4308632]_8053	42	+	good	CACCCGGAGCACCACACCACCCGGAGCACCAGGCCACCCGGAGCACCACACCACCCGGAGCACCACACCACCCGGAGCACCACACCACCCGGAGCACCAGGCCACCCGGAGAACCACACC	120	72
chr1	8574802	8574922	780693_44278767_RERE+5'50kb_NC_000001.10[8412464..8927699]_2941	41	-	good	TTGCTGAAGTTCAGAATGTGCCATAATCAGTGCTTCTCAGAGCATAGCTTGTGGACCTCATTATTATTATTATTATTTCTCTTTTCTTTTCTTGTCTTGTCTTTTCTTTCTTTTCTTTTC	120	32
chr1	8816002	8816122	780693_44278767_RERE+5'50kb_NC_000001.10[8412464..8927699]_931	41	-	good	ATTGGCCTCTCAAAGTGCTGGGATTACAGCTATAGCCACCACACTTGACTGATAATTTGGTTCTTTAATTGACTTTTTTCCTTTATAATAGCCCTTTTGTTGTGGTAGTATGCTGTAGAT	120	38
chr1	8868562	8868682	780693_44278767_RERE+5'50kb_NC_000001.10[8412464..8927699]_493	41	-	good	GTGACTTCGGGCAGGTTATTTACCTTTCTGGGTCTCAGTTTCCTCATCTGTAAAATTGAGATAATAATAATACTCGTGGGTTTGTTGTGAGGACCAAAGTAATTAATTCATATAAAGTAT	120	35
chr11	66908704	66908824	780693_44278770_KDM2A+5'50kb_NC_000011.9[66836734..67025553]_601	41	+	good	TGTTTTGGGGGTACATGTGATACTTTATTAGATGCATAGATTGTAATGACCAAGTCAGAGTATTTGGGGCATCTTATCACCTTGAATATTTAATAGGAACATTTCAGGTCCTCCTCTCAA	120	37
chr11	66940504	66940624	780693_44278770_KDM2A+5'50kb_NC_000011.9[66836734..67025553]_866	41	+	good	AGGCTGGAGTGCAGTGGTGCTGTAACAGTTCACTGCAGCTTGGACCTCTCCAGGCTTAGGAGATCCTCCCACCTCAGTTTTTTGTTTGTTTGTTTGTTTGTTTTTCTTTTGAAACAGAGT	120	45
chr11	66953464	66953584	780693_44278770_KDM2A+5'50kb_NC_000011.9[66836734..67025553]_974	41	+	good	AGGAACATTTTGACACCACTAAGCAGACCAACATACACATTATAGAAGTACCAGAAGGAAAATAGAAAGGAGCAGAGAGAATATATATTTGATCAAATAATGGCTGAAAATTTCCCAAAT	120	33
chr2	143692598	143692718	780693_44278781_KYNU+5'50kb_NC_000002.11[143585233..143813402]_896	41	+	good	TGTTTTGCCTTTCATTTTCCTCATCACGATTGTTAAAGACTTTGAAGGCTAAATTAAGAAGGTCTCCATGTGGGGTTTGAGGGCCGTCATCAAGCTTCTGAAGTTTGCGTGGAATATTGG	120	42
chr2	216188095	216188215	780693_44278782_ATIC+5'50kbNC_000002.11[216126782..216214487]_512	41	+	good	TGAATCTGTAGATCAATTTGGGAAATGTTACCATCCTAAGAATATTAAATCTTCCAGTCTGTGAACATGGGGTGTCTTTAATTTCTTTAACATTGTCTTGTGAAGTAGAATTGTTTTCTT	120	32
chr2	61468430	61468550	780693_44278780_USP34+5'50kb_NC_000002.11[61414598..61748222]_2332	41	-	good	TACTGATATAAGACCCGTAAATGAAAATGAATGAGATTAAATGGAGTAGAAAATATCACTAAAAGAGAGTAGGCGACTGGGTGTGGTGATTCATGCCTGTAATCTCAGCACTTTGGGAGG	120	39
chr2	61644230	61644350	780693_44278780_USP34+5'50kb_NC_000002.11[61414598..61748222]_867	41	-	good	CTTGCACTACCCCAGTGTAGGGTCCAAACAGGCATGTGAGGTGCCTTTGGAAAGCCCCAGGGCACTGTGGCCAGGGTTCACATTGGCCAAGTTATGTCCATCCATACCAAGCTGCAGAAC	120	55
chr4	151675753	151675873	780693_44278787_LRBA+5'50kb_NC_000004.11[151185587..151986879]_2593	41	-	good	TCAGGCTCAAGTGATCTTCCTACCTTGGTCCCCCAAGTTGGTAGGATTACAGGCGTGAGTTACTGTGCTCTGCTTAATTACATCTTGTAAACAGTTGTTTGGAAATGATGCTATTTTTAG	120	42
chr4	151795633	151795753	780693_44278787_LRBA+5'50kb_NC_000004.11[151185587..151986879]_1594	41	-	good	GTTCCAGGTCACCAAGCTGCCTCTGCCTGCCAAGTCTTGTTGTCCAGGAGATATTGCAGCTGTAGCAGCTTTCCTCCCACCCCAGGCCTGCGACGGGGTAGAGTACAATTATAACACCTA	120	54
chr6	152178241	152178361	780693_44278789_ESR1+5'50kb_NC_000006.11[151927807..152450754]_2088	41	+	good	CAGTCCACCCTCCATGTTTGTGGGTTCAACATCCATGGATTCAACCGACTGCAAATCAAAACTATTTGGAAAAAAATGGATGGTAGTGTCTGTGCTGAACACATACAGAGATTTTCCTTG	120	42
chr7	3334879	3334999	780693_44278790_SDK1+5'50kb_NC_000007.13[3290884..4308632]_368	41	+	good	TGTTTTGGTTTTTTTTTGTAAATTATGACATACACATTCACATTTGGAAATATAAAAAGTACAGGAAAGATCCCGCCACTGCACTCCAGCCTGGGCGACAGAGCGAGACTCCGTCTCAAA	120	41
chr7	3403759	3403879	780693_44278790_SDK1+5'50kb_NC_000007.13[3290884..4308632]_942	41	+	good	TAACTGGATCGTTTTTCACTGTTGAATTTTAAGAGTTCTTTATATATTTTAGATACTAGGCATTTGTTGAACATTTGGCGTACAAATATATTCTCACTCTGTAGACTCTATTTCCATTCT	120	30
chr7	3493399	3493519	780693_44278790_SDK1+5'50kb_NC_000007.13[3290884..4308632]_1689	41	+	good	ACAGGGTCTTGCTATATTGCCCAGGCTGGTCTCAAGCGATCCTCCTGGACTCAAATGATCTCCTGGACTCAAGTGATCCTCCTGCCTTGGCAGTATTTTTTTTAATGGCACTGAGAGACA	120	48
chr7	3552079	3552199	780693_44278790_SDK1+5'50kb_NC_000007.13[3290884..4308632]_2178	41	+	good	GGAAATAAGTTTTCCATTTCTTTGGGTGAATACCAAGGAGTGTGGATCATATGGTACGGGTATGTTTCGTTTTGTAAGAAGCCACCAGGCTGTCCTCAGAAGTGACTGTAACATTTTACA	120	41
chr7	3690559	3690679	780693_44278790_SDK1+5'50kb_NC_000007.13[3290884..4308632]_3332	41	+	good	GGCCATAATGTGTAGTTTATAATCATTCACCTGTTGAAAGCAATCTGGATTGTATCCAGTTTTTGGCCATGATGAATAAAGTTGCTATAAACATTCTTGTTCCTTTTTTCTGTGCATGAA	120	34
chr7	4303159	4303279	780693_44278790_SDK1+5'50kb_NC_000007.13[3290884..4308632]_8437	41	+	good	GAGGCCGCGTAGACGCCTCCTGAGTGGGGAGGCCGCGTAGACCTCTCCTGAGTGAGGGAGGCCGCGTAGACCTCTCCTGAGTGGGGAGGCCGCGTAGACCTCTCCTGAGTGGGGAGGCCG	120	69
chr7	4304119	4304239	780693_44278790_SDK1+5'50kb_NC_000007.13[3290884..4308632]_8445	41	+	good	CCTGAGTGAGGGAGGCCGCGTGGACCTCTCCTGAGTGAGGGAGGCCGCGTGGACCTCTCCTGAGTGAGGGAGGCCGCGTGGACCTCTCCTGAGTGGGGAGGCCGCGTGGACCTCTCCTGA	120	69
chr7	32556120	32556240	780693_44278791_AVL9+5'50kbNC_000007.13[32485101..32628338]_593	41	+	good	TGGATTACTAGGGGCTAAGTGGGAGTGTCTAGTGGGTTGACCCCCAGCAACGTGCAGCAGCCCTACAGGGAATCCCCAACAAAATTAGTTTTAAAAGGCTTGTCCAAGAAATGAATATAG	120	47
chr1	8653642	8653762	780693_44278767_RERE+5'50kb_NC_000001.10[8412464..8927699]_2284	40	-	good	TGTAAAAATCACTGCTCTGCAGTGGATTGGGGGACACTGGTCCTCCATCCCAGCCAGGCAGCTGAAGGAGGGTGTATTAGTCTGTTCTCATGCTGCTAATAAAGCCATACCTGAGACTGG	120	51
chr11	67000624	67000744	780693_44278770_KDM2A+5'50kb_NC_000011.9[66836734..67025553]_1367	40	+	good	TAATCTACAAGTTGTAATGTTATTTTGAAAACCTCACATAGATTATTTTAAGCTACTTTTAAGCCATTTTATAAATTTAGGGGGGCCAGGCACAGTGGCTCACACCTGTAATCCTAGCAC	120	36
chr11	62205548	62205668	780693_44278769_AHNAK+5'50kb_NC_000011.9[62201016..62364278]_1323	40	-	good	AAAAAAAAAAAAAAAGAGAGAAAGAAAAAGACTTGACCAGGCACTAACAAAAGAGGATACCCAGATGGCCAAATACACTGTGAAAAGGTGCTCAACATCATTATTCATCAGAAAATGCAA	120	34
chr16	28512609	28512729	780693_44278774_CLN3+5'10kb_NC_000016.9[28477974..28513403]_7	40	-	good	AGCGTGACCGTGTGTGTGTAGGTCCATGAGTGTGAGACTGTGAGTGTATGGGACTGTGAGTGTAAGAGTGTGGGAGTGTGTGGGTGGGTGTGTGAATGTGAGTGTTGTGAGTGTGAAAGT	120	51
chr16	90081929	90082049	780693_44278776_DBNDD1+5'10kb_NC_000016.9[90071279..90096298]_120	40	-	good	ACATTCTGTTTATCCATTGATCCACTGAGGACATTGGATTATTTCCACTTTTGGCTACTGTGAATCACGCTATGAACATGCATGTGCAGCTGACTCTTGAACAACGTTAAGTGTTAGGGG	120	42
chr2	143589158	143589278	780693_44278781_KYNU+5'50kb_NC_000002.11[143585233..143813402]_34	40	+	good	CATCATTAGTCATTAGGGAAATGCACGTTCAAATCATAATGAGATAACATTAAAAGTGTATTAGAGTGCCTAAAATTTAAAAAGACTGGACATGACAAACGTTTGAGAGGACTGGAAGTT	120	33
chr2	143703878	143703998	780693_44278781_KYNU+5'50kb_NC_000002.11[143585233..143813402]_990	40	+	good	CTGAGCTCATCCAATCCACATGCCTAGGCCTCCCAAAGTGCTGGGATTACCCTGCCCGGCTGCCAAATTTTATTCTTAAAGAATACTACTTGAAAGTCAAAATTACTCCATGATCCATGG	120	45
chr2	143758238	143758358	780693_44278781_KYNU+5'50kb_NC_000002.11[143585233..143813402]_1443	40	+	good	GTGACAGTGGTAGGTAAAACTAGTCTTAGTTATAGCAGGTATTTCAGCAGATACTAAGTGAAACTGGGCTTCGGGTTACAGCAGGTAGTTTCAGCAGCTGGGCTTGTGGAGAAGTCAATT	120	44
chr2	143784398	143784518	780693_44278781_KYNU+5'50kb_NC_000002.11[143585233..143813402]_1661	40	+	good	AGGGTGAAGAGCCAGTGTGACAGCCAGACTCTTCTCGAAGTTACGAAGTTACGCCACCAAGCTGTCCCTCTGAAGTCAAGCCACTTCTCTCCGATGCCCAGCTGTATCCTGTCTACTGGC	120	54
chr2	61482830	61482950	780693_44278780_USP34+5'50kb_NC_000002.11[61414598..61748222]_2212	40	-	good	AGCTACTAAGTGACCAATAAGTGGGTAGTGTCTGCAACACAGATAAGCTGGACAAAGGGATGATTCATATCCTAAGCAGGATGGTACAAGATTTTATCATGATACTCAGAACACCACACC	120	42
chr4	119800519	119800639	780693_44278786_SYNPO2+5'50KB_NC_000004.11[119721836..119982402]_657	40	+	good	TATGTTGAATCCTAAATCCCCAGTGTATATTTGGAAGTGGGGCTGTGCGAAGGTAATTAGCTCATGAGGATAGAGCCCTTGTGAATGGATTAGTGCCCCTGTAAGACGAGAGACACAAGA	120	45
chr4	119808079	119808199	780693_44278786_SYNPO2+5'50KB_NC_000004.11[119721836..119982402]_720	40	+	good	GCTGTGTAAAATGTTCATTGTACCACAGGTCCTTGAATAATGCCATTTTATTCAACATTGTTTCATGACAACATTGATGAGAAAAAAAAATGTATTTCCAGCTGGGGCCACTGTTTGTAT	120	35
chr4	151443553	151443673	780693_44278787_LRBA+5'50kb_NC_000004.11[151185587..151986879]_4528	40	-	good	ACTCTGGGCATGTAATAGGTGTGGCAGACTCAAAGATCTCTGAAATGCTTTGGGGAGTTATTCTTGCATTGCTTTGATGAATAGCATCTGACTTCCTTCTATTCATACTAATATTGTCAC	120	39
chr4	151833793	151833913	780693_44278787_LRBA+5'50kb_NC_000004.11[151185587..151986879]_1276	40	-	good	ACAACAAATAAAGTTAACGTTAGCAGATAGAAGGAAATGATAAAAATCCGAGCAGAAATAAATGAAATAGAGCAGCAGTCCCCAACCTTTTTGGTCCCAGGGACCAGTTTCATGGAAGAC	120	39
chr6	152181361	152181481	780693_44278789_ESR1+5'50kb_NC_000006.11[151927807..152450754]_2114	40	+	good	TAACATCAATCTCCTCACCTAGTTATCATTTTTGGGGGGCATGGAGTGAGAGCACCTGAAATCTCTCTTAGCAAATTTCCAGTGTATAATACAGTATTGTTAAACATAGTCATCATGTTG	120	38
chr6	152322241	152322361	780693_44278789_ESR1+5'50kb_NC_000006.11[151927807..152450754]_3288	40	+	good	TAGCATCTAGAGTCTAGAGAGTTTCTCTTACAGGGTGGCCTGGTGTCTTAGTCTATTTTCTGTTCCTATAATAGAATACCTGAGACTGGGTAATGTACAAATTATAAAGATTTGTTTGAC	120	37
chr7	3432199	3432319	780693_44278790_SDK1+5'50kb_NC_000007.13[3290884..4308632]_1179	40	+	good	TTGTCATTTCAAACAGAAACTGCAACTTCTAAGCAATAATTTCCCATTTCTTCCTCCCTCCAACCCTGGTAACTTCTAATCTCCTTTTTGTCTTTATGAATTTGTCTACTCTAGGTATTT	120	35
chr7	3478399	3478519	780693_44278790_SDK1+5'50kb_NC_000007.13[3290884..4308632]_1564	40	+	good	TCTGTCTTTATCCTGAAAAGTTTATACTTTACTAAGTTCCATCATTGGCAGCAACCCTGTTTTCTTCCCCTTTGTATTAATATTTTTTTTTTTTTTTTTTTTGAGATGGAGTTTCACTCT	120	30
chr7	3543799	3543919	780693_44278790_SDK1+5'50kb_NC_000007.13[3290884..4308632]_2109	40	+	good	TTATATATATATATATGTGTGTGTGTGTGTGTGTGTGTGTGTGTGTAGATAAAACACAATTCATATCAAAATCCCAGCTGGATGCTGCTGTTGTTGTCGTTGTTGTTGTTGTTGTTGTTG	120	36
chr7	3638239	3638359	780693_44278790_SDK1+5'50kb_NC_000007.13[3290884..4308632]_2896	40	+	good	CCTCATTTCCCTTGTCCCCATCCCTGGCCCTGGCAAACCCTAATCCCTTCTCTATTTCTATACTTTTGTCATTTCAAGAATATTATATAAAAGGAATCACACTGTGTGTGACCTTTTGGG	120	42
chr7	3676399	3676519	780693_44278790_SDK1+5'50kb_NC_000007.13[3290884..4308632]_3214	40	+	good	ACAATTTTTCCATAGTGGCTACACCAACTTACATTCCCATGTACAGTAGTTCCTTTTTCTCCACGTTGTCAGCAACATGTGTTTTTCATTTTTCGATAGTAGCCATCCTAACAGGAGTAA	120	38
chr7	4097239	4097359	780693_44278790_SDK1+5'50kb_NC_000007.13[3290884..4308632]_6721	40	+	good	CTAGAATGCCAAGAATGAGCCTGTCTGGATCACTCTGGGATGTAAGGACAGGCACACTCAGCCCACTGCTGCCACCACTGGGGCCCAAGGATTGGCCCACCTGGTGTCCCTGTCCCCAGC	120	60
chr7	32495160	32495280	780693_44278791_AVL9+5'50kbNC_000007.13[32485101..32628338]_85	40	+	good	GAGCTAGATCCTGACTCAAAAACAAACAAACAAACAAAACAAAAAACAAAAAACAAAACACTATCCCTTTCTTTGTTTCTTTCTGCATGTGTTTGTTTATTCATTCATATTAAATATATT	120	27
chr7	32567400	32567520	780693_44278791_AVL9+5'50kbNC_000007.13[32485101..32628338]_687	40	+	good	AAACCAAAAATAAAATTCAAAGTGTGTTCCACCCACCCACCCACCTACCTCCCACAATCATCTGAATAGACTCCCTCCTTGGCCAGGGTACCGTAAAATTTAACCTGGGAGACTGGTTCA	120	46
chr1	8476282	8476402	780693_44278767_RERE+5'50kb_NC_000001.10[8412464..8927699]_3762	39	-	good	AAGTGCTGGGATTACAGGTGTGAGCCACCGCGCCTGACCGTGAGCCAGGACTTCTCAATATAGTTTTCTTCTCAATTCCCACTCCCATGTTTTTCTAGAAACATGATTGTAACTCCTGTC	120	47
chr17	37849330	37849450	780693_44278777_ERBB2+5'30kb_NC_000017.10[37814347..37884911]_293	39	+	good	CACAAAGAAAAAATGTAAAACAATTTCATGCAGTAGCAAGCATCGAGTTAAATACAGTTGACCCTTGAACAACACAGGTTTGAATTGCACGGGTCCATTTATACTCACATTTCTTCCACC	120	38
chr2	143688878	143688998	780693_44278781_KYNU+5'50kb_NC_000002.11[143585233..143813402]_865	39	+	good	TATAGGGGGTGGTGTGGGCACCTTGGAAAAACAAAACCTTAATTTTTTGGGTATTCTTGAGAGACGGGTTGGTATCCACATTGTCCTTGTAGTAGGAGCATCATCTGTATTGTCTGGAAA	120	42
chr2	61727270	61727390	780693_44278780_USP34+5'50kb_NC_000002.11[61414598..61748222]_175	39	-	good	ACCCTGGCTCCCCACAAAGTGCTGGGATTACAGGCATGAGCAACCGCGCAAGGCCTCCTAGAATAATTTCTACATATCTATCAGGCAGATACTAATACACAGACAGACCCATTAGACGGA	120	48
chr4	119808319	119808439	780693_44278786_SYNPO2+5'50KB_NC_000004.11[119721836..119982402]_722	39	+	good	GAGTGTGTGTGTGTGTGTGTGTGTGTGTGTGTGTGTGTGCACCCTCTGATGGGATGGTCAGGGCTGTCCAGGGCTGATTCCTGCCTTGCGCCCTAAGCTGCAGGGAGAGGCTCAAGCCAC	120	59
chr4	119975599	119975719	780693_44278786_SYNPO2+5'50KB_NC_000004.11[119721836..119982402]_2116	39	+	good	GGGCAGAGAATTTTACTAAGCTACGAAAATGGCTCTCAGTGGAGAGAGGAGCTAGACAGCGAAGAGGATGGGCAGGTTGTCTTCCCCTGAAGTCAGGTCATCTCTTCTGTAGTCTGTCCA	120	50
chr4	151345873	151345993	780693_44278787_LRBA+5'50kb_NC_000004.11[151185587..151986879]_5342	39	-	good	TCATTCAATGTTTTGTTATATCGCTGGTGAGAAAAAAAACATCAATTCATGGCCGGGGCCACTTTCTGTGTGGTGTTTGCATGTTCTTCCCATGTCTGTGTGGGCTTTTTCCAGGTACTC	120	43
chr4	151474993	151475113	780693_44278787_LRBA+5'50kb_NC_000004.11[151185587..151986879]_4266	39	-	good	TAGCAGCTTCACCAATGAACTGATGATAACTCTGACTTTAAGCCTCTGGAACCAGTGAACTCTGTTTCTAAGTAGTTTACTTGAATCTCTTTGGGCTAATAAAAGCTTCCCTTTACCCTT	120	39
chr4	151610593	151610713	780693_44278787_LRBA+5'50kb_NC_000004.11[151185587..151986879]_3136	39	-	good	TGAGTTCAATTTCTTTAATAGAGAATATATCTATTAACATTTTCCATTTCTGTTTTTTTTTTAAATCTTTTAGGACTTTTTAAAAATATTTATTTATTTATTTATTATACTTTAAGTTCT	120	16
chr4	151637233	151637353	780693_44278787_LRBA+5'50kb_NC_000004.11[151185587..151986879]_2914	39	-	good	GCTGGGATTACAGGCATGAGCCACTGCGCCCAGCCCAATTAGCAATTTTTATGTTGTCACTAATACACTGTAAGTGATTTTTTTTTTTGTTGTTATCAAGGCTTTGTTGATGAAGGAAAC	120	39
chr4	151954633	151954753	780693_44278787_LRBA+5'50kb_NC_000004.11[151185587..151986879]_269	39	-	good	TCTCAAAGTGCTGGAATTATAAGTGTGAGCCACCATGCCTGGCACTCTTAGTATAGTTGTTTTATAGGTGAGGAAACTGAAACTTCAATAATTTGTTCAATAATTTCTCATAAATACACA	120	34
chr6	152050321	152050441	780693_44278789_ESR1+5'50kb_NC_000006.11[151927807..152450754]_1022	39	+	good	AGGCCTAGGAGAGCTAGCTTGCTCTTCCCAGCATTTAGGGACACAGCAAGAGGGTGCCGTCTGTGAACTAGAAAGCAGGCCCTCACCAGATACCAAATTTGCCAATGCCTTGGCCTTGGA	120	53
chr6	152094121	152094241	780693_44278789_ESR1+5'50kb_NC_000006.11[151927807..152450754]_1387	39	+	good	GTCCCCCTCAAAAATGATATGTTGAGGTCTTAAACCCCAGTATCCTAGAATGTGGCCTTATTTGGAGGTGGGGTCTTTACAGGGTTAATGGAATTAAAACAAGGCCACTAGGGTTGGCCA	120	45
chr7	3296959	3297079	780693_44278790_SDK1+5'50kb_NC_000007.13[3290884..4308632]_52	39	+	good	CACTCAGGAAATTGCAAGGATTTTAGAAGCTCTGTGTCAGGAACCATAGGAAGACCAAATATATATTTCTTACTGTGTCACCATGCGCTGTAGGAGCTCCTACACAGCTTCATAGTAACA	120	42
chr7	3456439	3456559	780693_44278790_SDK1+5'50kb_NC_000007.13[3290884..4308632]_1381	39	+	good	GTCTGTCAGATGTTATTTGTGGATGTTATTTGTGGTTATGCCCAGTTGGTTAGAACCTAGAAAGTGATAAAAGTGAGCCATGCAGCCGGGCACGGTGGCTCATGCCTGTAATCCCAGCAC	120	48
chr7	3480679	3480799	780693_44278790_SDK1+5'50kb_NC_000007.13[3290884..4308632]_1583	39	+	good	TCACCCTACTTCATCTCATTACATAGGCATTGTACCATGTCACATCATTACAAGAAGAAAGGTGAGTATAGTACAGTGAAATATTTTGAGACAGCCCATGTTCACATAACTATTATTACA	120	35
chr7	3799999	3800119	780693_44278790_SDK1+5'50kb_NC_000007.13[3290884..4308632]_4244	39	+	good	GTTTCTTTCTGAATACAGTTTGCTCATAGCTCTTATTCTTGTGTGACTGTCATTAGTATACCTGAATGTTTATCCTTGCAAAAAATGTATGTTATTATTGTTCATTTTATTGCACAAAGT	120	30
chr7	4036999	4037119	780693_44278790_SDK1+5'50kb_NC_000007.13[3290884..4308632]_6219	39	+	good	CTCTGCAGCTCTCAGCAGAGAGGAGGCCTGGAGTGGAATTTAGGTGTGTTATATACACCTCTGCTGGCAGCTCATCCCGACAAGTGTTCAGCTGTCAGCAGAGAGAAGGCCCTGGAGAGG	120	55
chr7	4256719	4256839	780693_44278790_SDK1+5'50kb_NC_000007.13[3290884..4308632]_8050	39	+	good	CACCACCCGGAGCACCAGGCCACCCGGAGCACCACACCACCCGGAGCACCAGGCCACCCGGAGCACCACACCACCCGGAGCACCACACCCCCCGGAGCACCCTGCCACCCGGAGCACCAG	120	74
chr7	32578920	32579040	780693_44278791_AVL9+5'50kbNC_000007.13[32485101..32628338]_783	39	+	good	TGTTGTTACTTTCCTATGTTACTATTGATTTTAGCAAGAATTTATGAGTGTACTAATATTTTTAAAGCAAAACCTATTCTTAAACTAAGAATGCTTTTTGTTCTTAAAGTACTGGGACAT	120	27
chr1	8924602	8924722	780693_44278767_RERE+5'50kb_NC_000001.10[8412464..8927699]_26	38	-	good	TCAAACAACCCTAGACAAAAAGTGTCCTCTTCTTACAGGTCTTAAACAAAATTTTTGAGGCTGGGCATATGGTGGCTCACGCCTGGAATCCTAGCACTTGGAGAGGCTGAAACGGCATCA	120	46
chr11	66925264	66925384	780693_44278770_KDM2A+5'50kb_NC_000011.9[66836734..67025553]_739	38	+	good	CTGATGAACCAATAATGATTCATTATTATAAGCTGGGTGTGGGTACCTGTAGTCTCAGCTACTCCAGGTGGGGCTCACTTGAGCTCAGGAATTGGAGTCTAGCCTGGGCAACATAGTGAG	120	48
chr2	143604998	143605118	780693_44278781_KYNU+5'50kb_NC_000002.11[143585233..143813402]_166	38	+	good	AGCAAAATAGCACACTCCCTTTGACTCAAAAGAGCCTACATATTCCATATGGTATTATATACATAATGGAATACTATTCAGCCTTTAAAAGGGGGAAAATTCTGCCATTTGCAATAACAT	120	34
chr2	143692118	143692238	780693_44278781_KYNU+5'50kb_NC_000002.11[143585233..143813402]_892	38	+	good	GTTTGGAGACTTGTCTATTAATTTCTACAATAGAGACTTGGGAGAACTCAGTGGGTCCTGAAAAATTAGGTAAAGCAGTGTAGGTTGCCCTGGTATTAATTAAAAAACATACTGGCCTAC	120	38
chr2	143774438	143774558	780693_44278781_KYNU+5'50kb_NC_000002.11[143585233..143813402]_1578	38	+	good	TTTTCAATTCTCAATCCCCTCCCTCTCTCCTCGCTTTAGTAGTCCGCAGTGTCTGTTGTTACCATCCTTATGTCCACGTTCCCATCTTTATGTCCATGTTTAGTTCCTACTTATCAGTGA	120	43
chr2	61488590	61488710	780693_44278780_USP34+5'50kb_NC_000002.11[61414598..61748222]_2164	38	-	good	CCACCATTCCATCTTGAACTTTTTCACCTTCCCAACAGAAACTTGTTAAACACTTAACTCTCCATTCTCCCTCCCAACCCCCCTTGCAACCACTATTCTACTTTCCATCTCTATGCATTC	120	43
chr2	61519550	61519670	780693_44278780_USP34+5'50kb_NC_000002.11[61414598..61748222]_1906	38	-	good	GACAGTTGTTCTTCCAGTGTGGCCAGGGAAGCCAAAAGATTGGACACCCCCGTACTAAAGGTTTTCTCTGTTTGTTTTTCTTGAAATTATGAATACTTTCCTGAAGTATTACTAGTAACA	120	39
chr2	61560350	61560470	780693_44278780_USP34+5'50kb_NC_000002.11[61414598..61748222]_1566	38	-	good	TGCATTCTGCGAATATTACGGAATCTGAAAAAATTTGAAACACTTCTGGTCTCCAGCATTTTGGATAAGGGATATTCAACTAGTTACTCCATTTATGGAGAACTTATGATTAATGAATGT	120	33
chr2	61600550	61600670	780693_44278780_USP34+5'50kb_NC_000002.11[61414598..61748222]_1231	38	-	good	TTTTTTGGCTTAGTCTATTTTATTTGTTATTGGTATAACCACTGAACCTTTCTTAAGCTTATTGTTGGCATGGCTTATCTTTTTCCATTCTTTTATTTTCAGTCTGCTTGTTTTGAAGCT	120	31
chr2	61644110	61644230	780693_44278780_USP34+5'50kb_NC_000002.11[61414598..61748222]_868	38	-	good	AAGGCGCATGTGATTGAGGTCCTGCTCAGGGCCAAGTTCAAGTTCCCCGGCTGCCAGAAGATCCACATCTGGAAGAAGTGGGGCTTCACCAAGTTCAATGCCGATGAATTTGAAGATATG	120	51
chr4	119826559	119826679	780693_44278786_SYNPO2+5'50KB_NC_000004.11[119721836..119982402]_874	38	+	good	GCAGAAGAAACAGAAGTGGTACCTGATGTGTGTGTGTGCGTGTGTGTGTGTGTGTGTCTGTGAGAGAGAGAGAGAGAACACAGGAAGTCCGGCATAAATCTGTCTTAATTGATTTTCATG	120	45
chr4	151433593	151433713	780693_44278787_LRBA+5'50kb_NC_000004.11[151185587..151986879]_4611	38	-	good	TGACTCCTGATTCTATCCTTACCTGGTGGAAAGAGGGCTAGAGAGCTTTCTGGAGTCTCTTATTATAATCCCATTCATGAGGGCTCTCCTCTAAGTACTTGTTCACCTCCCAAAGTCCAA	120	45
chr4	151695313	151695433	780693_44278787_LRBA+5'50kb_NC_000004.11[151185587..151986879]_2430	38	-	good	AGTGACTGCAAGATGTTGAAGGCCTAATCTTTCATAGTCACAGAGTCCTCTGGTCAGAACTGATAGTGGAAGAATGTGTCTGTTGTATCCTCATCTGGTTGGATGCAATTTTTAGGTTTT	120	41
chr4	151834153	151834273	780693_44278787_LRBA+5'50kb_NC_000004.11[151185587..151986879]_1273	38	-	good	GTGTCAACAAAGTTAAGATTGAAATTATACCAAGTATCTTTTTTGACCACAATAAAATGAAACTAGAAACCAGTTGCCAAAGAAAAACTGGAAAGTCCACCAAGTTTTTAATGTAGAAAA	120	30
chr4	151923073	151923193	780693_44278787_LRBA+5'50kb_NC_000004.11[151185587..151986879]_532	38	-	good	TGGGTCTGTGTGGTAGTATAGTCTCTGTGATTTTTTTTCAGGTATAAACAGTGTCAGTGGCGTCTGTGATTTTTTGGGGGCCTTAGGGTTCGGACTATTAATGGAGGCTGTGGTGAAGTT	120	44
chr6	152009761	152009881	780693_44278789_ESR1+5'50kb_NC_000006.11[151927807..152450754]_684	38	+	good	AAAAAAAAAGAAAAAAATATCCAGGAAAAAAATTGTGCCAGTACTGAACATGACTTTGCTCTTTTCATTCTCTAAACAATATAGTATAACACATATTTACTTCACATTTACATTGTTTTA	120	25
chr6	152114281	152114401	780693_44278789_ESR1+5'50kb_NC_000006.11[151927807..152450754]_1555	38	+	good	GGCGACAGAACGAGACTCTATCTCAAAAAAAAAAAAAAAAGTTTTAAACCTTTTTAAAAAATCAAAGTCACAGACACATGCATTAGCCTAGGCCTACCCAGGGTCAGGATCATCAATGTC	120	38
chr6	152204521	152204641	780693_44278789_ESR1+5'50kb_NC_000006.11[151927807..152450754]_2307	38	+	good	TAAAGTGCTGGGATTATAGGCGTGAGCCACCATGCCCGGCCTGTGAGGCCTCTCTTCTAGGCTTGTGGCTAGCCGTCTTCTGCCTGTGTCCTCACATGGCCTTTCCTCTGCGTCCGAGCA	120	58
chr7	3435319	3435439	780693_44278790_SDK1+5'50kb_NC_000007.13[3290884..4308632]_1205	38	+	good	TGAGATTTTCTATTCCTTCTTTAGTCAGTTTTGGTCATTCGTGACTTTTTAGGAATTTGTCTATTTAAGTTGTTGAATTTGTTGGCGTAAAGTTGTTAATATTTCTTTGTCTTTCTAATC	120	29
chr7	3481039	3481159	780693_44278790_SDK1+5'50kb_NC_000007.13[3290884..4308632]_1586	38	+	good	AAACCAAAATCTCTTTTTGTGTGTGTACATGAATTGTTCCAGCACCATTTGTTGAAAAGGCTTCCCTTCCTTCACTGAATTGCCTATTCACTTTCTTGGAAATCACTTGTCCATGTATGT	120	38
chr7	3496039	3496159	780693_44278790_SDK1+5'50kb_NC_000007.13[3290884..4308632]_1711	38	+	good	GTCTGTTTTCTCTCTGTTGTTGCTGGTCAATTCCATTGCTCTATCTTCAAGTTCACTGATTTTATGCTTTGTTATCTGCATTCTCTTATTGAGCTCATTCAGTGAGTTTATCTTTCAGTT	120	36
chr7	3702439	3702559	780693_44278790_SDK1+5'50kb_NC_000007.13[3290884..4308632]_3431	38	+	good	CTCAAAGGAAGTGCTCATTGAAGCATTTTGGATTCGGATTTCAGACTTTGGGATCTGAGATGCTTAACCCAGTATGCATTATGCAGATACTTGAAATCTGAAAAAATCTGAAATACGAAG	120	38
chr7	3813919	3814039	780693_44278790_SDK1+5'50kb_NC_000007.13[3290884..4308632]_4360	38	+	good	TACAACAGTGGGGGAAGGTGCAGCAACAGCGGCCACTGGCCTCTTTGTCTGCACCTCTGTGATCAAAAGCAGCAATCAGTGATAAGAACAGATGTCTTGTGTTTGGAGGACAGTGTCCTT	120	50
chr7	4094239	4094359	780693_44278790_SDK1+5'50kb_NC_000007.13[3290884..4308632]_6696	38	+	good	CCTTTCATTTCCTTTTCTTGCATGATTTGCAGTGTCTAGGATTTCTAGTACTATGCTGAATAAGAGTGATGAGACCAGACATCCTTGCCTGCTTCTCACCTGAGAGGCAAAACATTCAGT	120	42
chr7	32617440	32617560	780693_44278791_AVL9+5'50kbNC_000007.13[32485101..32628338]_1104	38	+	good	AATATATAGGTAGGGAAATCATGCAGATATGATAGTGCAGGCCAAGGGAGAACTTCCCTTTCATCCTCTGAAGGGTCACTGGAAAGTCAGCTGACAAAAGGCAGATTAATAGGAGAAATG	120	42
chr1	8635882	8636002	780693_44278767_RERE+5'50kb_NC_000001.10[8412464..8927699]_2432	37	-	good	CAGTTCTTCAGTCTTCCCCTGATTTTCATGACCTTGACACTTTTGAATATTGCAGTTCAGTTACATTGTAGAATGTTTCTCAGTTTTCATTTGTATCGTATTTCTTCATTATTAGATTCA	120	32
chr11	85416424	85416544	780693_44278771_SYTL2+5'50kb_NC_000011.9[85405264..85572184]_1298	37	-	good	GGCAGCATACATGGCATATGGGAACTCTGTTCTTTCTGCTCAGTTTTGCTGTAAACCGAAAACTGCTCTAAAAAGACTATTTTAAAAAAGACCTTGTTCTTAAGTAGAAAACAGAGAATT	120	36
chr17	40813163	40813283	780693_44278778_TUBG2+5'10kb_NC_000017.10[40801302..40819024]_100	37	+	good	ATAATAGTATGTTTTGTTAAAATATTTGACCTTTTGTCCTTGGTTTCTGAAACAGCTCCAGAACAGCTCCAGAGTGATAAAGGTGAAAGACAGTCTTTTGTTATTTATAACAAGCCCGTT	120	34
chr2	143733518	143733638	780693_44278781_KYNU+5'50kb_NC_000002.11[143585233..143813402]_1237	37	+	good	CTCCCTTATTGGATTTCTTATCTTCAAAATTAATGTCACAGGTGCGACTAGCTGGGGCTCGTCATGGGTGGTAAAGGAATTTACCACGACAGTCATAGGTGAAGAAAGGCAGATTTATTA	120	42
chr2	143784278	143784398	780693_44278781_KYNU+5'50kb_NC_000002.11[143585233..143813402]_1660	37	+	good	GCACGTTACAGTGCTCTTTTAGCTCTGCTGTCCGCAGTCCGCAGTCCGCAGTCCGCATTAGTGTTAATAGCTCAGTGGGGCCTCTGACTTTTCACATGAGGCGGCTGCCTTCCACCAGCC	120	57
chr2	61547270	61547390	780693_44278780_USP34+5'50kb_NC_000002.11[61414598..61748222]_1675	37	-	good	ATGCTGGGATACGATTTGGCCACCCACAACCCTGAACTGGAATAAGCGAGTTGGAAAATGAGCAAATGAATGAATACAAATTGTAACATAGAAATTTGTAAGCTCTATCATATTCGTAGA	120	38
chr2	61584110	61584230	780693_44278780_USP34+5'50kb_NC_000002.11[61414598..61748222]_1368	37	-	good	CTATTTGGCTTATTGTGTTGTTCAGATTCTCTATTTCCTTGTTTATGATTATTCTCTTTATTGAAAATTGGATATTGAAGTCTCCAACTATTATTGTGGAACTTTTTATTTCTCTATTTC	120	28
chr2	61590710	61590830	780693_44278780_USP34+5'50kb_NC_000002.11[61414598..61748222]_1313	37	-	good	TGTATAACCATGTTTCAGTCAACAACACACCACATACATATACAACAGTGTTCCCGTAAGATTATAATGGAGCTTATTATAATTTGTATCACCTCATGACATTGTGATAACTGTCCTAGT	120	34
chr2	61642070	61642190	780693_44278780_USP34+5'50kb_NC_000002.11[61414598..61748222]_885	37	-	good	GCTACCCCGCTTTGCAACCTCCCCACACATTTTTGTGTGGCAGGTGAAAAATTGAAATTACCTCTAATTGGTCCCCTCCTGCAACTAATCATGCCGGTGGCAGTCCAAGTCTTCATCTGC	120	49
chr4	119770999	119771119	780693_44278786_SYNPO2+5'50KB_NC_000004.11[119721836..119982402]_411	37	+	good	ACCTCAAGATCATTTGGCTAACTGGGAGCTGCAACTTACTGCCACTGCCCAACATCCTGCAAGAGAGTAGCATTACACTGTGTATCGCACTCTGGGAAAAAATCAAAATTCAAAATTCAA	120	42
chr4	119774119	119774239	780693_44278786_SYNPO2+5'50KB_NC_000004.11[119721836..119982402]_437	37	+	good	TCAGAAAAGCTTTTAAATATTAAGAAATTGTCAAGCTCACAGTGGCAGACACAACTTTTCCAAATTCATATTTTTACTTGAAAGCTCAAGTTTTATCATTGGCAAGAAACACAAGAGTTT	120	31
chr4	151479433	151479553	780693_44278787_LRBA+5'50kb_NC_000004.11[151185587..151986879]_4229	37	-	good	AACCTAAAGTATGAAGTAAATAGGAGTCCATACTGAAATAAATAGCTAAATAAATTAGTAGGGGAGAGAAGAGTTAAATCTCCCTTATAGAAGGAGTCTAAATAATTTATGTAGATACTC	120	30
chr4	151645273	151645393	780693_44278787_LRBA+5'50kb_NC_000004.11[151185587..151986879]_2847	37	-	good	GTGTGGTGATGCAAGTAAGTCTGTGGCCACCACCACTAGGGCTGCACTGGGTTAGACCTGAAACCTGCACAGCACTAGGTCTTGCCCCAGTTTCTTCCCTTCAGGGCCGTGAGTTCCCAC	120	57
chr5	137485729	137485849	780693_44278788_BRD8+5'10kbNC_000005.9[137475459..137524319]_322	37	-	good	GGGCAACAGAGTGAGACCCTGTCTCAAAAAAAAAAAAAAAATTATCTGGCCAGCTAGAGTAGTTAACTCCAGGGCCACAGGTGATCATGATGGTTTTTAAAGAATCCAATGAGAATTGGG	120	41
chr6	152395201	152395321	780693_44278789_ESR1+5'50kb_NC_000006.11[151927807..152450754]_3896	37	+	good	CCCCAACCAGAGAGGTACATTGGTTACAGCTGATGAATCTACATCGACACGTCATTATCACCCAAAGTGCATAGTTTGCATTGGCGTTGGGCATTTTAGGGCTTTTGACACATGTATGCA	120	45
chr7	3636319	3636439	780693_44278790_SDK1+5'50kb_NC_000007.13[3290884..4308632]_2880	37	+	good	GAAGGAAATCAAAATGTTAAAAGAAGAACTTCAGACAAAGGAAATTTAGCAGAGTTTAATTGAGCGAAGACTAATTCTGGAATCAGAAGCCCCCAGGCTAGCCTAAGTTCAGAGTAACTC	120	38
chr7	3647959	3648079	780693_44278790_SDK1+5'50kb_NC_000007.13[3290884..4308632]_2977	37	+	good	GGGAGTTGAACTGGCTGCTTTTTTGCATGGCACCCCATTTTTACTTGAAGTAGTGACTGACAGAAAAACTATGGTAATTTAGACTTGGGTATTTTGCAGGATTTTCTTGAAAATGAAGAA	120	38
chr7	3812359	3812479	780693_44278790_SDK1+5'50kb_NC_000007.13[3290884..4308632]_4347	37	+	good	GCTCCTTTTAGCATTTTTTGCAGAGCAGTCTACAGGTAACAAACTCCCTCAACTTTTGTTTATCTGGGAAATCTTAATTCCACCCTCACATCTGAAGTCCCATTTTCCTAGCTGTAGGAT	120	41
chr7	4303039	4303159	780693_44278790_SDK1+5'50kb_NC_000007.13[3290884..4308632]_8436	37	+	good	GGGTGGGAAGGCTGTGTAGACCTCTCCTGAGTGGGGAGGCCGCGTAGACCTCTCTTGAGTGAGGGAGTCCGCGTAGATCTCTCCTGAGTGGGGAGGCCACGTAGACCTCTCCTGAGTGGG	120	62
chr7	32565120	32565240	780693_44278791_AVL9+5'50kbNC_000007.13[32485101..32628338]_668	37	+	good	AGAAAAGGAGGGCTAGAGAGAAATTGTTTCAAAGGAAAAATGTAATGCTTTATACTAGATTTCACCCCTAACTTTTGTTTTTTTGAGTGCAGATTGAATCATGAATTATATCTTGGCTAC	120	32
chr7	32570760	32570880	780693_44278791_AVL9+5'50kbNC_000007.13[32485101..32628338]_715	37	+	good	TTAGTGATTGCCTATACATTGTTGAGCTATAGGGTGTAACGCATTTTTTGGCTACTTGGCCTCAGTCTAGAGCTTGCATAGCAAGTGGCTTTAAGCGGTAATTATTTAGCTCAAGGTGGA	120	42
chr1	8656522	8656642	780693_44278767_RERE+5'50kb_NC_000001.10[8412464..8927699]_2260	36	-	good	GTGAGCTTATGATTGTACTACTATACCCCAGCCTGGGTAACAGAGCAAGACCCTTAGTTAAATTAAAAGAGAGAGAGAAAGAGTAATTTATTTTCCTACAGACTAGGTTTGTCTGTAAGA	120	38
chr11	66963904	66964024	780693_44278770_KDM2A+5'50kb_NC_000011.9[66836734..67025553]_1061	36	+	good	TTGGCTGAATGATAATTCATAGTAGCTAAAATGTAGCAACCTAAATGTCCATCAGCAGTGAATACTTTAGCATAATGTGCTATTTCCATTCACTGGATTATTATTTAGCCTTAAAAAGGA	120	32
chr11	67003864	67003984	780693_44278770_KDM2A+5'50kb_NC_000011.9[66836734..67025553]_1394	36	+	good	TGCTAGGATTATAGGCATGAGCCACCACGCCCAGCCACAATTTGAGTTTTTAATCAGATTGTTGTTTTTGTTGGTATTTATTTTGGTGATAAAGTAGTTCTTAATATATATGCATATATA	120	32
chr11	85480144	85480264	780693_44278771_SYTL2+5'50kb_NC_000011.9[85405264..85572184]_767	36	-	good	CTTTTACCATGTAAGGCAGCATATCTTCAGGTTCCAGGGATTAGGATGTGGGTATCTTTGGAGGACTGTTATTCTGCCTACCATAGAATTAACATACTTATGGAACATAACTTATCAAAC	120	38
chr17	40808003	40808123	780693_44278778_TUBG2+5'10kb_NC_000017.10[40801302..40819024]_57	36	+	good	GGGTTAGGAATTGAGGCTGGACCAAGCACAGATGTGGGTCTGGCTGAGCTCAGGCCACTAGCCTCGGAGTCACCCACAAAGGAGGAAATTATGCAGGGACAACAGAAAGTACCTCTGAGA	120	53
chr2	143663678	143663798	780693_44278781_KYNU+5'50kb_NC_000002.11[143585233..143813402]_655	36	+	good	TGTCTCCTCTCTGTCTCTGTAGATGGATTTTGGAAAACAGCAGAAGGAAGTTCGCTTGTTGACCCCATTTGCCACTATAGGAATATGTGCCTCCCTTTAGTTTACTCAATTTGCTTTCAT	120	42
chr2	143692238	143692358	780693_44278781_KYNU+5'50kb_NC_000002.11[143585233..143813402]_893	36	+	good	CTGCCACCATCAGGGTTACCCTTGGCTCGGATGAAGAGATGGTAGTTGCCAGGGTGTCCATTTCAGGGCACCGTCACTCTTCAGTGGCAAGGCCGATGAGATCCTAATAGGAGGTTTTGG	120	54
chr4	151398313	151398433	780693_44278787_LRBA+5'50kb_NC_000004.11[151185587..151986879]_4905	36	-	good	ATTTGACATGATATTTGGGTGGGGACACAAATCCAAACCATATCACCAAGGGATGGTAGTTTTTAAACATGAAAATATCTGATGAGAAATCAGTAAGACATAGACTGAAAACTGTCCATC	120	36
chr4	151558393	151558513	780693_44278787_LRBA+5'50kb_NC_000004.11[151185587..151986879]_3571	36	-	good	ACACTACCTAATTCCAAAACTTAAAGATACAGTAATTAAGACACCATGCTATTAGTATAGGATAGCTGTATAGATCAATGGAACAGAACAGATAATCCCAAAATAAACCCCAGTTTTTTG	120	32
chr4	151691113	151691233	780693_44278787_LRBA+5'50kb_NC_000004.11[151185587..151986879]_2465	36	-	good	GGTGATTGATGCTGACTCACACCGGTGAAGGTAGATCTTCTTTACCACTTCAAATGCTGATCTGTTGTGGAACAACCTCACAGACACAACCAGAAATCATGTTTTATCAGCTCCCTGGGC	120	46
chr4	151869193	151869313	780693_44278787_LRBA+5'50kb_NC_000004.11[151185587..151986879]_981	36	-	good	TAGTTCCTTTGCTTTTCCATATAAATCATACAATAATCTTTTCTATATCTGCAAAAGTCTTGCTGGGATTTTGATGGGAACTATGTTAGATCTATATATCAGTTTTGGAGGAATTGACAG	120	32
chr4	151878073	151878193	780693_44278787_LRBA+5'50kb_NC_000004.11[151185587..151986879]_907	36	-	good	AACTACACATACACACACACGCACACACTCACACACATTACATATTTATGTGTGAGTGTGTATGTGTATATGTGTGTGTATATGTATTTTAAGATAAAATACCTAATTGGTTCATAGTGA	120	32
chr4	151929553	151929673	780693_44278787_LRBA+5'50kb_NC_000004.11[151185587..151986879]_478	36	-	good	ATATCACTGGGTTCCACAGGGCCATTGCAGGACTTATCTGAGTATGCTCAGATTTTGGTCTATGCAGGAGTCCTGGAACCAATGTCCCCAGTATAGCAAGGGACAACTGTATTTTACATG	120	46
chr6	151990201	151990321	780693_44278789_ESR1+5'50kb_NC_000006.11[151927807..152450754]_521	36	+	good	GCAGATTTCTGAGCAAGCTGTTGGCCAGAGCCGTGCTTCGGGGCGACTCACAACAGTGGTAGGAAGCTCTTTGGGAGCTGGGAGAGAGAGAGAGAGAGAGAGAGAGAGAGAGAGAGAGAG	120	56
chr6	152250121	152250241	780693_44278789_ESR1+5'50kb_NC_000006.11[151927807..152450754]_2687	36	+	good	TTGGTGCGTATTCCATCAGAACTTGAGAAGAATGTGTATTAAGTTGTGGTTTGATGGAGTATTCTATAAATATTAATTAGACCATGTTGATTCATCATACCGTTTAGGTCAACTATATCT	120	32
chr7	3352999	3353119	780693_44278790_SDK1+5'50kb_NC_000007.13[3290884..4308632]_519	36	+	good	TTGTATTCCAGCCTGGCGACGGAGCGAGACTCCATCTCAAAAGTAAGTGAAATAAAGGTTGTAGATAAAAAACAAAGTTGATGATTAGTAGTTGGAACTACTAAAAAATGCACTTCAAAA	120	36
chr7	3523879	3523999	780693_44278790_SDK1+5'50kb_NC_000007.13[3290884..4308632]_1943	36	+	good	CAGTTTTGTAGGATTTGAACTGCATGGGTCCATGTATACACACATTTTTTTTCAACCAAACATAGATCGAAAATACATATTCACTGGATGCGAAACCTACATATATGGGGGCTGACTTGT	120	38
chr7	3619279	3619399	780693_44278790_SDK1+5'50kb_NC_000007.13[3290884..4308632]_2738	36	+	good	AAGATAGTGTTGGAAGTCTTGGCCAGTCCTGGTTGTGGAAACAAGGGAACACTTACACCCTGTCAGTTGGAATGTAAATTAAACCATTTGGAAAGCAGTGTTGCAATTCCCCAAAGAGGT	120	43
chr7	4294159	4294279	780693_44278790_SDK1+5'50kb_NC_000007.13[3290884..4308632]_8362	36	+	good	TTAAACATGGTCTCCTTTAGTTCTTTGAACATAATTATAATAGCTACCTTTGAAGTCTTTGCCTGCTTAGTCCAATGTTTGGGCACCCTCAGAAGCTACCTTCTTTTTTTTTTTTTTTCC	120	35
chr7	32568840	32568960	780693_44278791_AVL9+5'50kbNC_000007.13[32485101..32628338]_699	36	+	good	GGAAATGGTTGAAGAAAGCAGAAACAGAACAAAGGGCAGATTGGTCATTTAAAAGTTACCTATGGGGTTAAAACAGAGGGGACCCCCCTATCACGCCTGCTCAGGTAAACTGGGTCCCTT	120	47
chr1	8476642	8476762	780693_44278767_RERE+5'50kb_NC_000001.10[8412464..8927699]_3759	35	-	good	ATTTTGTTTTTCTAATTATTGCAAAATATTTCAAACAGAAAAGTATCAGGGCTTATTTCCATTGTCAATAATAGGATTTCTTTTCTTTTCTTTTCTTTTCTTTTTTTTTTTTTTTTGGAG	120	22
chr1	8502082	8502202	780693_44278767_RERE+5'50kb_NC_000001.10[8412464..8927699]_3547	35	-	good	AAAGTGATGGGATTACAGGTGTGAGCCACCATGCCCGACAAGTTCATTTTTTAAAAGCAGTCCAATGTTGCATCTTATCCTTTTCCCCCTTTAATTTTTATTTCCATTCTACTTCCCCAG	120	40
chr1	8620282	8620402	780693_44278767_RERE+5'50kb_NC_000001.10[8412464..8927699]_2562	35	-	good	TAGCAATGTTTAGAGACAGTTTTGGTTGTCAGAACTGGACGATGGGTGCTACTGGCAATTAGTGGTTAGAAGCCGGGGATGTCATAAGCATCTAACAGTGCACAGGCAGATCCCCACAAC	120	48
chr1	8670082	8670202	780693_44278767_RERE+5'50kb_NC_000001.10[8412464..8927699]_2147	35	-	good	TGTTGAAAATAATTTAAAAGTTAAGATTAAAAACAGCGAAGGTTCTGCTGTTTGTCATTTAAAACCTCAAATCAGCCCGGGCATGATGGCTCACGCCTGTAATCCCCAGCAGTTTGGGAG	120	41
chr1	8824882	8825002	780693_44278767_RERE+5'50kb_NC_000001.10[8412464..8927699]_857	35	-	good	GAAACTGACAAACTGTTTTCCAAAGTGGCTACACCATGTTACAATTTTACTAGCAATGCATGAACCTTGCAGTTTTTCCACATTAGCACTAATACTTACTATCTGGGTTTTGGATTGTAG	120	37
chr1	8891962	8892082	780693_44278767_RERE+5'50kb_NC_000001.10[8412464..8927699]_298	35	-	good	GGGTACAGTAAAAATATGGTATCTTCTGGGACAATCATCATATATGTGGTCTGTTGTTGACCAAAACGTCTTATGCAGTGTATGACTGTAGTTTCCTTTCAGGGCAGGCCTTATTAAGAA	120	39
chr11	117044809	117044929	780693_44278772_SIDT2+5'10kb_NC_000011.9[117039459..117068158]_46	35	+	good	TGATTGGATTCAGCTAATCCATTTACTGTGATTCTTACAAAATCCTGCTCGAGTGCAGTCTTCATGTCTTTTGTGTGTGTGTGTGTGTGTGTGTGTGTGTGTGTGTGTGTGTGGCAGTTT	120	42
chr11	117064969	117065089	780693_44278772_SIDT2+5'10kb_NC_000011.9[117039459..117068158]_214	35	+	good	AGTGAGCCAAGATTGCACCATTGCACTCTAGCCTGGACGATAGGCCATGTCTCTAAAAAAAAAATTTTAAACATCATTTGGGAACACCTACCATAGGCCAGCACTTTCATAGCGGCTTCC	120	44
chr11	62206028	62206148	780693_44278769_AHNAK+5'50kb_NC_000011.9[62201016..62364278]_1319	35	-	good	AATTGGACTTTATCAAAATTAAATCCTCTCTTCATCCAAGGGCACCATTAAAAAAATGAAAAGGCAAGCCTCAGACCTGGAGAAGATATATATCTGCAATACATATGTCTGATAAAGTAT	120	33
chr11	62233148	62233268	780693_44278769_AHNAK+5'50kb_NC_000011.9[62201016..62364278]_1093	35	-	good	GCTTAGAGCAGCATAACTCCAATTTCTGCCCCCATCTCCATGTGGCTGCCTTTATCTGTGTCTCTGTGTTTCCTCTTATAAGGACACCAGTCATTAGATCAGGGCTGACTCTAATTCAAT	120	45
chr11	85509784	85509904	780693_44278771_SYTL2+5'50kb_NC_000011.9[85405264..85572184]_520	35	-	good	TTTCTTCTGGGAGTCTGGAATTTGGGTACATGCCAGGGAAGGGGTGCCTACATGACTTGTCCCCATTAAAAACTCTGGGCACTGAATCTCTAATGAACAGTCTGGTTGGTAACATTTCAG	120	46
chr11	85513624	85513744	780693_44278771_SYTL2+5'50kb_NC_000011.9[85405264..85572184]_488	35	-	good	TTCTATTCATTTTCCTTTTCTTCCTTTCCTTTCTCTCTTCCCTTCTCTTTCTTTCCTCTCTTTCCTTCTCTTTCCTTCCCTTCCTCTTGGCTATTGAAGGTGACAATGGTGAAGTAGTAC	120	40
chr17	37832890	37833010	780693_44278777_ERBB2+5'30kb_NC_000017.10[37814347..37884911]_156	35	+	good	TGGTATCATTAAGAATGCAAGCCCTACAGCCAGACTGCCAGGGTTCAGTTCCTGGCTCTGCATTTCCTGTGTGTCCTTGGGCAAGTTATTTAGCCTTGCTGTGCCTCAGTTTTCTCATCT	120	48
chr2	143692358	143692478	780693_44278781_KYNU+5'50kb_NC_000002.11[143585233..143813402]_894	35	+	good	CCAGCTTCGGAAGGGATGGGGGCGGTCCTTGTGGGGTCCGCTGACAGTCCAACCTCCGGTGGGGTCCTCCGCAAAGGGGGCATGGCCTGGTGGGCTTACCTGGGTTTGGGCATTGTCTGG	120	66
chr2	143692478	143692598	780693_44278781_KYNU+5'50kb_NC_000002.11[143585233..143813402]_895	35	+	good	ACCAGTAGCCTTCATTGCCACACTTGAAACAGGCGCCAGGTGGAGGTGGATTGCTAGGAGGCTTCCCTGTTGAGCTGCAGCCCTGCGGGCCTGGTGGAGGTAAGCATTTGAGACTACCTG	120	57
chr2	143693078	143693198	780693_44278781_KYNU+5'50kb_NC_000002.11[143585233..143813402]_900	35	+	good	GTCTTCTGGGGTGAGGGTGGAAGAGAATAATGTAGAGGTCATGCCAGGTTAGTTTATAAGACTGGGTAAGGTACTGAAACTCCCTAATATAAGAGGTGGGGTCTTCTGGAAATGAACCGA	120	45
chr2	216187375	216187495	780693_44278782_ATIC+5'50kbNC_000002.11[216126782..216214487]_506	35	+	good	TTATTTTAGTGTTAGCTCTTATACTTAAGTCTTTGGTTCATTTTAAGTTAATTTTCATATACAGACATGAAATAGAAGTCTTATTTTATTTTGTATGTGGCTGTCTAGTTGTCTCAGCAT	120	28
chr2	61523030	61523150	780693_44278780_USP34+5'50kb_NC_000002.11[61414598..61748222]_1877	35	-	good	AAATGCTGGGATTATAGGCATGAGCCACTGCTCCTGGCTTAAAGATTGTTTTTAAAATTTGTATAATAAGTAGTTTATTTGAGGACATCTCCGAAAGAACTCTACAGGATGAATGAAAAA	120	34
chr2	61569350	61569470	780693_44278780_USP34+5'50kb_NC_000002.11[61414598..61748222]_1491	35	-	good	GAGTGAGACTCCGTCTTAAAAAAAAAAAAAAAAAAAAAAGGAAACGGCCAGTAAGTACACTCTCAGTGTCTCTTGTCATCTAGTAAATATAAGTTAAAACCACAGTGAGGCACTACTACA	120	35
chr2	61662710	61662830	780693_44278780_USP34+5'50kb_NC_000002.11[61414598..61748222]_713	35	-	good	ATTGATAGGTGAGGACTTACTCCTGCCATTTTATTGATTGTTTTTTAGTTACTACATTATATATCCTTTGTTCCTTGCTTGCTCTTCCATATATGAAATTCTTGAGCATTTCTTATAAGG	120	32
chr4	119939719	119939839	780693_44278786_SYNPO2+5'50KB_NC_000004.11[119721836..119982402]_1817	35	+	good	TGGGTTCCCCTTTCTCCACATCCTTGCCAGCATTCATTATTACCTCTCTTTTTGATAAAAGATAGAGAGTAGAATGATGGTTACCAGAGACTGGGAAGGGTAGTAGAGAGGAGAGGGGGA	120	45
chr4	151216273	151216393	780693_44278787_LRBA+5'50kb_NC_000004.11[151185587..151986879]_6422	35	-	good	CAACAGAGTGAGACCCTGTCTTAAAAAAAAAAAAAAAAAAAAAAAAAGCTATTTTAATTTGGGGAATGCACCAAATTACTGTACTGTACCTTCACTCCCCACTGTTAGCCTCTAGGCTGC	120	37
chr4	151396033	151396153	780693_44278787_LRBA+5'50kb_NC_000004.11[151185587..151986879]_4924	35	-	good	ACATTCATGATTAAAAACTCTCAAGTAACTTTCAACTAAAGAAATTTCCACAAAGTGACAAAAATCATCTACCAAAAAACTCCCAATACGTACATCATACTTAATGTTGAAAGACTGAAT	120	29
chr4	151556113	151556233	780693_44278787_LRBA+5'50kb_NC_000004.11[151185587..151986879]_3590	35	-	good	GCCTCTAAGATTTCTACTTTTATCTATTGTTACCATAAATCCTGCCCCAGGTCCAAACAACCTTGATCATAAATCCCCCGCTTAGGCAGATTCACATAGCATGCTTGCCTTTCCCTGAGA	120	43
chr4	151567873	151567993	780693_44278787_LRBA+5'50kb_NC_000004.11[151185587..151986879]_3492	35	-	good	CTCCAATGAGCATTTCTTTTGCATGTTATGTCTGTGCTCAAAAATTTTGGATTTTTTAGCATTTCAAATTCCAGATTTTTGAATTTGGTATGTGCAACCTATAGTGAGTATGCTTATCTA	120	32
chr4	151645033	151645153	780693_44278787_LRBA+5'50kb_NC_000004.11[151185587..151986879]_2849	35	-	good	TCTTTCCTACTCTTCACTTTCCACAGGCAGAGCTGCCTTTCCCTGTGGCCACCCCCACCACCGGTCCACAGGGGATTCCTTCAGGCCACCACTGATGTTTACTGAGAGCCTAGGGGCTCT	120	57
chr4	151685833	151685953	780693_44278787_LRBA+5'50kb_NC_000004.11[151185587..151986879]_2509	35	-	good	TTTCATTTATTCTTGTACCACATCCTTGCATTAGGTGATGTCAGTGTACTGGATTTTGGCCATTCTTATAGGTGTCTAATGGTATCTAGTCTTAATTTGCCTTTCCCCAGTGACATGTGG	120	39
chr4	151740193	151740313	780693_44278787_LRBA+5'50kb_NC_000004.11[151185587..151986879]_2056	35	-	good	GACTTCATTCAACATAATGCTTTTGAGATTCATCCATGTTGTTTGTTACCTTTTCATTTCATTCATCAGTAGTTTGTTACCTTTTATTGCTGAATAATATTCCATTCTAGAAGCATAGCA	120	31
chr4	151932313	151932433	780693_44278787_LRBA+5'50kb_NC_000004.11[151185587..151986879]_455	35	-	good	GTTAAAATTGAACAAGTTCCTCTCCTCCAGAGGTGTCCAAATAGTACATGGTAGAGCCATATAACTTTCCAGAGTTTTTTCTCTTTTTTTTTTTTGAGACAGAGTCTTGCTCTGTTGCCT	120	38
chr6	152065321	152065441	780693_44278789_ESR1+5'50kb_NC_000006.11[151927807..152450754]_1147	35	+	good	GTGCAAAGTTTCTGTATGCATGCATGTTCTCATTTCTCTTGGGTACCCACTTAGGACTGGAATTCCTGGGACATGTGCTAACTGTATTTATCTAACTTTTTGAGAAATCTTCAAAATGGT	120	38
chr6	152303881	152304001	780693_44278789_ESR1+5'50kb_NC_000006.11[151927807..152450754]_3135	35	+	good	TTTAGTCCTATATAAAAAAATTAGCATTTCAACATGTAATCAATAGAATATATTATTAGTCAACTATTTTGCATTCTTTGTTTTGTACCATCTTTGAATTTCAATTTGTATTTTATACTT	120	21
chr7	3293959	3294079	780693_44278790_SDK1+5'50kb_NC_000007.13[3290884..4308632]_27	35	+	good	CCTACTCCTGATGAAGACATTGTTGTAGGAGCTAAGAAGAGAGTTCTCCTTGGCTCTGTGATGGTTCACTGAAAAAATCACCTCTCAAAAGGCAGATTAACTGGAGAAAAGACATGCACA	120	42
chr7	3302719	3302839	780693_44278790_SDK1+5'50kb_NC_000007.13[3290884..4308632]_100	35	+	good	TATGGAGCAGCCGTTCTTTATTCCTTTACTTTCTTAATAAATTTGCTTTCACTTTACGGGCTCATCCTGAATTAATGAATTAATTCTTTCTTTCTTCTTCTTCTTCTTCTTTTTTTTTTT	120	29
chr7	3437359	3437479	780693_44278790_SDK1+5'50kb_NC_000007.13[3290884..4308632]_1222	35	+	good	TGGCTATCATTTCTGTTGTAGTGTTTTTGCGGTTTTTAAAAATTTGTTCTTAGGGTTTTTATCTCTGCTTACATTACCCACCTCTTCTTGCATGTTTTACACTTTTTTCCATTAGAGCTT	120	33
chr7	3621919	3622039	780693_44278790_SDK1+5'50kb_NC_000007.13[3290884..4308632]_2760	35	+	good	GTCTCAGGTAGGTCTCCCTCAGGTAGGTCTGTCTCAGGTAGGTCTGTCTCAGGTAGGTCTCCCTCAGGTAGGTCTGTCTCAGGTAGGTCTGTCTCAGGTAGGTCTCCCTCAGGTAGGTCT	120	56
chr7	3657319	3657439	780693_44278790_SDK1+5'50kb_NC_000007.13[3290884..4308632]_3055	35	+	good	TGGGGGCCCAACTTACCCTTTTTATTAGGACCCCTCTCCCTTGATAACTAACTCCCTCCCACAGTATCAGCATTAATCCATTCCTGAAGGTAGAGCCTGCATGACCTAATCATATCCTCA	120	47
chr7	4037119	4037239	780693_44278790_SDK1+5'50kb_NC_000007.13[3290884..4308632]_6220	35	+	good	ATAGTAGCTTCTCTCTGCGGCTGGTCGTCCCAGCATCTGCAGCTCTCAGCAGAGAGAAGGCCTTGGAGAGGTTGTTCAATGTCTGCAGCTCTCAGCAGAGGGTAGCTCCTCTTTACAGCT	120	54
chr7	4256959	4257079	780693_44278790_SDK1+5'50kb_NC_000007.13[3290884..4308632]_8052	35	+	good	CCACCCGGAGAACCACGCCACCCGGAGAACCAGGCCACCCGGAGCACCAGGCCACCCGGAGCACCACACCACCCGGAGCACCAGGCCACCCGGAGCACCAGGCCACTCGGAGAACCACAC	120	72
chr7	4292119	4292239	780693_44278790_SDK1+5'50kb_NC_000007.13[3290884..4308632]_8345	35	+	good	TGCTATTGTAAATAGTGCCGCAATAAACATACGTGTGTATAATCCTTTCTATATGTTGCTGGATTCAGTTTTCAATATTGCTGAGCATTTTTGTATCTATACTTATAAGGGATATAGGTC	120	32
chr7	4292599	4292719	780693_44278790_SDK1+5'50kb_NC_000007.13[3290884..4308632]_8349	35	+	good	TAAAGGCAGTGGTAATTAATATCAATAATTCATTCCTGATTTTAATAATTTGAGTCCTCTCTCCTATTTCTGGTTAAAGTTTTGTCAATTTTGTTCATCTTTGCAAAGAACCAACTTGTA	120	29
chr1	8573362	8573482	780693_44278767_RERE+5'50kb_NC_000001.10[8412464..8927699]_2953	34	-	good	ACAATATATTGCAGCAGATTGAATTCAAAAGTAGATAGGAGAATCTAGCTGTCTTTTCTATTAAGTCAAATATTAATGAGATTTGCAAAAACATAAAATAATGCCTCACTTTTTACTAAA	120	27
chr1	8628202	8628322	780693_44278767_RERE+5'50kb_NC_000001.10[8412464..8927699]_2496	34	-	good	GGGGGCCGCTGGTGTGAGTCCTCAGTCCAAAGGCTGGAGGACCTAGAGTTCTGATGTCCAAAGGTAGGAGAAGAAAGGTGTCTTAGCTCTTGGAGAGAGAGCAAAGTCTCCTTTTCCCTG	120	53
chr11	62294108	62294228	780693_44278769_AHNAK+5'50kb_NC_000011.9[62201016..62364278]_585	34	-	good	ATATTGAAGGACCAGAGGGAAAGTTGAAAGGGCCTAAGTTAAAGATGCCAGAGATGAACATCAAAGCCCCCAAGATCTCCATGCCTGACTTTGATTTGCATCTGAAAGGTCCCAAGGTGA	120	45
chr11	62294468	62294588	780693_44278769_AHNAK+5'50kb_NC_000011.9[62201016..62364278]_582	34	-	good	GCAAATTGAAAGGCCCTAAGTTCAAGATGCCTGATATGCATTTCAAAGCCCCCAATATTTCTATGCCTGATGTTGATCTAAATCTCAAAGGACCCAAAATCAAGGGGGATGTGGATGTGT	120	42
chr11	85465504	85465624	780693_44278771_SYTL2+5'50kb_NC_000011.9[85405264..85572184]_889	34	-	good	GACTATATGTTATGTATATCAAAACATCACTGTTTCCTCATGAATATACAAAATTATTATTTGTCAATTAAATTAAAAATAATTTTTAATCTTCCTGGCACATAATATGTGATAGTTCAT	120	22
chr2	143758358	143758478	780693_44278781_KYNU+5'50kb_NC_000002.11[143585233..143813402]_1444	34	+	good	CTTGGAGCAGTGCTATGTGCCCTGGGTGCTTTTTTTCCTCTGGCCTTTAGACTTTGATTTAGGTGAGTATGACAAGAATGACCCAATTTGTATAATCAGCATTCACCCTCTTCTCCCCTT	120	44
chr2	61531550	61531670	780693_44278780_USP34+5'50kb_NC_000002.11[61414598..61748222]_1806	34	-	good	TGGAGGACTCTGCCTGATATCTAATAACCTCCAAAAGGTCCCACCTCCAAATATCATCACCTTGGTAATTAGGATTCGACATACAGATTTGGGGAACACTTATATTCAAACCATAACACT	120	40
chr4	151371553	151371673	780693_44278787_LRBA+5'50kb_NC_000004.11[151185587..151986879]_5128	34	-	good	GACAGACATACAGGGAGAGAACACTATATGACGATGGAAGGAGATATTAGAGTTGTGTTGCTGCAAGCCAAGGAACAGCTGAGCCTACCAGAACCTGGAAGAGGCAAGGAAAGATCCTCC	120	48
chr4	151869673	151869793	780693_44278787_LRBA+5'50kb_NC_000004.11[151185587..151986879]_977	34	-	good	TTTTGGTGAGCAGAATTTTTAATTTTAATAAAGCCTAATTTATCAGTTTTCCCTGTATGGATCTTGCTTTTGTGTCAAGTCTAAAAACTTCTTGCTTAACCCTAAATTCTGAAGATTTTC	120	30
chr6	152160961	152161081	780693_44278789_ESR1+5'50kb_NC_000006.11[151927807..152450754]_1944	34	+	good	GAATGGGTATGGAGTTTCAGTTTTGTGAAATGAAAATGTTCTGAAGACTGGTTGCACGATGATGTGAGTATATCTAACATGATTGAATTGATGAACACTTAAGCGTGGTTACGATGGTAA	120	37
chr6	152198161	152198281	780693_44278789_ESR1+5'50kb_NC_000006.11[151927807..152450754]_2254	34	+	good	TTTTAGAAAATCAACTCTACTTCAGTAAGATTTTCTCAAGCATTATCTTGAGAAGACCAGATAATAAAATTTAAAAAGAATTTCTTCTTTTTTTTTTATTATACTTTAAGTTTTAGGGTA	120	22
chr7	3639799	3639919	780693_44278790_SDK1+5'50kb_NC_000007.13[3290884..4308632]_2909	34	+	good	TTCTCTTTGGAGTGATTGTAAATGGTATTATGTGTTTCATTTTGGTTTCTAAATGTTCATCGTTTATAGAAATGTGATTGATTTTGTGTGTTGATCTTGTATCATGTGACCTTGTTAAAC	120	30
chr7	3725479	3725599	780693_44278790_SDK1+5'50kb_NC_000007.13[3290884..4308632]_3623	34	+	good	GAGAATAATAAGAATATAGGAAAATAATAAAATGGCACGTTTAACATGCATATCAATAATTATGTTAAATGTAACAGATCTAAATATACCAATTAAAATACCTAGATTTATAGAATGAAT	120	22
chr7	4110919	4111039	780693_44278790_SDK1+5'50kb_NC_000007.13[3290884..4308632]_6835	34	+	good	GTGCTGGGATTACTGGCATGAGCCACCACGCCTGGCCTCACCTTAACTTTTAAAAAAAGTAAATTAATGAATCTGGCTCTGCCTTCCAGAAGCTTATCTTTTGAAGTGCCCACTTTAAAT	120	42
chr7	4220479	4220599	780693_44278790_SDK1+5'50kb_NC_000007.13[3290884..4308632]_7748	34	+	good	CACCCCCACATCCCCATCCCCTCCCGCCAGGCCCCACCTGCACGTTGGGGATTATAGCTCAACATGAGACTTGGGCAGGGACACATCCAGGCCATATAAGTCTGTCATCGTGGTAAGATG	120	57
chr7	4227919	4228039	780693_44278790_SDK1+5'50kb_NC_000007.13[3290884..4308632]_7810	34	+	good	GGCTTAAGTTTTATTTTTCTTTAATATGGGCATTTACAAGAAATAGCCCAGGTTAAGTTTTGTTTAGGTTTGCAGAACCAGCAAGGTCAAGGTTGTCTCCACGGCTTAATGGGCTTTGCT	120	39
chr1	8486482	8486602	780693_44278767_RERE+5'50kb_NC_000001.10[8412464..8927699]_3677	33	-	good	TTAGGAAAGAGAGATAAAGGTCTGGCCTGGGACTGCCACTAGCATGAGCAGGAAAGGAGGGCGTTGAAAGACACTTTTTTTTTTTTTTTTTTTGAGACAGAGTCTCTGTCGCCCAGGCTG	120	46
chr1	8625082	8625202	780693_44278767_RERE+5'50kb_NC_000001.10[8412464..8927699]_2522	33	-	good	ATTTAAAAAACCCAGTTATTCTTCTTTACTGAGATTTTGTACCCTTTGAGCATTAGCTCCCCATTCCCCCCACTGCCCAGCCTCTGTAACCACTTCTCTTCACTTCTGTGAGTTGGGTTG	120	44
chr11	62242748	62242868	780693_44278769_AHNAK+5'50kb_NC_000011.9[62201016..62364278]_1013	33	-	good	TGAGGATAATGGCCTCCACCTCCATCCACGTTCCCACAAAAGACAGGATCTTGTTCATTTTGATGGCTGCAGGGGTCCCCCCACCTTTTTTTTGAGACAAAGTCTCGCTCTATTGCCCCA	120	50
chr11	62287268	62287388	780693_44278769_AHNAK+5'50kb_NC_000011.9[62201016..62364278]_642	33	-	good	GCCCCAAGTTCAAGATGCCTGAAATAAATATCAAAGCTCCCAAGATCTCCATACCTGATGTTGACCTGGATTTGAAAGGACCCAAAGTAAAAGGAGATTTTGATGTGTCTGTCCCTAAGG	120	42
chr11	62288468	62288588	780693_44278769_AHNAK+5'50kb_NC_000011.9[62201016..62364278]_632	33	-	good	ATATTGAAGGTCCGGAAGGAAAATTGAAGGGGCCCAAATTTAAGATGCCTGAGATGAACATCAAAGCTCCCAAAATCTCTATGCCTGACTTTGATTTGCACCTGAAAGGTCCCAAGGTGA	120	43
chr16	28481649	28481769	780693_44278774_CLN3+5'10kb_NC_000016.9[28477974..28513403]_265	33	-	good	GGATCAGGACATGCGGCTGCGCTTTTGGCTCCTCATTTGGCTCCTGCTGGGATTTATCAGCCATCAGCCCACCCCTGTGAGTAGACGCTGGACCCGCGGGGTTTCTTCCTTTTTACTGGG	120	57
chr17	40814603	40814723	780693_44278778_TUBG2+5'10kb_NC_000017.10[40801302..40819024]_112	33	+	good	ACAGAGCAAGACTCCGTCTCAAAAAAAAAAAAAATTGAAAATACCGTAAGTAGAAATGCATCAGGTTATAACCCAATAAGCCCATCATGAAGTTGAAAAATTGTAAATTGAACCATTGTA	120	32
chr19	15150878	15150998	780693_44278779_CASP14+5'10kbNC_000019.9[15150291..15169104]_6	33	+	good	TACATTGTTTATATGCATCAAAATATCGCTGTACTCCATAAATACATACAATTATTATGTGCCATTTAAAAATAATAACAACATAGAAAGACACCTGCCTCTAGTAAAAAATTAAAAAAT	120	25
chr2	143687198	143687318	780693_44278781_KYNU+5'50kb_NC_000002.11[143585233..143813402]_851	33	+	good	AGGTTTGGGGGAGAGGAGGGGACAGGCGCACAGGTGGGAAGTGTAGTAGTTTATAGGTCATAGGATTATAGATGGAGTCAAAGATTTTCTGATTGGCAATTTATTGAAAGAGTTAAGTTA	120	42
chr2	143688998	143689118	780693_44278781_KYNU+5'50kb_NC_000002.11[143585233..143813402]_866	33	+	good	CGCGTCTGTGCCTGCAAGACAGTTATGTTGAGAGGACAAGGAGGTGTCAACAGGGAGAGGTATAGCCTCATTTGCTGCTTCACGAATGAAAGACTGTGTCTGGATTAAGGAGGGGAGGTA	120	50
chr2	143690678	143690798	780693_44278781_KYNU+5'50kb_NC_000002.11[143585233..143813402]_880	33	+	good	TGGAGAGATAGTTTTAGGCTTTTAAGGGTTAGGACAGCAGCTGCCGCCAATGGTCGGAGGCAGGCAGGCCATCCAAGAACTGAGGCTTTAAGCTGTTTAGAGAGGTAGGCAATAACCTGA	120	50
chr2	143690798	143690918	780693_44278781_KYNU+5'50kb_NC_000002.11[143585233..143813402]_881	33	+	good	AGGGTGGGTCCTTTAGACTGGGTTAGAACACCTAGTGTAACTCTATGCTGTTGGTCAGTATAGAGGGAGAAAGGTTTGGTGAGGTCTGGGAGAGTGAGGACAGGGCTGAGGTGAGAGCCT	120	52
chr2	143690918	143691038	780693_44278781_KYNU+5'50kb_NC_000002.11[143585233..143813402]_882	33	+	good	TCCAGAGTAGACGGAAAGGTTGGGTAATAGGCTGTGCAGATTTTTAAGGCTCATGGAGTGGGGCTTTAGCAGCTTGGTATAATGGTTTGGCAAGTAGAGCGAAGGAGGGAACCTAGAGCC	120	49
chr2	143691398	143691518	780693_44278781_KYNU+5'50kb_NC_000002.11[143585233..143813402]_886	33	+	good	TGAGGTAGTATGCACCAGGTGAGCTGATGTGAAAGTTTGGAGTTGGGGTTTTCCCATGTAAAGGCAAAGAGGTTTTGGGAATCAAGGTGTAAAGGAATTGTGGGGAAAAAAAAGCATCTT	120	42
chr2	143691518	143691638	780693_44278781_KYNU+5'50kb_NC_000002.11[143585233..143813402]_887	33	+	good	TTAGGTTTAGAACAGAAAAATGGGTGGTATTAGACAGAATTACGGAAAGTAAAGTATATGGGTTAGGAACTACTAGACATACTGGGAGTACAGCTTGGTTAATGAGCCTGAGGTCCTGGA	120	40
chr2	143691998	143692118	780693_44278781_KYNU+5'50kb_NC_000002.11[143585233..143813402]_891	33	+	good	ATGGAAGTGAAGAGTAGTGTGGAGCTTTGAAAGGAGTGGAGTTTGGCATGAGGGTAGGACTAAGAAAGTGAGTGAAGGAAAAGGTGTATAGGGAGCAGAAAAGTGGAGGGGTGGCTTGGG	120	48
chr2	143692958	143693078	780693_44278781_KYNU+5'50kb_NC_000002.11[143585233..143813402]_899	33	+	good	ATCTTGATAATACCAGTGGGGGTCCTGATTGGGAACTGCCTCTGCGCCAGTAGGCTGGGCAGGAGTTTGGTGATGAATTGTATCAGCCTGCGCCTGAGCTAGGGTCCAGATATGGTCTTA	120	52
chr2	61537670	61537790	780693_44278780_USP34+5'50kb_NC_000002.11[61414598..61748222]_1755	33	-	good	TCTGATATCTTTTATAGGTATATATCTGATATTTAATATATATGTTTCTTATCTCTTTCCAGAGATACCAAGATATAATGTAAGAATATATATACATATATATGTGCTATATAGATGTAT	120	22
chr3	191003056	191003176	780693_44278784_CCDC50+5'50kb_NC_000003.11[190997183..191116448]_50	33	+	good	AGGATAGTATGTTATAATAAGATACTTTATTTTAGCTTCACGGTAAGCACAAAGCAAAAACCTATGGTAGATACCAAAAGACAGGAAAATATGGAATCAAAGCATACCACTAGAGATAAA	120	32
chr3	191005696	191005816	780693_44278784_CCDC50+5'50kb_NC_000003.11[190997183..191116448]_72	33	+	good	CCAGTAATTTAGAAATACTATGTGAGTTCATTAAAGTTGCAGGATACAAAATCTATGTTCAAAAATCACTGGCCTCTGTATATACTGACAATGACCTACCCAAAAATGAAATCAAGAATG	120	32
chr4	119881519	119881639	780693_44278786_SYNPO2+5'50KB_NC_000004.11[119721836..119982402]_1332	33	+	good	GCTAAAATAAAAATTAGTGACAACACCAAATACTAGCAAGAATATGGAGAAACTAGCTCATATTGCTGGTGAGAATGTAAAATGGTAAAATCGTAAATTGAATGTAAAATTGTAAAATTA	120	28
chr4	151188433	151188553	780693_44278787_LRBA+5'50kb_NC_000004.11[151185587..151986879]_6654	33	-	good	TATTTGTGAATTTTCTAGTTTACCTTCAGTTATTGGTACCTAGTTTCATTCTATTATGATCAGAAAAGCTACTTTGTGATTTTAATCTTTACTAAGTCATTAACACTTGTGGCCTAACAT	120	29
chr4	151328353	151328473	780693_44278787_LRBA+5'50kb_NC_000004.11[151185587..151986879]_5488	33	-	good	CTGCAAACACTTGGTGGCTTAAACAGCAGAAATTTATTCTTTCACAGTTCTAGAGTCCAGAAATCTGAAATCAGTATCACACTTCGTCCAGAGGATGTCTGCCTGTGTCTTCACATTGCC	120	42
chr4	151407793	151407913	780693_44278787_LRBA+5'50kb_NC_000004.11[151185587..151986879]_4826	33	-	good	AATTTTAGTTAGGAGGAATAGTTGAAGAGATCTATCTTACAGCATAGTGACTATAGTTAGTAACAGCATATTGTTTTCTTAAAAATTGTGGAGACTAGATTACAAAAAATGATGAATATA	120	28
chr4	151832593	151832713	780693_44278787_LRBA+5'50kb_NC_000004.11[151185587..151986879]_1286	33	-	good	TACACAATGTCAAATTACGATTTATTTCTGGAATGCAAAGATGGTTCAACATGGAAATCAGTCAATGCAATGTACCACACTAACAGTGAATTACAAAATCCATATGATCATATATCAACT	120	32
chr4	151838713	151838833	780693_44278787_LRBA+5'50kb_NC_000004.11[151185587..151986879]_1235	33	-	good	GTGCTGGGATTACAGGTGTGAGCCACCGTATCTGGCCTGTTCTTTTTAAAAGATTGTTTTGGCTATACAAGATCCTTTTATTATGTAGTATGATCTTTTAAATAAAAATCTAAACCAAGC	120	35
chr5	137477809	137477929	780693_44278788_BRD8+5'10kbNC_000005.9[137475459..137524319]_388	33	-	good	GCTTCTGCTTCTAAGATGATGCCTTGTTGTTGTATTCTGCAGAGGGGACGAATGCTGTATCCTCACATGGCAGAAGGGACAGAAGGATAAGAGGGCACTCTCTTCGATATGGAGCCCTTT	120	48
chr7	3545359	3545479	780693_44278790_SDK1+5'50kb_NC_000007.13[3290884..4308632]_2122	33	+	good	CAAAAATACAGTATTCCTGGGATGCAAAACCTGTAGATGTGGAGAACTGACCTTTTGAGTATGCACATTCTGCAGGGACAACTGCAGGACTTGAGTATGCTTGGATTTAGTAGCCATGGG	120	44
chr7	3627319	3627439	780693_44278790_SDK1+5'50kb_NC_000007.13[3290884..4308632]_2805	33	+	good	CCTTCACAGACACACCCAGGAATGATGTTTAATTAAGTATCTGGGCACCCCGTGGCCCACTCAAGTTGACAAAAGTACACTGCCCCTTGGCCTTTCCTGAGTGTTATCTAGCTTTCCATG	120	48
chr7	3670279	3670399	780693_44278790_SDK1+5'50kb_NC_000007.13[3290884..4308632]_3163	33	+	good	ATTTAAGATAGTACAAAAAAATCTGAAGTAAGGATAAATCTGACACAGGGTCTGTAAGGTCTTTACACTGAAAACTACAAAACAATGCTGAAAGAGAGAAGAAAAAGAAGACCTAAATCA	120	32
chr7	3838519	3838639	780693_44278790_SDK1+5'50kb_NC_000007.13[3290884..4308632]_4565	33	+	good	TTTGAAGTTGTGCCCACTAATTTTAGCGTTCACCAGTGGATCTTGCCTGCAGTAACTGTTTCTGTGGATTTCTAATGGTCATTTTTCTCTTCCCCTCATTCTTCTACATTTATTAATTTG	120	38
chr7	3942679	3942799	780693_44278790_SDK1+5'50kb_NC_000007.13[3290884..4308632]_5433	33	+	good	ATCAGGGAAATGCAAATCAATACCACAGTGGGGTACCTCTTTACTCTCACTAGGATGACAGGTTTTTTAGTTTGTTTGTTTGTGGTTTTGTTTTTTGTTTTGTTTTTTTTTTTTTGAGAC	120	33
chr7	4015999	4016119	780693_44278790_SDK1+5'50kb_NC_000007.13[3290884..4308632]_6044	33	+	good	GAGGGTCCTCCAGAGAATCACTGAGGGTCCCGGGGCTGAGGCTGCCACGTAGAGGGTCCTCCAGAGAATCACTGAGGGTCCCGGGGCTGAGGCTGCCACGCAGAGGGTCCTCCAGAGAAT	120	64
chr7	4016839	4016959	780693_44278790_SDK1+5'50kb_NC_000007.13[3290884..4308632]_6051	33	+	good	GCCACGCAGAGGGTCCTCCAGAGAATCACTGAGGGTCCCGGGGCTGAGGCTGCGAGGCTGCCACACAGACGGTCCTCCAGAGAATCACTGAGGGTCCCGGGGCTGAGGCTGCCACGCAGA	120	67
chr7	4263199	4263319	780693_44278790_SDK1+5'50kb_NC_000007.13[3290884..4308632]_8104	33	+	good	TGATCTCCCTGTATGTGTGTCTGCATCTCAGTTTTATCTTTTATGAGGACGCCAGTCATACTAGACTGGGGACCCACTCTACTCCGGCAGGACTTCATCCTAACTAATTACATCTGCAAC	120	46
chr7	4303999	4304119	780693_44278790_SDK1+5'50kb_NC_000007.13[3290884..4308632]_8444	33	+	good	CTCCTGAGTGAGGGAGGCCGTGTGGACCTCTCCTGGGGTAAGGAAGGCCGCGTGGACCTCTCCTGGGGTAAGGAAGGCCGCGTGGACCTCTCCTGAGTGAGGGAGGCCGCGTGGACCTCT	120	67
chr7	32564160	32564280	780693_44278791_AVL9+5'50kbNC_000007.13[32485101..32628338]_660	33	+	good	CACACACACAGAGAGAAAAGAAAATGGGTATTATATCTAACTGAGGGATGTTTCCCCTATCTAGTGCTATAAAACTGAAGGCATGTAAATCTGCTCTTTGAGAAATGTTAATTGGACACA	120	37
chr7	32579520	32579640	780693_44278791_AVL9+5'50kbNC_000007.13[32485101..32628338]_788	33	+	good	ACTGATTCCTCTGCCTCTCTTATAAGGACTCTGTGATTACACTTTACCCGCCTGGATAATCCCTAGCTCAAGATCCTTAATCATATCTGCAAAGTCCCTTTTGCCCTTTTGCCAAGTAAG	120	43
chr1	8743642	8743762	780693_44278767_RERE+5'50kb_NC_000001.10[8412464..8927699]_1534	32	-	good	CCCAAAGTGCTGGGTTTACAGACCTGAGCCACTGCGCCTGGTCAATTTATTTTTTAAAAATAAAGTCATATAAATGCATATATTTTGTTTTTAATCTCTGCCATAAATGAATATTTTCTG	120	32
chr11	62289068	62289188	780693_44278769_AHNAK+5'50kb_NC_000011.9[62201016..62364278]_627	32	-	good	AAGGTCCAGATGCGAAACTAAAGGGCCCTAAATTCAAGATGCCTGAGATGAACATCAAAGCCCCCAAGATCTCCATGCCTGACTTTGATTTGCATCTGAAAGGTCCCAAGGTGAAGGGTG	120	48
chr11	62296868	62296988	780693_44278769_AHNAK+5'50kb_NC_000011.9[62201016..62364278]_562	32	-	good	GGAAGTTGAAGGGCCCCAAGTTTAAGATGCCTGAGATGCATTTCAAGGCCCCCAAGATCTCCATGCCCGATGTGGACTTACACTTGAAAGGCCCCAAAGTCAAAGGGGATATGGATGTGT	120	50
chr11	62330948	62331068	780693_44278769_AHNAK+5'50kb_NC_000011.9[62201016..62364278]_278	32	-	good	AAGATTGTTTGGCCATTAAAATGTTTGCAAAGAATTCTGTTTTTGAGGTAGGGTCTTGCTATGTTGCTTAGTCCGGTGTCCAACTCCTGATCTCAGGTGGTCCTTCTACCTCAGCCTCTT	120	43
chr11	85556344	85556464	780693_44278771_SYTL2+5'50kb_NC_000011.9[85405264..85572184]_132	32	-	good	ACAAATTACTCCAAAATTTAGCAATTCAAGACAATAATAATCATTTATTATCTCCCAGTTTCTGTGGATCAGGAATTTGGGAGCAACTTCATTGGGCAGTTGTAGCTTGTTGTAACTCAT	120	34
chr17	40808243	40808363	780693_44278778_TUBG2+5'10kb_NC_000017.10[40801302..40819024]_59	32	+	good	TTTACTAAAATGGATTCTGAGAGTGACTAATTTAGGGGCAGTATGCAGAGTGGAAGAGCATGTTTGGGTTGATGCAGGACTCACAGTTCACCATTCTAGTCACAGTTGGGTATATATGAT	120	41
chr2	143689238	143689358	780693_44278781_KYNU+5'50kb_NC_000002.11[143585233..143813402]_868	32	+	good	GGCAAAAGGGAGATTTTTTGTCCACGACTGGTGGGTTTTTAGAGCCAGCTTCGTGAGTTGCGCTTTAAGTACAGATTTAGTTTTTTCAACTTTGCCTGAAGATTGAGGCCTGTAGGGTGT	120	44
chr2	143689478	143689598	780693_44278781_KYNU+5'50kb_NC_000002.11[143585233..143813402]_870	32	+	good	GATGAGAGTTTGTGTGACGACATTTGCACCTTCTGAAGTTGTTGGGAACATTTTTACTTACCTGGAGAAAGTATGGACAAAGACTAGAAGATAGCAGAGCGGCATGTGAGTGAGGTTTAC	120	42
chr2	143689598	143689718	780693_44278781_KYNU+5'50kb_NC_000002.11[143585233..143813402]_871	32	+	good	TTGCCATTCTTGCCTTGGTACCTGGCCCCAGGCTTGGTCGGTAGGAAAAGGTAGCGGCCAGAGGGAGCCTTGGGGTGACACTGAGTGGCAGATAGAGCCAGACTGGGTAATTTCTCAGAC	120	57
chr2	143689718	143689838	780693_44278781_KYNU+5'50kb_NC_000002.11[143585233..143813402]_872	32	+	good	ATGGCTGGAAAGGTGAGGACAAGTGAGAATAGGGTGGAAAAGTTGCAAGAGAGGTTTGTAACCGACATGGAAAGAGTTGTGGAGTCTTTGGAGGTGAGGAAGATTTTGAGAGTGAGGAAG	120	46
chr2	143690558	143690678	780693_44278781_KYNU+5'50kb_NC_000002.11[143585233..143813402]_879	32	+	good	GGGGGTTTCTATGAATAGAGCATACAGTTGGAGGAGTCATGGGGCAGAGATGAGACTAGTACACTGCAGTGAGTTGGCATGTCTTTGATGTTATGGGTTGAATAAACTGTTAGGTTGGCA	120	45
chr2	143691878	143691998	780693_44278781_KYNU+5'50kb_NC_000002.11[143585233..143813402]_890	32	+	good	GTTAACTACGGATGGGGGATAAGGAAAAGTTGCATGTTTTAAGGTGGCAGGTTGGAGGAGTAGAAGAAAGTTAGAAGCCCCAGAGGGGTCTGGGTTGGTGCGTTGGGTACTATGGGGAAC	120	50
chr2	143694158	143694278	780693_44278781_KYNU+5'50kb_NC_000002.11[143585233..143813402]_909	32	+	good	CTTAGAGGTGTCCCCTAAGAACAGATGATCAGCAACTGCCTGGCACACACCAGAGCCTTCTTGGACCAACGCTGGATTTTTGGACCGGAGAAACCAAGAGAGGCCATGTAGATTTTTCCC	120	51
chr2	216146335	216146455	780693_44278782_ATIC+5'50kbNC_000002.11[216126782..216214487]_164	32	+	good	GTCATAAAATGCATTGCAGCTGCTACCTTGCTTTCTCTTGGGTCACTCACTCTAGTGGATGCCAACCACCGTGTTGTGAGGACACTCAAGCAGCTCTGTGGAGAGGGCCATGTGGTAAGG	120	52
chr2	61484990	61485110	780693_44278780_USP34+5'50kb_NC_000002.11[61414598..61748222]_2194	32	-	good	TTCAATCTCTGGGAAAGTTTATTCGGCCTGTAAAGGTTGTATATTTTATGCTTTGCAATATAGATGTGAGTGTTTTTTTTGTTTGTTTTGTTTTGATTTTTTTGGAGATGGAGTCTTGCT	120	32
chr2	61665830	61665950	780693_44278780_USP34+5'50kb_NC_000002.11[61414598..61748222]_687	32	-	good	GCTAGGACTTGCAGTAGTATGTTGGGTAAGAGCAGTGAGAGTGAGATCCTTGTCCAGGTACAGTTACTGGAGGAAAAGCTTTTATCTTTCTCTTGTTGAGTAAGATGATAGCTGTGGGTT	120	43
chr20	44649078	44649198	780693_44278783_SLC12A5+5'10kb_NC_000020.10[44640325..44688789]_74	32	+	good	ACTGTTGACAAGCATTTGGTAGATTCCAATTTGGGGCTATTATGAACAATGCCCCTATGAACATTCATGGTAAATGTCTTTTGGTGATCACAAGTAGTCATTTCTTTCGGGTATATACCT	120	38
chr3	191079856	191079976	780693_44278784_CCDC50+5'50kb_NC_000003.11[190997183..191116448]_690	32	+	good	TGTGAGAAGACTTGAATTTACCATCAGCTATTATTTCCTTTTGTGTTATTATTTTCAGCCCTTTTTTTAAATTATTTTTTGACAGTGTTTTGCTCCATCACCCAGGGTGGAGTGCAGTGG	120	36
chr4	151782913	151783033	780693_44278787_LRBA+5'50kb_NC_000004.11[151185587..151986879]_1700	32	-	good	AGCCTCCCAAGTAGCTGGGATTACAGTTGTGAGCCACTGTGCCTGTCAGAAAATATCTTTTTACAACTGTACAATGTGTTTGTGTTTTAAGCTAAATTTGATTTCAAAAGAGTCAAAAAG	120	37
chr4	151831273	151831393	780693_44278787_LRBA+5'50kb_NC_000004.11[151185587..151986879]_1297	32	-	good	GACATTGAATTTGGCAGTGATTTCTTGACTGTGATACCGAAAGTACAGGCAACCAAAGCCAAAACAGACAAATAAGATGTTGTCAAAGTTATAAAGTTCTGCGCATCAGAGGAAATATCC	120	38
chr6	151930201	151930321	780693_44278789_ESR1+5'50kb_NC_000006.11[151927807..152450754]_21	32	+	good	AGTTTTTGCATCTCAGAAGGTCTTTGTCACTTCCTTGCTGAATTCCAGTGTTCCTCCCTAGACACTGTTTGATGTGTGGTTATTTGTTGTTTTGGTCCTTCTTTGGGGTAGAGATGAGTG	120	42
chr7	3614959	3615079	780693_44278790_SDK1+5'50kb_NC_000007.13[3290884..4308632]_2702	32	+	good	ATGAGGGCCCCTCCCTTAGGACTTCTTCTAACCCTTATTATAATGCCTCCCAAAGGTCCTATCTCCAAAGGCCATCACATCAGGGGTTAGGGCATCAAACGAATGAATTTTGGGGGGACA	120	48
chr7	3640039	3640159	780693_44278790_SDK1+5'50kb_NC_000007.13[3290884..4308632]_2911	32	+	good	TCTTTTATTTATTTTTATTCAGTGGCGAGACCTTCCTATACTATGTTGAATAGGAGTGATGAGAGCAGACATCCTTGATTCATTACCAAGTTTACGGAAAAATCGTTTTGTCTTTAACTG	120	34
chr7	3821119	3821239	780693_44278790_SDK1+5'50kb_NC_000007.13[3290884..4308632]_4420	32	+	good	TGTGCAGATAACACAAGGATTACAATGACTCAAGGGAATCATGACACCTGCAAAGAAAACTAATAAAGCTTCAATAGTAGACCCCAAAGAAATGGAGATCTGTAAAACTGTTGACAAAGA	120	37
chr7	3955879	3955999	780693_44278790_SDK1+5'50kb_NC_000007.13[3290884..4308632]_5543	32	+	good	AGGGAATCAGGGAAAGTCAATTATGATTCTCTCTCTGCTTAGTAAATCTACACTTTACATGAGTTAAAGTAAACATGTGACATCATAGCTGTCTGTTTGGGAACAAAAGGAAGGCAGTGT	120	38
chr7	4015879	4015999	780693_44278790_SDK1+5'50kb_NC_000007.13[3290884..4308632]_6043	32	+	good	GGCTGAGGCTGCCACGTAGAGGGTCCTCCAGAGAATCACTGAGGGTCCCGGGGCTGAGGCTGCCACGCAGAGGATCCTCCAGAGAATCACTGGGGGTCCCGGGGCTGAGGCTGCCACGCA	120	67
chr7	4016479	4016599	780693_44278790_SDK1+5'50kb_NC_000007.13[3290884..4308632]_6048	32	+	good	TCCTCCAGAGAATCACTGAGGGTCCCGGGGCTGAGGCTGCCACGCAGAGGGTCCTCCAGAGAATCACTGAGGGTCCCGGGGCTGAGGCTGCCACGCAGAGGGTCCTCCAGAGAATCACTG	120	64
chr7	4199599	4199719	780693_44278790_SDK1+5'50kb_NC_000007.13[3290884..4308632]_7574	32	+	good	AGGTTACACCTAGAAATGATTTAAAGTATTCAGGAGGATGTGTGCAGGTTACATGCAAATACTGCACCACTTTATTGTTAGCAAACCTGGAGGCAAAAGCTACTTGTAACTGGAAAAGCC	120	40
chr7	4256599	4256719	780693_44278790_SDK1+5'50kb_NC_000007.13[3290884..4308632]_8049	32	+	good	AGGCCACCCGGAGCACCACACCACCCGGAGCACCAGGCCACCCGGAGCACCACACCACCCGGAGCACCAGGCCACCCGGAGCACCACACCACCCGGAGCACCAGGCCACCCGGAGCACCA	120	73
chr7	32586840	32586960	780693_44278791_AVL9+5'50kbNC_000007.13[32485101..32628338]_849	32	+	good	TTACATACTTTTTAAATCCCAGAGTTGGTTTTAAAACCTGCATGATTGCCATTTTTGCATATTATCTTAGTGCTCTAAAATTATCCTTGCCTATGTGCACAAATAGGGAAACGCTGCCTA	120	35
chr7	32622240	32622360	780693_44278791_AVL9+5'50kbNC_000007.13[32485101..32628338]_1144	32	+	good	TACTCTTCTGTCCAAGAATAGTGGGAGTGTATTAGTCAACTTAAATAATTTCACTTAGCATCACCTTTTTTTCCTGAGACAGGGTCTCACTCTGTTGCCCAAGCTGAAGTGCAATATGGT	120	40
chr1	8422282	8422402	780693_44278767_RERE+5'50kb_NC_000001.10[8412464..8927699]_4212	31	-	good	CAAAATCCACAGGTGCTCAAATCTCATATACATCGACACATGGTTTGCATGTGACCAGTCACATCCTCCTGTAGACTCTAAATCATCCCTAGGTTACTTCTACTGCCCAGTGCAATGTAA	120	43
chr1	8838802	8838922	780693_44278767_RERE+5'50kb_NC_000001.10[8412464..8927699]_741	31	-	good	CAAAAACAAAACTGTTTAGTAACTGTATTTTCTTTTTCTTTTTTTTTTTTGGGAGACAAGGTCACAGTGGCATGATCTTGACTCACTGCAATGTCCACCTCGTGGACTCAAGTGATCCTC	120	38
chr1	8863882	8864002	780693_44278767_RERE+5'50kb_NC_000001.10[8412464..8927699]_532	31	-	good	AGCACCTTTGTTTGCATAGCTTAGTGAGAATTTAGTCTTTGTGGAATCCTTAAACACTTTTGACGCTACAGAAACTTTAGTTGGCTGGGCACAGTGGCACATGCCTGTAATCCCAGCACT	120	43
chr11	62217908	62218028	780693_44278769_AHNAK+5'50kb_NC_000011.9[62201016..62364278]_1220	31	-	good	TGGGGGCAGGGAGCTGCTGGAGATTTTTAAATTTTAAATTCTCTATTATTTATTTTAAAATAGAGGCCAAGGGTGGTGGCTCACACCTTTAATCCCAGTACTTTGGGGGGCCAAGGCAGT	120	43
chr11	62233268	62233388	780693_44278769_AHNAK+5'50kb_NC_000011.9[62201016..62364278]_1092	31	-	good	GAGGACAGAAGCCCAAAATTACAGTGCTAGCAGGGTCATGTTCCCTCTGAAAGGTTCTAGGGAAGAATCCTCCTTTGCCTCTTTCTAGCTGCTGGTGCTCAGAATCCTTGGTGTTTCTTG	120	48
chr11	62290268	62290388	780693_44278769_AHNAK+5'50kb_NC_000011.9[62201016..62364278]_617	31	-	good	ATGTCTCAGGACCCAAGGTGGACATTGATGTTCCAGATGTGAATATCGAAGGCCCAGAGGGAAAGTTGAAAGGTCCCAAATTCAAGATGCCTGAGATGAACATCAAAGCCCCCAAGATCT	120	47
chr11	62296268	62296388	780693_44278769_AHNAK+5'50kb_NC_000011.9[62201016..62364278]_567	31	-	good	CTGATGCAAAGTTGAAAGGGCCCAAGTTTAAGATGCCTGAGATGCACTTCAAGGCCCCCAAGATCTCCATGCCTGATGTGGACTTACACCTGAAAGGCCCCAAAGTCAAAGGGGATGCGG	120	52
chr11	62299028	62299148	780693_44278769_AHNAK+5'50kb_NC_000011.9[62201016..62364278]_544	31	-	good	GTGTTGAAGTTCCAGATGTGAATATTGAAGGACCTGAAGGAAAGCTGAAGGGCCCCAAGTTCAAGATGCCAGAGATGAATATCAAGGCCCCCAAGATCTCCATGCCTGATGTGGACTTGC	120	48
chr19	15158678	15158798	780693_44278779_CASP14+5'10kbNC_000019.9[15150291..15169104]_71	31	+	good	ATGGTTGCATCACTGTGAATATATTGAAACCCACTGGATTGCACACTTCAGGTGGGTGAATTGTATAATACGTAAATTATATCTCATTTAAGCTGTTGCTATCGAACCGAGTTTGTTCTT	120	37
chr2	143626478	143626598	780693_44278781_KYNU+5'50kb_NC_000002.11[143585233..143813402]_345	31	+	good	CAGCAAGAGGGGACCCAAAGTGGGTAGCCCGCTGTGTACCAAGGGCCAGAAAGCAGGTTGCTGTCTGTGTGGCTGAGTCTGGGGTTTTTATAGGTTTGCAATTAGGAGGCGCAGGTTGTA	120	54
chr2	143688758	143688878	780693_44278781_KYNU+5'50kb_NC_000002.11[143585233..143813402]_864	31	+	good	GGAAGGAGTTATTCATCTCCTTAAGCTTTCAGGCCTCAGGGAGAATCGTACATTCCCGTCTATTTGGTTGTAGATAAAAGGGATAAGGGGCCTCTTTCTCAATAACTACTTCACGTGTGA	120	43
chr2	143691638	143691758	780693_44278781_KYNU+5'50kb_NC_000002.11[143585233..143813402]_888	31	+	good	TTAAGCGATAAGTTTCATCTGGCTTTTTGACAGGTAGAACTGGTTTGTTAAAAGGGGAGTTTGTTGGGTGGAGTAGGCGACTGGTGAGGAGGCGAAAATGATAGGCTTTAGGCCTATGCG	120	46
chr2	143691758	143691878	780693_44278781_KYNU+5'50kb_NC_000002.11[143585233..143813402]_889	31	+	good	AGTTGCTTGGGAGATGGGATACTGCTTCTGTGATAGGAACTGGGTGGGCTTTTTAAGGGCAATGTGGATGGGGGTGTGGTGTTTTGTGACTGAGGGTGTGGAAGTGTCCTAAACAGAGGG	120	51
chr2	143692838	143692958	780693_44278781_KYNU+5'50kb_NC_000002.11[143585233..143813402]_898	31	+	good	GTCAGGACCCTGGGTGATTTCTGAAAGTTTTTCATAGTTTACTACTCTATGGGCACCCTTTTTGAGTCCTGCAAGGAGACACACAATCATGTGGTCTTGATGGTGGCATCCAGAGGCCCC	120	48
chr2	143694038	143694158	780693_44278781_KYNU+5'50kb_NC_000002.11[143585233..143813402]_908	31	+	good	AACGGAGGGTAGGCATGGGAGAACAGAGAAAAAGGAGACCGTCCTGGACAGCTGGAGGGAGACGATAAAAGGAGTGATCGTCACTGCTGCCTTTTTCGTTCCCGGAATGGGATCAGTTGG	120	53
chr2	143721038	143721158	780693_44278781_KYNU+5'50kb_NC_000002.11[143585233..143813402]_1133	31	+	good	ACAGATGACGCCTTGTTGCTTTGCCCTTCCTCACATGGCAGAAGGGCTAAGGGAGCTTTCTAGAGCCTCTAATACAAAGGGACAAATTCCATTCATGAGGAATCACTTAATCATGACTTA	120	44
chr2	216208375	216208495	780693_44278782_ATIC+5'50kbNC_000002.11[216126782..216214487]_681	31	+	good	AGTTTTTTTATGTTTTAGGTGCTAGTTTGTTGTTGGATATGAGGTTTGTTAATAATTTTCTCCTAGTTCGTAGCTTGTCTTTTCATCCTCTTTAATGAGGAATCTTTTACAGAGGAAAAG	120	32
chr2	61529030	61529150	780693_44278780_USP34+5'50kb_NC_000002.11[61414598..61748222]_1827	31	-	good	CTTTCCTTTTCCCTTTCCTTTTTTTCTTTCTTTCTTTCTTTCCTTTTTCCTTTCCTTCCCTCTCTTTTTTCTCCTCACCCTCCCATCCCTTCCCAGATAACAAATATGAGGTGTTAACAA	120	38
chr2	61643990	61644110	780693_44278780_USP34+5'50kb_NC_000002.11[61414598..61748222]_869	31	-	good	GTGGCTGAGAAGCGGCTCATCCCAGATGGCTGTGGGGTCAAGTATGTCGCCATTCATGGCCCTCTGGACAAGTGGCTGGCCCTGCACTCATGAGGGCTTCCACTGTGCTGCCCCCTCTTA	120	60
chr3	191007256	191007376	780693_44278784_CCDC50+5'50kb_NC_000003.11[190997183..191116448]_85	31	+	good	ATGTTCAGTGCTCTAACATATTCATCACGGCATTATTCCCAATGGCCGTGATATTGAATCAAGCTATGTCTATGATGGGATGAAAACGTAAAGAAAATGTGGTATATATGCACAATTGAA	120	36
chr4	119934919	119935039	780693_44278786_SYNPO2+5'50KB_NC_000004.11[119721836..119982402]_1777	31	+	good	CAGTGAATCAATATTTTCCAAATGATCAACCCAAATGTAACAAAATCACACATGCATAAAAGATGCATTCAAAATGCAAAATGGACCAATAGATTTTTTAAATTAACAGAGTATGAAAAA	120	28
chr4	119975719	119975839	780693_44278786_SYNPO2+5'50KB_NC_000004.11[119721836..119982402]_2117	31	+	good	TCTCCCTCGAAGTCCAGCTGTCTCTCTGAAGTCTGGCCGTCTCCTCTAAGGTCCGGCCATCTCTCCCTCTACCGACTGAGTCTGGGGTCTTTATAATAGGCACACGGTGTGGGTGGGGTG	120	57
chr4	151395673	151395793	780693_44278787_LRBA+5'50kb_NC_000004.11[151185587..151986879]_4927	31	-	good	AATAAATGGAGACATTCCATGTTCATGGATCAGAAGATTCAATATAATTAATAGGGTAGTTTTCCCTAGATCTGTAAATTCTGTATAATCCCTATCAATTCCTGATAGACGTTTTTGGAG	120	32
chr4	151596313	151596433	780693_44278787_LRBA+5'50kb_NC_000004.11[151185587..151986879]_3255	31	-	good	TTAACATTTGAACCCAGGCATTCTGACTCTAGAGCCTGTACTCATAACTATCATGCAACTTCTGTTTTGTTTTTTTGTTTTTTTGTTTTGAGCTAGGGTCTTGCTCTGCCACCCAGACTG	120	40
chr6	152211121	152211241	780693_44278789_ESR1+5'50kb_NC_000006.11[151927807..152450754]_2362	31	+	good	ATATTATTTATGGTTGGAAAAAATACTTGATATGGTGTCAATGTTCTTAAATTTATTAAGACTTATTTTGTGTCCTAACATATGAACTATACTGTTTTTTTTCTTTTTTTTTTTTTGAGA	120	22
chr7	3494719	3494839	780693_44278790_SDK1+5'50kb_NC_000007.13[3290884..4308632]_1700	31	+	good	ATATCATATGATATCTGTTCGTGTCATTTGTCCATTTTGTAATTGGATTTTTGTTTTTTTTTTACTGTTGAGTTTTAAAAATATATATTCTAGATACTTGTTCTTTGCTGGATATGTGGG	120	27
chr7	3545239	3545359	780693_44278790_SDK1+5'50kb_NC_000007.13[3290884..4308632]_2121	31	+	good	TAGTTGGCCCTTGAAAACATGGGTTTGAATTGCATGGGTCCACTTGTATGCTGATTTTTTTCAATAAATAAACTCGGCCCTCTATGTCTGTGAATTCTGCATCCACAACCAAAAGTGGCT	120	41
chr7	3698119	3698239	780693_44278790_SDK1+5'50kb_NC_000007.13[3290884..4308632]_3395	31	+	good	GAAAAAAAAAAACTTTATTGAGATGTAATTTACCTACCGTAATGTTCACATTTTCACAAAAGCACCTAATTCAGTGGTTTTTAGTATATTCACACGGTAGTAGAGCTGTCACTACTATCT	120	32
chr7	3748279	3748399	780693_44278790_SDK1+5'50kb_NC_000007.13[3290884..4308632]_3813	31	+	good	ATACCTCCAAGGTCCAGTTACCTCCCACCAGGCCCTCCATACCTCCAAGGTCCAGTTACCTCCCACCAGGCCCTCCATTCAACATTGGAAATTACAGTTTGAAACGAGATTTGGGCAGGG	120	52
chr7	3757519	3757639	780693_44278790_SDK1+5'50kb_NC_000007.13[3290884..4308632]_3890	31	+	good	AGGAAACACTTCCCAATTCATGTTGTGAGGCCAGTATTATTCTGATACCTGGAACAGCCAAAGACAGCATTTAAAAAAAAAAAAAACTGTAAACCTTTATGTCTCATGAATATAGGTGCA	120	35
chr7	3794599	3794719	780693_44278790_SDK1+5'50kb_NC_000007.13[3290884..4308632]_4199	31	+	good	TATCTAATTTCTGGAAAGGCTTTGTTTTATAAAGTGGGCTTGCTTCTGTGGAAATAAACAAAGACCAAATGAGAACAAACAGAGGCTATTTATTCAGAGCTTGCTATACCAAGGGAGCCA	120	38
chr7	3910759	3910879	780693_44278790_SDK1+5'50kb_NC_000007.13[3290884..4308632]_5167	31	+	good	TTTATACCTAAGTATTTCTTGACTTTTTTTTTTTTTGGTGCTAGTGTAAATGGTAGTTTTGGGTTTTTTAATCTTTCCCCCAAATTCCCATTGTTCATTGCTGGTATATAATACAATTGG	120	30
chr7	3970399	3970519	780693_44278790_SDK1+5'50kb_NC_000007.13[3290884..4308632]_5664	31	+	good	GGGTGACAGAGTGACACTCTGTCTCACCGAAAAGAAAAGAAAAGAAAAAAGAAAAGTCTCTCTGAGTAAAATAAGAGTTGTACTAGGTTTGGAACAAGAAAAGATATTTATAAATGCATT	120	33
chr7	4016959	4017079	780693_44278790_SDK1+5'50kb_NC_000007.13[3290884..4308632]_6052	31	+	good	GGGTCCTCCAGAGAATCACTGAGGGTCCCGGGGCTGAGGCTGCCACACAGACGGTCCTCCAGAGAATCACTGGGGGTCCCGGGGCTGAGGCTGCCACACAGAGGGTCCTCCAGCTTTTGT	120	64
chr7	4096999	4097119	780693_44278790_SDK1+5'50kb_NC_000007.13[3290884..4308632]_6719	31	+	good	ACCCAACCTGCTGCACCATCACAGCTGGCACCCATTCCTACACACCACCCCTGGGCCTGGGGACTGGCCTGCTCAGCCTGTCACAGCCACCAGCAATACCAGTGCAGACTGCTAAGGAGC	120	62
chr7	4097959	4098079	780693_44278790_SDK1+5'50kb_NC_000007.13[3290884..4308632]_6727	31	+	good	TTGAATAAAGACTATGTGATATATGAGTCACCATAAAGGAATGAGTATTTGAATTTTTGATGTCCCAGAAGGTGAAAAGAAAACCAAAGGGATACAAACCTGATTTAACAAAATAATGGC	120	32
chr7	4222879	4222999	780693_44278790_SDK1+5'50kb_NC_000007.13[3290884..4308632]_7768	31	+	good	TCTATAATAGTGATGTTATCTTTAGAAGCAACTGGGAAAGTCACTAATTTTGTGACCTCTGGTCACATGCCTCCTGAGCAGTGAGGGATTACTTACCCAGCTTACAGGCTGGGTGCGGTG	120	46
chr7	4256839	4256959	780693_44278790_SDK1+5'50kb_NC_000007.13[3290884..4308632]_8051	31	+	good	GCCACCCAGAGCACCAGGCCACCTGGAGCACCAGGCCACCCGGAGAACCACACCACCCGGAGCACCAGGCCACCCGGAGAACCACACTACCTGGAGAACCAGGCCACCCGGAGCACCAGG	120	69
chr7	4284199	4284319	780693_44278790_SDK1+5'50kb_NC_000007.13[3290884..4308632]_8279	31	+	good	TTTCTATCGCTGCATGGCAAATGATCACAAGTTCAGCAGCTTAAACCAACACCCATTTAGCACCACGCGGTCTCCCTGGGGCAGGAGTCTGGGCACAGCTCAGCTGGGTCCTCTGCTCAG	120	55
chr7	4304239	4304359	780693_44278790_SDK1+5'50kb_NC_000007.13[3290884..4308632]_8446	31	+	good	GTGAGGGAAGCCGTGTGGACCTCTCCTGGGGTAAGGAAGGCCGTGTAGACCTCTCCTGAGTGAGGGAGGCTGCGTAGATCTCTCCTGAGTGGGGAGGCGGTGTGGACCTCTCCTGGGGTA	120	62
chr11	62293748	62293868	780693_44278769_AHNAK+5'50kb_NC_000011.9[62201016..62364278]_588	30	-	good	TGGACATTGAAGGCCCTGATGTTAACATTGAAGGACCAGAGGGAAAGTTGAAAGGGCCTAAGTTCAAGATGCCAGAGATGAATATCAAAGCCCCCAAGATCTCCATGCCTGATATTGACT	120	45
chr11	62299388	62299508	780693_44278769_AHNAK+5'50kb_NC_000011.9[62201016..62364278]_541	30	-	good	TTGAGGAACCAGAAGGGAAATTGAAAGGGCCCAAGTTTAAGATGCCTGAGATGAACATCAAAGTCCCCAAGATCTCCATGCCTGATGTGGACTTACATCTGAAAGGCCCTAACGTAAAGG	120	46
chr16	28477929	28478049	780693_44278774_CLN3+5'10kb_NC_000016.9[28477974..28513403]_296	30	-	good	TGCCTTTGTGTGAGTATACTAACTTTCTGTAGAGGTATACTTGTAATCACAAATAAGAATAAATTATATAAAACAATTCACGTTTCTGGACTTCATTATGAATATGTGGTTTTACCCAAA	120	29
chr2	143592398	143592518	780693_44278781_KYNU+5'50kb_NC_000002.11[143585233..143813402]_61	30	+	good	TCTGTGCATGTTATGCCAATTATGTCTTGTAATGGTTAATTTTATGTGTCAATTTTGAGGTGTTTTTGGATAAGATTAACATTTAAATTTGTGAACTCTGAATAGGGGATACTGCCTCCC	120	33
chr2	143689118	143689238	780693_44278781_KYNU+5'50kb_NC_000002.11[143585233..143813402]_867	30	+	good	ATTTCTGAGTGGGTTAGAGTTTGGTAAGGGTGGAGGCCCTAAGATAAAAGTTCGGCCATACATGATTTTAAAGGGACTATAAAAAGAGGCTGCTTTTGGTGTTGTGTGGAGTCTCATGAG	120	42
chr2	143689838	143689958	780693_44278781_KYNU+5'50kb_NC_000002.11[143585233..143813402]_873	30	+	good	AACAAAGCACCTTTCCTTGACATACCATGGTCCTTGCTTTTGAAGGTTTTGGGCTCAGAAGTCCTGCTTTTCTTCTGAGGAGTAAAGAGGAGAGAACAAGGACAGGGAGAGAAACTGGCC	120	47
chr2	143691278	143691398	780693_44278781_KYNU+5'50kb_NC_000002.11[143585233..143813402]_885	30	+	good	GAGGGGCTACACAGGAGCAGATTATTAACACATTGAAGGAGAGTGGATGGTTTTAGGGATAGGGTACTGAGGTCAAGAGCAAGGGCCTGTCCAAAAAGATGGGGGCTGTCTCTGAAACCT	120	49
chr2	143693198	143693318	780693_44278781_KYNU+5'50kb_NC_000002.11[143585233..143813402]_901	30	+	good	GTCTTTTGTTAATTTGAGACAGATCAGTGAGGGAGAAGGGAACATGAACTCTAGTAATACCTTCAGTTCCTGCTACTTCCTGAAGTAAGGGTGGGTCATAGGCTAAAGATGGCATCTGAA	120	42
chr2	61476110	61476230	780693_44278780_USP34+5'50kb_NC_000002.11[61414598..61748222]_2268	30	-	good	TTAATACTTGTTAATCTCTTGCTGTGCCTAATTTATAAATTAAACTTTATCTGGAATAGGGAAAGAAAACATACGATGAGGTTGCTAAAATCTGTGAAATTGTGAACAGTATATTGTTAT	120	28
chr2	61488110	61488230	780693_44278780_USP34+5'50kb_NC_000002.11[61414598..61748222]_2168	30	-	good	TACCTTTTCCATAGGGCTTACACCGTTTTGCATGCATAAGGGTTTAATTTCTCGACGTCCTTGCTAACACTTGACATTTTCTGTTTGTTTTAATAATAGCCATCCTAATGGATGTGAACA	120	38
chr2	61496870	61496990	780693_44278780_USP34+5'50kb_NC_000002.11[61414598..61748222]_2095	30	-	good	CATTACACATTGTATTTATGTGTCAAAATATAATATATTCCATTAATATATATAATTATTATGTATCAGTAGATAATTGTAAAAACAGGAGCCTTTTAAGGTTTTGATCAAATAATGTCA	120	22
chr3	191072536	191072656	780693_44278784_CCDC50+5'50kb_NC_000003.11[190997183..191116448]_629	30	+	good	GTATTTGTGGGGTGGGGTGTAGAGGTGGTTCCAAGACCTCACATGGATACTAAAAATCTATGGATACTTCAGCCCCTAATATAAAATGGGGTAGTATTTGCATATAATTCATACATATTC	120	38
chr4	151373113	151373233	780693_44278787_LRBA+5'50kb_NC_000004.11[151185587..151986879]_5115	30	-	good	CGTGACAAAATGAGTTTTGAAGTTGTTTTTTCCTCTTCTATTTCCTGGAAAAGATGATATACAATTATTATTTCACCCTTAAATGTTTGGTGGAACTCATGAGTGAAGCCATTTAGGCCA	120	34
chr4	151561273	151561393	780693_44278787_LRBA+5'50kb_NC_000004.11[151185587..151986879]_3547	30	-	good	TACTGGTGTAGTACTAAGCAGACAACATTCATTTTTACCTTACTTTACACAATGATTGCATTTTTTGAAATTAAAAATAAATTGGGGCCGGGCGTGGTGGCTCATGCCTGTATTCCCAGC	120	39
chr4	151566433	151566553	780693_44278787_LRBA+5'50kb_NC_000004.11[151185587..151986879]_3504	30	-	good	CATATTACTTGTGATTCAAACAGTGTTGTCATCTAAATGACTTTACTGCAGTGTAAATTTCCCATATATGGGCTGTTTTGCCTTGTAATTTAGATGGAATTTATTAAGAAACATTATTAT	120	29
chr4	151686673	151686793	780693_44278787_LRBA+5'50kb_NC_000004.11[151185587..151986879]_2502	30	-	good	ACAAATGGATTTGAGAAAAATAGTACTAGTAAATACTTTTTTATTACTAATTTTTAAAAGACATTACTTTTTAGAGCAGTTTTACATTCACAGCAAAATTCATCAAAAGGTAGAGATTTC	120	24
chr4	151707313	151707433	780693_44278787_LRBA+5'50kb_NC_000004.11[151185587..151986879]_2330	30	-	good	GACTCCATCTCAAAAAAAAAAAAAAAAGAAATGCAAAATGCAAAAGTCTTAAAAGACATCTCAAAAGGTGGCCAACCTTAGGGTCTACAACAGTGATGTTATTTACGGGAGTAATTAGGG	120	35
chr4	151754833	151754953	780693_44278787_LRBA+5'50kb_NC_000004.11[151185587..151986879]_1934	30	-	good	CTTTTGTGAAAGAAAGATTCAGTTAATGTGGCAAAGTTTCTTGTCTTATTTTAAGAGATTGCTACAGTTACCACCCTCACCCATCAGTCGACATCCATGAATGTGGAGATGCAACCTTCC	120	40
chr4	151860433	151860553	780693_44278787_LRBA+5'50kb_NC_000004.11[151185587..151986879]_1054	30	-	good	AGTATCACTGTAATCTCTATCTTCATTTTCACATGATATTTTCTCTGTGTACATGTGTCGAGCACAAATTTTCCCTCTTTATAAGGGTAACAGTCATATTGGATTAAGACCCACCCTAAT	120	35
chr4	151868713	151868833	780693_44278787_LRBA+5'50kb_NC_000004.11[151185587..151986879]_985	30	-	good	TGGCTGGAACTTTCAGCACTAATTTGAATAAAAGTAGTGAGAGTGCATGTCTTAGCCATGTTCCTGATCTTTAGGAGAGAAAATACTCGGTCTTTTATCATTGAGTATAATGTTAGTCGT	120	37
chr7	3621799	3621919	780693_44278790_SDK1+5'50kb_NC_000007.13[3290884..4308632]_2759	30	+	good	CCCTCAGGTAGGCCTGTCTCAGGTAGGTCTGTCTCAGGTAGGTCTCCCTCAGGTAGGTCTGTCTCAGGTAGGTCTCCCTCAGGTAGGTCTGCCTCAGGTAGGTCTCCCTCAGGTAGGTCT	120	58
chr7	3635719	3635839	780693_44278790_SDK1+5'50kb_NC_000007.13[3290884..4308632]_2875	30	+	good	ATCCTTTATCTAAAAATTCCAAATCTGAAATGCTCCAGTGAGCATTTCCTTTGTTGGTGCTCAAAAAGTTCCGCATTTTGGAGCGTTTCAGTCTGTCGTTCCAGGGGTAGTAACAGAAGC	120	42
chr7	3725959	3726079	780693_44278790_SDK1+5'50kb_NC_000007.13[3290884..4308632]_3627	30	+	good	GGCCTGCCAAACTGCTGGGATTACAGCCATAAGCCACCATGCCTGGCCAAGGCAAACGTTACTTTTTTAAAAATGCAGGAGCGTCTGTATTAACATCAGACAGAGCATATTTGTATTAGG	120	45
chr7	3796879	3796999	780693_44278790_SDK1+5'50kb_NC_000007.13[3290884..4308632]_4218	30	+	good	AGCTCACAGAACTACTCAGGAAGTCACTTTACTTACTTCCTTTTTTTGAGACAAGGTCTCTCTCTGTCACTCAACTCCTGGTCTCAAGCGATCCTCCCTTGTCAGCCTCCTGAGTAGCTG	120	48
chr7	4015639	4015759	780693_44278790_SDK1+5'50kb_NC_000007.13[3290884..4308632]_6041	30	+	good	GCAGAGGATCCTCCAGAGAATCACTGGGGGTCCCGGGGCTGAGGCTGCCACGTAGAGGGTCCTCCAGAGAATCACTGAGGGTCCCGGGGCTGAGGCTGCCACGCAGAGGGTCCTCCAGAG	120	66
chr7	4016119	4016239	780693_44278790_SDK1+5'50kb_NC_000007.13[3290884..4308632]_6045	30	+	good	CACTGAGGGTCCCGGGGCTGAGGCTGCCACGCAGAGGGTCCTCCAGAGAATCACTGAGGGTCCCGGGGCTGAGGCTGCCACGCAGAGGGTCCTCCAGAGAATCACTGGGGGTCCCGGGGC	120	69
chr7	4016359	4016479	780693_44278790_SDK1+5'50kb_NC_000007.13[3290884..4308632]_6047	30	+	good	AGGCTGCCACGCAGAGGGTCCTCCAGAGAATCACTGAGGGTCCCGGGGCTGAGGCTGCCACGCAGAGGGTCCTCCAGAGAATCACTGAGGGTCCCGGGGCTGAGGCTGCCACGCAGAGGG	120	68
chr7	4290919	4291039	780693_44278790_SDK1+5'50kb_NC_000007.13[3290884..4308632]_8335	30	+	good	TCCTCATGACTAAGATTTATTACAGCAAAAGAATACAGAGCAAAATCACAAAGGGAAAATGTGCACAGAGCAAAGTCCAGAGGAGACCAGATTCACGCTTCTAAGAGTCTTCTCCTATAG	120	40
chr7	32556480	32556600	780693_44278791_AVL9+5'50kbNC_000007.13[32485101..32628338]_596	30	+	good	AAGTGTTTGTGTAAAATGGTCTTTATGGTCTTTTTGTGCACAATTACATCAAGGAAATTTCAGAGCCCAAAGGTCAACCTGCAACTATAAGGTTCCTAAGTTATCTATCTCTTTCTTTTC	120	35
chr7	32560200	32560320	780693_44278791_AVL9+5'50kbNC_000007.13[32485101..32628338]_627	30	+	good	ATGAAGCAGTTGATACGCTTCTTATGCAAGCCATGTAGGACTACCTTTTTGAGGACTGGGATATTCTCCCACTGAATATGCCTATAACCCAGGTCATGGCAAATTTTGGGCTGAGAGGGG	120	46
chr1	8602522	8602642	780693_44278767_RERE+5'50kb_NC_000001.10[8412464..8927699]_2710	29	-	good	CCCAAAGTGCTGGGATTACAGGTGTGAAGTCACTGTGCCTGGCTGACCCTGCTTTGGTTACAGGTACTTAAGCCCTTAAGGTAAAGAAGAACCTTGCTTTTTAATTTCTTGGTAGGAAGT	120	45
chr1	8854402	8854522	780693_44278767_RERE+5'50kb_NC_000001.10[8412464..8927699]_611	29	-	good	AATCACAGGTCCAGGACCCTTTAATATAAAGATGTAGAGAGAGCCAGAGTTAGCTTTTAGTTCCTGAAATGATTTCAGAGGCTTTTTTTTTTTTTTTTTTTTTTTTGAGACGGAGTCTCG	120	35
chr11	62290868	62290988	780693_44278769_AHNAK+5'50kb_NC_000011.9[62201016..62364278]_612	29	-	good	CTGGTCCCAATGTAGACGTTGATGTTCCAGACGTGAATATTGAAGGTCCAGATGCAAAGCTGAAGGGCCCCAAGTTCAAGATGCCTGAGATGAACATCAAAGCCCCCAAGATCTCCATGC	120	49
chr11	62292548	62292668	780693_44278769_AHNAK+5'50kb_NC_000011.9[62201016..62364278]_598	29	-	good	TGAAAGGTCCCAAATTCAAAATGCCTGAGATGAACATCAAAGCCCCCAAGATCTCCATGCCTGACATTGATCTTAACCTGAAAGGTCCCAAAGTGAAGGGTGACATGGATGTGTCTCTGC	120	46
chr16	28478289	28478409	780693_44278774_CLN3+5'10kb_NC_000016.9[28477974..28513403]_293	29	-	good	CAGCCATCTGAAAAACATGAGACTTCTAACTTCTGTTCTTTTTTGTAGCAGTGGAATCCCACGGTGATATCTGAGGGATGTGGTTACCTTTTGGAGGAGGTTGACGGTTTCTAAGGATGA	120	43
chr16	28480329	28480449	780693_44278774_CLN3+5'10kb_NC_000016.9[28477974..28513403]_276	29	-	good	TATGGTTCTCTAACTCCATCATTTCCATTTCAGACTCAGCATATGCTGAGTTCAACCTGTTGAAGGGCTATCTCTGTTTAATTCACCATCTTGAAAGAAACATTTAAAATTGAGATGTTT	120	35
chr16	28480449	28480569	780693_44278774_CLN3+5'10kb_NC_000016.9[28477974..28513403]_275	29	-	good	ATAGGTTAGCTTGCTTATTCTGGAATTTCGCGTATACAGATGCGTGCCATGCCATAGGTACTCTTTTGTGTCTGCTTTGTTCTGCTCAACACCATGTTTCTGAAATCATTACCATTGTTG	120	41
chr16	28496889	28497009	780693_44278774_CLN3+5'10kb_NC_000016.9[28477974..28513403]_138	29	-	good	TTTTAATCAGTGTTGACCAGGTTGGCCTCGAATGTGTAGCCTTGCCTGCCTGAGTGCCAGGGCAACAGGCCTGAACCATGGCGACTCCCTTTTTTTTTTTTTTTTTTTTTTTTTTTTGAG	120	43
chr17	37878730	37878850	780693_44278777_ERBB2+5'30kb_NC_000017.10[37814347..37884911]_538	29	+	good	GCAACACAGCAAGGCCCTGTCTCAAAAATAAATAAATAAATAACACAAACTTATTTAACAGTTTACTATAAAATAGGCTTTGTGTCAGATGATTCTGCCCAACTGTAAGCTGCTGGCAGT	120	36
chr2	143693318	143693438	780693_44278781_KYNU+5'50kb_NC_000002.11[143585233..143813402]_902	29	+	good	GGAGTATGGGCCGGAGGGAAGGAAAAAGCCGGAAGTGGTTCCTGCTGAGGGTATGAAGGGGGAAGGGAGTTGAGTTGATAAGCAGTGGAGGATACATACGGGCGTAAGGTGGCAGGATGG	120	56
chr2	143693438	143693558	780693_44278781_KYNU+5'50kb_NC_000002.11[143585233..143813402]_903	29	+	good	GTTTATAGGCTTCAGGAGAGGGCGATGAGGAAGGAGAATGAGTACAGGCAATGCTAGAATTGTCCTGATGGGACGGTGTAGGAAAAGAAGTGGATACAGCTGACTGGGAAGGTGGTGGCT	120	50
chr2	61651910	61652030	780693_44278780_USP34+5'50kb_NC_000002.11[61414598..61748222]_803	29	-	good	ATTGCACCATTGCACTCTACCCTGGCGGACAGAGTGAGACTCCCTCTCAAAAAAAATTCAGTGGCTTCCATTAAACTACAGTTTGGATTTCCTGAACTCCTTTAAAAAATAATTGCAAAA	120	39
chr2	61653110	61653230	780693_44278780_USP34+5'50kb_NC_000002.11[61414598..61748222]_793	29	-	good	ATCGCTACTGGTTATTCAGGGCCCAAGGGCTCCTCAGTTAGGTGATGAATGCTGTCAGCTCCTGTCTTCTGGCCCAGGGTGTGTGTAGAAATGTCTGGGAGTTAGGGCCCTGAACAGGGG	120	55
chr2	61660790	61660910	780693_44278780_USP34+5'50kb_NC_000002.11[61414598..61748222]_729	29	-	good	GGGTAGGTGGGGGTTGGGGAGCACATTCCTTGTGCTCCTAATTTGGGCAGTGCAGCTGTATGGATTTCCAGCAGTTGTCTAAATTGGGCTCAGGGCTTGCAAGGACTGTGGGATTCTCCT	120	53
chr3	191037616	191037736	780693_44278784_CCDC50+5'50kb_NC_000003.11[190997183..191116448]_338	29	+	good	ACTGCACACCAGCCCAGGCAACAGTGCGAGACTTGGTCTCAAAAAAAAAAAAAAGCCACTTTTTTTTTTTTTAAAAACCTTACTTTTTGGAAAATTATTATTTGGTCAGCATAGTCTAGA	120	34
chr3	191038696	191038816	780693_44278784_CCDC50+5'50kb_NC_000003.11[190997183..191116448]_347	29	+	good	TGTGTCTCTCCAGAATACAGGTATCACCAACTGATAGTATTAAGAGGCAGGGCCTATAAGAGATGATTAGGTCTAAAGGGCTTCTCCCTGATTAATGGGATTAAGACTTACAAAATAAGC	120	40
chr4	119738839	119738959	780693_44278786_SYNPO2+5'50KB_NC_000004.11[119721836..119982402]_143	29	+	good	AAACTGAGCCAACCAGAGCCTTATCTATACTAAAGTTAATCATCAACAGAATGAAAATCAAGAAAACAATACAGCCAGGAGCAGCGGCTCATGCCTATTATCCTAGCACTTTGGGAGGCT	120	42
chr4	151189273	151189393	780693_44278787_LRBA+5'50kb_NC_000004.11[151185587..151986879]_6647	29	-	good	CTATTTCTTCATTCAGTTTTGGTATACTGTTTTCAGGAATTTGTCTATTTCATCTAGGTTGCCCTATTTGTTGGTATACAGTTGTTTCTAATAGTCTCTCTGAACTCAGTTTCTGCCAAA	120	34
chr4	151204993	151205113	780693_44278787_LRBA+5'50kb_NC_000004.11[151185587..151986879]_6516	29	-	good	TTTATCACTGGGAGACAAAAAAGCAACACAGCTGCACAGTTTGCTGTCTGTGTGGGAACTGAATAACAGATAATGCAGTGAGCAGTCATCGACATATTTTGAAAGGAGTGATGTGATTGG	120	42
chr4	151309633	151309753	780693_44278787_LRBA+5'50kb_NC_000004.11[151185587..151986879]_5644	29	-	good	CTATCCTATATCTGCCCCACCACTGTATTTTGGAAACAAATAATCTGTCTGACTTCAGAGGTTCACAACTGGGAAGGAATTTTGCCTAAAGATGATTCGTACCTCAAGTTTCACCCATGT	120	41
chr4	151479553	151479673	780693_44278787_LRBA+5'50kb_NC_000004.11[151185587..151986879]_4228	29	-	good	GTCCGAAGAATAGAATAATGGGATTAGGTCAAAGGGACACAAGAGCCAAATGAAAGAGCTCTCAATAGTCAAAGTCAAAATAATTTGAACAACAAAATAAATAACTTAGTTTTGGTTTAT	120	32
chr4	151556233	151556353	780693_44278787_LRBA+5'50kb_NC_000004.11[151185587..151986879]_3589	29	-	good	ATGGTAGAATCTAGGAGCAGAATTTGAAAGGAAAAGTAGAGAAGCTGTGGAGGCTAAAGAAACTCCGTCTCGGATGCTAATCTGCCATGTTGACTTCTGATTAACCTCTGTTCTGGAAAT	120	42
chr4	151852273	151852393	780693_44278787_LRBA+5'50kb_NC_000004.11[151185587..151986879]_1122	29	-	good	TTTAAATAACTGTACTATGATTATGTAATATATATACATTGGGGAAGCTGGATGAAGAGTATAAAGGAATTCTGTACTTTTTTTGAATGTTCGAAATTATTTCAAAATAAAAAGTTACAG	120	25
chr6	152426401	152426521	780693_44278789_ESR1+5'50kb_NC_000006.11[151927807..152450754]_4156	29	+	good	ATAGGTGACAACTTAGTACTTTGCAATTGGTGTCTGAGATGGGGGGCAGTCTTGTGGGACTGAGCCCTTAACCTGTGGGATCTAACAGAAAACCTTTAACCTTTTCCCCCCAAATTGTTA	120	45
chr7	3778759	3778879	780693_44278790_SDK1+5'50kb_NC_000007.13[3290884..4308632]_4067	29	+	good	CTGGATTCCATAGTTTCTGATGAGAAGTCATTCATTCATCTTATTTGCTGTTCTTTTCTTGACAAGTAATTGTTTTCTTACTGCTTTCAAGATTTTGTTCTTTGCCATTTAACAGCTTTA	120	32
chr7	4015519	4015639	780693_44278790_SDK1+5'50kb_NC_000007.13[3290884..4308632]_6040	29	+	good	CAGCTGCAAAGCTGCCACGTAGAGGGTCCTCCAGAGAATCACTGAGGGTCCCGGGGCTGAGGCTGCCACGCAGAGGGTCCTCCAGAGAATCACTGAGGGTCCCGGGGCTGAGGCTGCCAC	120	65
chr7	4015759	4015879	780693_44278790_SDK1+5'50kb_NC_000007.13[3290884..4308632]_6042	29	+	good	AATCACTGAGGGTCCCGGGGCTGAGGCTGCCACGCAGAGGGTCCTCCAGAGAATCACTGAGGGTCCCGGGGCTGAGGCTGCCACGCAGAGGGTCCTCCAGAGAATCACTGAGGGTCCCGG	120	66
chr7	4016599	4016719	780693_44278790_SDK1+5'50kb_NC_000007.13[3290884..4308632]_6049	29	+	good	AGGGTCCCGGGGCTGAGGCTGCCACGCAGAGGGCCCTCCAGAGAATCACTGAGGGTCCCGGGGCTGAGGCTGCGAGGCTGCCACACAGACGGTCCTCCAGAGAATCACTGGGGGTCCCGG	120	69
chr7	4016719	4016839	780693_44278790_SDK1+5'50kb_NC_000007.13[3290884..4308632]_6050	29	+	good	GGCTGAGGCTGCCACGCAGAGGGTCCTCCAGAGAATCACTGAGGGTCCCGGGGCTGAGGCTGCCACGCAGAGGGTCCTCCAGAGAATCACTGGGGGTCCCGGGGCTGAGGCTGCGAGGCT	120	68
chr7	4087039	4087159	780693_44278790_SDK1+5'50kb_NC_000007.13[3290884..4308632]_6636	29	+	good	AGGATTTTTTTGAATTTGTGTTCATGATGGATATTGGTCTATAGTTTTCCTTCAGAGGCTTTTTCTGATTTTGGTATCAGGGTAATGCTTTAGAATTGGTTTAATTTATTCCTCAAATGC	120	32
chr7	32556600	32556720	780693_44278791_AVL9+5'50kbNC_000007.13[32485101..32628338]_597	29	+	good	TGCCTGCTTTAAGTCTGCTGTTACTTTTTTGCTGAGATAGAATCCACTGTTTGTATTCAACCATTTCGTTTTTGTTATTGTTAATTGTTTTTGCAAACCAATGAGTTTGTATTAATATCT	120	31
chr1	8739082	8739202	780693_44278767_RERE+5'50kb_NC_000001.10[8412464..8927699]_1572	28	-	good	GTACTTACCATACATTTAGCTTTAGATCAGCACTGTGGAATAGAACTTTCAGTGGCAATGGAAATGTTCTGTGTCTGTGCTGTCCAGTGTGGTAGCTGCTAGCCACATGTAGCTAGTAAG	120	43
chr11	66850864	66850984	780693_44278770_KDM2A+5'50kb_NC_000011.9[66836734..67025553]_119	28	+	good	CTCCTACCCGGGATCTCCTCCTAAATGAATTATCCTTCCTTTTCCACAGTTTTATTTACCCATGGTTAACCTTGGCCCAAAACTATTAAATGGAAAATTCTAGAAATAAACAATTCTTTT	120	35
chr11	62278988	62279108	780693_44278769_AHNAK+5'50kb_NC_000011.9[62201016..62364278]_711	28	-	good	ACATATGTCCCAATGGCAATTCTGCTTTCAGTGGTCACCTCGGGAAGCTCTACACTTACTTCTGTAAAAAATCTACTGCTGGGCCGGACGCGGTGGCTCATGCCTATAATCCCAGCACTT	120	49
chr16	28479729	28479849	780693_44278774_CLN3+5'10kb_NC_000016.9[28477974..28513403]_281	28	-	good	CCCACCTTGTTAATTTTTAAGCACTAAAATTTGATACTTATTTGTGAATGAAGTAATCTCTTCATTGTATTTTTTTTTTTTACTTATGCTGAGCTTCAAATGACAAAGATTCATATAATC	120	26
chr16	28481769	28481889	780693_44278774_CLN3+5'10kb_NC_000016.9[28477974..28513403]_264	28	-	good	TCCCCTCCCCCTCCCCTCCCCCGCCCCAACTCAGATCCGGCCCCGGTCCCCGTCCCCTTCCCTCCCCCCTGCCCTAAGCCACCTCCACCTCTGTCCTGGCCGCCTCAGGGCACCCTGAAA	120	72
chr19	15165038	15165158	780693_44278779_CASP14+5'10kbNC_000019.9[15150291..15169104]_124	28	+	good	CCTCCCACCATGCCCAACCAAGTCTGTGTTTTTATCCAAGCCAGTCCCAGATCCAAAGCCCCAGCTGAAGCCAGGCACCATGGCTCATGCCTGTAATTCCAGTACTTTGGGAGGCCCAGG	120	56
chr2	143690438	143690558	780693_44278781_KYNU+5'50kb_NC_000002.11[143585233..143813402]_878	28	+	good	AAAAGGTATAAGAAAGGTTTGAACAGTGTTCACACAGAAGTGTTTAGGGTCTTTGGCGGTTGTAGCTTCAGGTAAGAGCATGGCTGGGTTTAGATGGGAGCTGGTTAGCATAGTGATTTG	120	43
chr2	143691158	143691278	780693_44278781_KYNU+5'50kb_NC_000002.11[143585233..143813402]_884	28	+	good	TAGCCCTAGATAGGTGACTAAGGGGGTGCATAATTGTGCTTTCTTAGAGGAGACCTAATACCCTCGTTTTGTCAAGAAGTTTAAAAGAGAGAGATAGTGTGGGTGTTGCAGTGTTTTTGA	120	42
chr2	143693918	143694038	780693_44278781_KYNU+5'50kb_NC_000002.11[143585233..143813402]_907	28	+	good	TGTAAAAAAAGACGGGGCACTTAGGGTGGATATCTTGTCTGAGGCCTAAGGTTTGCAGGGTTCTTTTATGAGGCAGCCTAGAGGGCTGTTTTTTGGAATAGAGGACCAAGAATTTCCCAT	120	45
chr2	143694278	143694398	780693_44278781_KYNU+5'50kb_NC_000002.11[143585233..143813402]_910	28	+	good	TGTTGACAGAGCTCCCAGGAAACTTACTGGTAGGTGAGATCAGTGACTAATGTGCATGCAGAGGGGTGACTGGAGGCTGAGGAGTTTCCTTTGTCTGGCTGCTGTGGCCTACTCTCTGGG	120	53
chr2	61452950	61453070	780693_44278780_USP34+5'50kb_NC_000002.11[61414598..61748222]_2461	28	-	good	TGAAGTGCTCTCTAGTGTTCTTAAGCTCAAGAAGGCCATGATATGACTTATAGGGAAAATACGTGTTAGACACATTTCATTCATATGAGTTTTAATACTATTGGCAGTGAGTTAAACGTT	120	35
chr2	61458830	61458950	780693_44278780_USP34+5'50kb_NC_000002.11[61414598..61748222]_2412	28	-	good	TTTTTAGAGGGTTTTGCTCTGTCACAAGCAGTCCTCTTGCCTCAGCAGGTAGGACTACACGCACACACCACCACACCTGGTAATTTTGTTTTGTTTTGTTTTTAGACAGAGTCTTGTTCT	120	43
chr2	61478270	61478390	780693_44278780_USP34+5'50kb_NC_000002.11[61414598..61748222]_2250	28	-	good	AGACTAGTAAAATTGTTTGTATTCAGATATTTATGTCTAATATCCAGTGAAAATTTACTACCAAGTTTTTACAGTAGATTCGTTTATTTATTTACTTATTTATTTATTTATTTTTTTTGA	120	20
chr2	61478510	61478630	780693_44278780_USP34+5'50kb_NC_000002.11[61414598..61748222]_2248	28	-	good	AGTTATATCTTGGCTTCTATTTATTAAGAAAAATTAGCATAGTTATGTGTAATCTTTAGTAGACAACCTGCATTCATTTAAATTAAACAATATTTTCTACAATAGTGTAATATAAGGCCA	120	25
chr20	44668758	44668878	780693_44278783_SLC12A5+5'10kb_NC_000020.10[44640325..44688789]_238	28	+	good	GGCCTCTCAAAACACTGGGATCACAGGTGTGAGCCACCATGCCTGGCCTTATAATGTCATTTTTAAATGGCTGCATCATAGTCCTTGCAGGACAGGCCATGCCTTCTTTAGCGATTCTCC	120	49
chr4	119975239	119975359	780693_44278786_SYNPO2+5'50KB_NC_000004.11[119721836..119982402]_2113	28	+	good	GCTCACTGTGCTCAACCCCTTGAGGGAGGGAGCACATGAGTGAGTGAGTGTGGGATCTGGCTGGCCACTCCGGGCGCCAGCAGGAGCAGACTTCATGTGTGGCCCACAGCGGTGCCCAGG	120	64
chr4	151345753	151345873	780693_44278787_LRBA+5'50kb_NC_000004.11[151185587..151986879]_5343	28	-	good	TGGTTTCTTCCCACATCCCAAAGATGTGCACATAAGGTGAACTGGTGTGTCTACCTGGTACCCATCTGACTCTGTGTGTGTGTGTGTGTGTGCGTGTGTGCACGCGCGCACGTGCTCCCT	120	54
chr4	151372633	151372753	780693_44278787_LRBA+5'50kb_NC_000004.11[151185587..151986879]_5119	28	-	good	TTCTTTTTAATATAAGCATTTAGCACTACAAATTTTTCTCAAAGCACTGATTTAGCTGGGTCCAACACATTTTTATATATTGTTTTTATTTTCATCCCATTTAAATGTTTTCTAATTTCT	120	25
chr4	151393993	151394113	780693_44278787_LRBA+5'50kb_NC_000004.11[151185587..151986879]_4941	28	-	good	TATAAAGATATATACATGAATGTTTATGGTAGCATTATTTATAATAGCAAAAACTGTTAAATGTCCATCAACTAGATAAACAAAATGTGCTGTATTCTATATACAGTGGGATACTAGTCA	120	27
chr4	151407073	151407193	780693_44278787_LRBA+5'50kb_NC_000004.11[151185587..151986879]_4832	28	-	good	TAATATTATGAACTATAATCTTCATATTAAACATTAGATTCCCAGAACTTACTTGTCTTACAATGAAAAGTTTGTACACTTTGGCCACATCTCCCCATTTCCCCCACTCCTCTGCCTCTG	120	37
chr4	151632313	151632433	780693_44278787_LRBA+5'50kb_NC_000004.11[151185587..151986879]_2955	28	-	good	CCTGGGTGACACAGTGAGACTCTTTCTCAAAAAAAAAAAAAAAATTAACTTCTTAGATTTGACTTCTTTGTGTCACTATGTTTCCTATGTTATACCTGAAACCTGTGATTTTTAACCACA	120	32
chr4	151751833	151751953	780693_44278787_LRBA+5'50kb_NC_000004.11[151185587..151986879]_1959	28	-	good	GACAGAGTGAGACTCCGTTTCCAAAAAAAAAAAAAAAAAAAAAAGTAACTCTGTATTCTGTGTAGAGGATATAGCGTAGAGGGCAAGGATAATCAGTGTTTTTGGCTGGGTACTGCTGTT	120	38
chr4	151798033	151798153	780693_44278787_LRBA+5'50kb_NC_000004.11[151185587..151986879]_1574	28	-	good	GATTACAGGCGTGAGCCACTGCGCCCAGCTGAAATAGGTCTCTTAAAGACAGTAGATGGATGAGTTTTGTTTTTTTTATCCAATATGCCATTCTGTGTCTTTTGAGTGGGGGCATTTAGA	120	42
chr7	3406279	3406399	780693_44278790_SDK1+5'50kb_NC_000007.13[3290884..4308632]_963	28	+	good	AAAAACATTTAAAGACTTTTGTCTTTTTGTCAACTGTTGGTTCATGTCTTTTGCCTATTTGTATATTGGATTTTTGATAATTATTGTTTTTATTTTATTTATTTATTTATTTTGAGACAG	120	22
chr7	3437119	3437239	780693_44278790_SDK1+5'50kb_NC_000007.13[3290884..4308632]_1220	28	+	good	CCAGCGCTTTGAATATGTCACATCAGTGCCTTCTGGTCTTTATGGTTTCTAACAAGAAGTCAGCTGTTAATCTTATAGAGGATTCCCTGTAATATGCAAGTCATTTTTTCTGTTGTTTTA	120	37
chr7	3987799	3987919	780693_44278790_SDK1+5'50kb_NC_000007.13[3290884..4308632]_5809	28	+	good	ACCTATATAACCTTGACCTTGTTGTGGTGGTTTCCATAAGTCAGATTCACCTTGCAGGTGACCTTGTGTGTGTATCACCATTGCTTTTTTTTTTTTTTTTTTTTTTTTGAGACGGAGTCT	120	37
chr7	4016239	4016359	780693_44278790_SDK1+5'50kb_NC_000007.13[3290884..4308632]_6046	28	+	good	TGAGGCTGCGAGGCTGCCACGCAGAGGGTCCTCCAGAGAATCACTGAGGGTCCCGGGGCTGAGGCTGCGAGGCTGCCACACAGACGGTCCTCCAGAGAATCACTGGGGGTCCCGGGGCTG	120	68
chr7	4168519	4168639	780693_44278790_SDK1+5'50kb_NC_000007.13[3290884..4308632]_7315	28	+	good	GAGCAGCTTGGGGTGGGGTCCCCTGGAGGAGAGCAGCTTGGGGTGGGGTCCCCTGGAGGAGAGCAGCTTGGGGTGGGGTCCCCTGGAGGAGAGCAGCTTGGGGTGGGGTGCCCTGGAGGA	120	70
chr7	32552760	32552880	780693_44278791_AVL9+5'50kbNC_000007.13[32485101..32628338]_565	28	+	good	TGAAAAGCTTTTCTTTTCTCAAAAACCTGGTGTCATAGTATTGGCTTTGTAAACCAAAAATAAAATTCAAAGGCACCCCTGCAACCATCCCAATGGATTCCCTCCTCAGCCAGGGCACCC	120	43
chr7	32564760	32564880	780693_44278791_AVL9+5'50kbNC_000007.13[32485101..32628338]_665	28	+	good	GGGTCAAAAAAATTTATTTTTCCTTTATTTCCAGTTTAGAACATTTGGGTGAAGTATATTTTTGTAAGCAAAATTACATTTCTGAGTTCTCCAAAATTCAGATTGTGATTTTATGACAGT	120	28
chr7	32571240	32571360	780693_44278791_AVL9+5'50kbNC_000007.13[32485101..32628338]_719	28	+	good	GCGAATGAGGTGGGAACTGGAGTGCACGAGCACTGGAGCTGACTGGCTGCTTCAGAGCTGATGGGATCAAACTCCACTCAGATCCACTGCATTCCACCCCTCGTGGAGGGAATGCACAGG	120	57
chr1	8913802	8913922	780693_44278767_RERE+5'50kb_NC_000001.10[8412464..8927699]_116	27	-	good	GGGATTACAGGCGTGAGCCACCGCACCTGGCCCCTGCTTTCGATTCTTCAGGGTCAATACCTATGAGTAGAATTGTTGGGTCTTGTGGGGATTCTATGTTTAACACTTTGAGGAACCACC	120	50
chr11	66954544	66954664	780693_44278770_KDM2A+5'50kb_NC_000011.9[66836734..67025553]_983	27	+	good	TATTAATTAAAAATAGAATTTAACTTCAGGATATTAGATGTAATCCCTATGATAACCATAAAGACAAGATCTATAGTATATATACAGAAGGAAATGAGAAAGGAATTTACACATTTCACC	120	26
chr11	66988264	66988384	780693_44278770_KDM2A+5'50kb_NC_000011.9[66836734..67025553]_1264	27	+	good	GCTCAAATAATATAAAATTTTATTCATAGACACTGAAAGTTGAATTTCAGATAACTTTAACATGTCACAGAATACTCTTAAATTTTTTTCAACCATTAAAAAATGTAAAAAACGATCCTT	120	23
chr11	62292188	62292308	780693_44278769_AHNAK+5'50kb_NC_000011.9[62201016..62364278]_601	27	-	good	ATATTGAAGGTCCAGATGCGAAACTGAAGGGCCCTAAATTCAAGATGCCAGAGATGAACATCAAAGCTCCTAAAATATCAATGCCTGATTTGGACCTCAATCTTAAAGGCCCTAAAATGA	120	40
chr11	62355668	62355788	780693_44278769_AHNAK+5'50kb_NC_000011.9[62201016..62364278]_72	27	-	good	CTCCCCAAATGCTGGGATTACGGGCGTGAGCCACTGCTCCCAGTCCCACCCTTTGGATTTTATCACTTCACCAGAGTTAGTCACTGGGGGATTTTTTTGTGTGTGTCATCTATTGATTCA	120	48
chr16	28478169	28478289	780693_44278774_CLN3+5'10kb_NC_000016.9[28477974..28513403]_294	27	-	good	TTCTTTCTGAGTGAAATATTGTCGGTGTCATTGACCTTTTCATTATTTCAACTATTATTATTCCAGGTTATCAATAGTCTGGCTGTCTATCGTCATCGTGAGACTGACTTTGGTGTAGGA	120	37
chr16	28479609	28479729	780693_44278774_CLN3+5'10kb_NC_000016.9[28477974..28513403]_282	27	-	good	CAAGAGAGAAGTATTATTTAGAGGGATTCTTTTACCATGTGATATATAATAAATGCATCCAATGTTATACATCAATTTAAAAAACAAGTAAATAACTTTAAAGAAAAGATAACTACTGGC	120	26
chr16	28480209	28480329	780693_44278774_CLN3+5'10kb_NC_000016.9[28477974..28513403]_277	27	-	good	TCAAGAATATATAGTTAAATCCTGAGGAATCGATGTAGAAATGTTATCACAAGCTGTCTGAACTTACTCAGGGGAAGTCTTCGTCTTCACTCACATAAGAGTCTACTGGAATTAATATCA	120	36
chr16	28482489	28482609	780693_44278774_CLN3+5'10kb_NC_000016.9[28477974..28513403]_258	27	-	good	TTGCTTAGGATATGAATGGCTGAGCGGAGGCTGTAAAACCTGGCACTCTGCTTGGGTATGAGGTTCTTCCTGCCATCCTGCCATCATTTGTTTTTTATGTTTTGTCGCCAAAAGTGACCT	120	46
chr16	28482609	28482729	780693_44278774_CLN3+5'10kb_NC_000016.9[28477974..28513403]_257	27	-	good	CTTGCTTAAAATGAATGTATCTACATTTGTTCCTGAGATACGGGTTGATGGACGGATGGCTACATGGATGTGATGGAGATGGTTTACTATCGGGACCTTCCGCATCCTGCTGATGTTTTG	120	44
chr16	28482729	28482849	780693_44278774_CLN3+5'10kb_NC_000016.9[28477974..28513403]_256	27	-	good	ATCATTGACTTCTAGCACAGTTATATGATCAGAAACGTGCTGTGTGATTTGATTGCTCTCAAATATATTGAGATTTGCTGGAACAAAATAAGTCAGGTTAATTTTTGTAAATGTACCATG	120	32
chr16	28482849	28482969	780693_44278774_CLN3+5'10kb_NC_000016.9[28477974..28513403]_255	27	-	good	TTATGATCTTATCATTGAGTTGAAAGGCAATCTTGTTTCATTTTGGATTCTTTCTTATGTTTATGTCTTATAAGGGCACTTTGAATTTCCAAGCAAATAATAATTTTGAATTAGCTTTTA	120	27
chr16	28482969	28483089	780693_44278774_CLN3+5'10kb_NC_000016.9[28477974..28513403]_254	27	-	good	ACATCATCACTCGGTTTCGGATGTTAAATTGTCTAGGTGGGTTAGGGGTGATTTGAGATCACACAACCTTGTGCCACAAAGAGGAATTCCCAGGCCAGAGGGAGACATTTTATTGCCATG	120	46
chr16	28483089	28483209	780693_44278774_CLN3+5'10kb_NC_000016.9[28477974..28513403]_253	27	-	good	ACAGATTCCTTGGACATCCCTGAGAGGTCAATCATGAAGGTCAACTTGGTTTTCTCCCCCTCATTTGGGTTCAGAATTTAAAGTCCACACACACAGGCAGTAAGATGATTATAGATAAGG	120	42
chr17	40801523	40801643	780693_44278778_TUBG2+5'10kb_NC_000017.10[40801302..40819024]_3	27	+	good	ATAGAGCAAGGCTCCATCTCAAAAAAAAAAAAAAAAACTATCAAGAAAAAAATTCCAGTGTTCCAGCCTAGTATAGATGCATAATAAAAAAAGAATAATCAAATGATCTACAAACAGGAT	120	28
chr17	40806923	40807043	780693_44278778_TUBG2+5'10kb_NC_000017.10[40801302..40819024]_48	27	+	good	ACCCAGAGAGGGCATGGAAGCTCCACACCCCTGCCCTCATACCTTACCCTCCGTGTCTCTTCATCTGTATCCTTTGCGATATGCTGGCTTTTTTTTTTTTTTTTTCAAATGGAATCTTGC	120	46
chr2	61458470	61458590	780693_44278780_USP34+5'50kb_NC_000002.11[61414598..61748222]_2415	27	-	good	TAGTTGTGAGCCACTGAGCCTGGCCTAAGTTACAATTCTTATACCATAAAATTTACCCAGACCTTTCAAAATGTAAAATTTAGTGGTTTTTAGTATAGTCACAAAGTTGTGCAGCCATCA	120	36
chr2	61471430	61471550	780693_44278780_USP34+5'50kb_NC_000002.11[61414598..61748222]_2307	27	-	good	CTCAAACCCCTGAACCCAAGTAATCCACCTACTGCAGCCTCCGAAGTGCTGGGATCACAGACGTGAGCCATGGCACCTAGCCAACAATAGATATTGAAAAGACATTTGGGTTGGAGTATT	120	48
chr2	61662590	61662710	780693_44278780_USP34+5'50kb_NC_000002.11[61414598..61748222]_714	27	-	good	CAATCTACTGATGAGTATTTCCTCAGTTTTTCTTTGTTTGTGAAGGTTTATTTCTCCTGCGTTTCTGCAGGACAGCTTTGCTGGGTATAATCTTGATAAGCTGTTTTTTTGTTTTTTTTT	120	34
chr4	119894119	119894239	780693_44278786_SYNPO2+5'50KB_NC_000004.11[119721836..119982402]_1437	27	+	good	ACCAATGGTCCCCACTTATTATAACTCAACTTATGATGTTTCAACTTTACAATGGGCTTATACATGCATTAAATGCATTTTTGACTTATGGTATTTTTTGATTTATGATGGGTTTTGTGG	120	32
chr4	151407313	151407433	780693_44278787_LRBA+5'50kb_NC_000004.11[151185587..151986879]_4830	27	-	good	CCCACCCTTTTTTTTCTTTTGCAGTAGGTATTTTTTTCCAGCTTTATTGAGTTGTAATTCACAAATATAAATTACACATATTTAAGGTCTACCTCATGATGATTTGATACATATATACAT	120	28
chr4	151740073	151740193	780693_44278787_LRBA+5'50kb_NC_000004.11[151185587..151986879]_2057	27	-	good	CCATTAAAAATTTACTATATCTGCATAAAGGACATTTGGGCTATTTCCAGTTTTTGACTATTATAAATAAAGCCTGTATGACCATTACTGTATACATGTTTTGTGGACATAAGCTTTCTT	120	30
chr4	151930153	151930273	780693_44278787_LRBA+5'50kb_NC_000004.11[151185587..151986879]_473	27	-	good	GAGGTGGGAGGTCAGAAGTTTGAGGTCAGAAGTTCAACACCAGCCTGTGCAACATAGTAAGACCTTGTCTGTATAAGAAAAAAAAATACCATTTTATATATATATATATATATATATATA	120	32
chr6	152232241	152232361	780693_44278789_ESR1+5'50kb_NC_000006.11[151927807..152450754]_2538	27	+	good	CCCAGTTCCTAACAGGCCATGAACTGGTACCAGTCTGTGGCCTGGGGGCTGGGGAGTCCTGCATTAATGTAATTAAATATGTACATTTCTTGAGAGTGTTTGTTCAAATATTTTTTCCTA	120	42
chr6	152252041	152252161	780693_44278789_ESR1+5'50kb_NC_000006.11[151927807..152450754]_2703	27	+	good	CTCTATGGTTAGGTGCTTCCCTGCCCTGGCTCTGGCTTTTTCAAGATTTTCTCCCTGTCTTTGGTTTTTCTACAGTTTGAATACAATATGCCTAGGTGTTGTTTGTTTTGTTTTTTTGTA	120	39
chr7	3406639	3406759	780693_44278790_SDK1+5'50kb_NC_000007.13[3290884..4308632]_966	27	+	good	GGGATTACAGGCGTGAGCTACCGCGCCCGGCCTATTGTTTTTATTTCTAAAGAGGAAGGAAGATTATTTATTTGGAAGATAAGTTGTGAAAGTTACTTCCCAGTTTGCCATTGGTCTTTT	120	41
chr7	3495199	3495319	780693_44278790_SDK1+5'50kb_NC_000007.13[3290884..4308632]_1704	27	+	good	CCGTGTAAAAAATTAGCTGGGCATCTTACTGTGTGTCTTTCTGGCTTCTCTACTCTGTTCCATTGATCTGTGTGACTCTTCCTCCACCGATACCACACAGTTTTGATTATGGAGCTATAT	120	42
chr7	3495559	3495679	780693_44278790_SDK1+5'50kb_NC_000007.13[3290884..4308632]_1707	27	+	good	CACAAATTCTTTCAGTTTTCCTTGTCTTAGAATGTTCTTATTTGTTGTTCATTCCTCAAGGGTGATTTCACTGATGTAGAATTCATGGTTGACAGTCCTTTTCTTTCAGCACTTGAAAAA	120	34
chr7	3622039	3622159	780693_44278790_SDK1+5'50kb_NC_000007.13[3290884..4308632]_2761	27	+	good	CCCTCAGGTAGGTCTGTCTCAGGTAGGTCTGTCTCAGGTAGGTCTCCCTCAGGTAGGTCTGTCTCAGGTAGGTCTCCCTCAGGTAGGCCTCCACTCTCAAGTAGGCCCCAGTGTCTGCTG	120	58
chr7	3810079	3810199	780693_44278790_SDK1+5'50kb_NC_000007.13[3290884..4308632]_4328	27	+	good	TATCTGAGATAAAAATCTCAGAGTATAGTTGCTGCGTTGTGTGGTAGCTATATGTTTAGTTTCCTAAGAAATTGTAAAATTGCTTTCCAGAGTGCCTGTAGCATTTTACATTCTCACCAG	120	36
chr7	4168279	4168399	780693_44278790_SDK1+5'50kb_NC_000007.13[3290884..4308632]_7313	27	+	good	GAGCAGCTTGGGGTGGGGTGCCCTGGAATAGAGCAGCTTGGGGTGGGGTGCCCTGGAATAGAGCAGCTTGGGGTAGGGTGCCCTGGAATAGAGCAGCTTGGGGTGGGGTCCCCTGGAGGA	120	64
chr7	4168399	4168519	780693_44278790_SDK1+5'50kb_NC_000007.13[3290884..4308632]_7314	27	+	good	GAGCAGCTTAGGGTTGGGTGCCCTGGAGGAGAGCACCTTGGGGTAGGGTGCCCTGGAATAGAGCAGCTTGGAGTGGGGTCCCCTGGAATAGAGCAGCTTGGGGTGGGGTGCCCTGGAGGA	120	63
chr7	4168879	4168999	780693_44278790_SDK1+5'50kb_NC_000007.13[3290884..4308632]_7318	27	+	good	TGCCCTGGAGGAGAGCAACTTGGGGTTGGGTGCCCTGGAATAGAGCAGCTCGGGGTGGGGTCCCCTGGAATAGAGCAGCTTGGGGTGGGGTGCCCTGGAGGACAGCAGCTTGGGGTTGGG	120	65
chr7	4257199	4257319	780693_44278790_SDK1+5'50kb_NC_000007.13[3290884..4308632]_8054	27	+	good	ACCCGGAGCACCACGCCACCCGGAGCACCAGGCCACCCGGAGAACCACACCACCCGGAGCACCAGGCCACCTGGAGCACCAGGCCACTTGAGCACTCAGCCATGTGCTTGGGAATCCGAT	120	67
chr7	32549160	32549280	780693_44278791_AVL9+5'50kbNC_000007.13[32485101..32628338]_535	27	+	good	TCCAAAGGTAGAGGCTTGTATATCCTAGCTGACTAGACAGGAGAGGAAAGGAACAGACTGTCTTGGCCGGGCGGGCGGATCACTTGAGGTCAGGAGTTTGAGACCAGCTTGGCCAACATA	120	52
chr1	8792722	8792842	780693_44278767_RERE+5'50kb_NC_000001.10[8412464..8927699]_1125	26	-	good	TATAAGTAGTTCCCACACACACACATATACAGACACACACACAGAGTTCCCCCTATTATTAACATCTTGCATGAGTGTGGCTTATCTGTTACAACTGATGAAGCAGTATTAATATATTAT	120	36
chr1	8894242	8894362	780693_44278767_RERE+5'50kb_NC_000001.10[8412464..8927699]_279	26	-	good	GGAGTTTGCAGTGAGCCGAGATTGTGCCATTGAGACAGGGCAAGACTGTCTCAAAAAAAAAAAAAAAAAAAGATTCTTCTCACATTGCCTTCCTGCCACCCTCCCCAGAGGTAACTGATC	120	45
chr1	8896762	8896882	780693_44278767_RERE+5'50kb_NC_000001.10[8412464..8927699]_258	26	-	good	GCTGGGATTACAGGTGTGAGCCACCGCACCTGGTCTCAAATATAATTTCTTTTACTATTTATTTCCAATTAGAGAAATCTTTAGTTACCCAGATCTGAAGTTAGTCCAACACAATGCATC	120	38
chr11	66988384	66988504	780693_44278770_KDM2A+5'50kb_NC_000011.9[66836734..67025553]_1265	26	+	good	TTATATAGTTCATGATCATGATTAGGTGTTCATGCACGTATGTGAAAGATGCCACCCTTGAACCTTGTTACTATTAATACGTCAGCACATTACCTGTCTGACCCGAAAAAAAAAAAAAAA	120	35
chr11	62276588	62276708	780693_44278769_AHNAK+5'50kb_NC_000011.9[62201016..62364278]_731	26	-	good	ATGGCACTGATATTTTTGAAGTGTGTGGGACCAGTTTTCTAGAAATGTCCCTCAATCTGGGTTTGTCTGATGATATTTCCTCATGATTGGGTTCAGGTTATACATTTTGGGGCAGGAATT	120	40
chr11	62287508	62287628	780693_44278769_AHNAK+5'50kb_NC_000011.9[62201016..62364278]_640	26	-	good	AAGCTGACATCAAGGGCCCAAAAGTGGACATCAACACCCCTGATGTGGATGTTCATGGCCCAGACTGGCACCTGAAGATGCCCAAGGTGAAAATGCCCAAATTCAGCATGCCTGGCTTCA	120	52
chr11	62289668	62289788	780693_44278769_AHNAK+5'50kb_NC_000011.9[62201016..62364278]_622	26	-	good	AAGTTGACATCAAGGGCCCCAAAGTGGACATTGATGCCCCAGATGTGGATGTTCATGGCCCAGACTGGCACCTGAAGATGCCCAAGGTGAAAATGCCCAAATTCAGCATGCCAGGATTTA	120	50
chr11	62289788	62289908	780693_44278769_AHNAK+5'50kb_NC_000011.9[62201016..62364278]_621	26	-	good	TGAACATCAAAGCCCCCAAGATCTCCATGCCTGACTTTGATTTGCATCTGAAAGGCCCTAAGGTGAAAGGAGATGTGGATGTTTCTCTGCCTAAGATGGAAGGTGATCTAAAGGCCCCTG	120	48
chr11	62293148	62293268	780693_44278769_AHNAK+5'50kb_NC_000011.9[62201016..62364278]_593	26	-	good	CCAAAGTGGACATTGATGTCCCAGATGTTAATGTTCAGGGTCCAGACTGGCACCTGAAGATGCCCAAGATGAAAATGCCCAAGTTCAGCATGCCTGGCTTCAAAGCAGAGGGCCCTGAAG	120	51
chr11	62293508	62293628	780693_44278769_AHNAK+5'50kb_NC_000011.9[62201016..62364278]_590	26	-	good	ATGTTGATGTTCATGGCCCAGACTGGCACCTAAAGATGCCCAAGATAAAAATGCCCAAGATCAGCATGCCTGGCTTCAAAGGAGAAGGTCCAGATGTGGACGTGAACCTGCCCAAGGCTG	120	51
chr11	62295668	62295788	780693_44278769_AHNAK+5'50kb_NC_000011.9[62201016..62364278]_572	26	-	good	CCCCAGATGTGGATGTTCATGGCCCAGACTGGCACCTGAAGATGCCCAAGATGAAAATGCCCAAGTTCAGCATGCCTGGCTTCAAAGCAGAGGGCCCAGAAGTGGATGTGAACTTGCCCA	120	54
chr11	62316668	62316788	780693_44278769_AHNAK+5'50kb_NC_000011.9[62201016..62364278]_397	26	-	good	TCCCAAAGTGCTGAGATTACAAGCGTGAGCCACCGCCCCCGGTCAGGATCATGGTTTTTTAGAGGGTAGGGTTGAGGTTAAGCCTTCTCTAGCCCTCCAGTCTGGAATGGGACAAGAGCC	120	54
chr11	62354588	62354708	780693_44278769_AHNAK+5'50kb_NC_000011.9[62201016..62364278]_81	26	-	good	GCATTCCAGCCTGGGCAACAAGAGCGAAACTCCATCTCATAAAAAAAGGTTAGTGTCAGCTGAGTTTGAGTCCCCTCCTCTATTTTTTTTCCTTTTATTCTGAGAAAAATGCCTTTTCTT	120	40
chr11	85491544	85491664	780693_44278771_SYTL2+5'50kb_NC_000011.9[85405264..85572184]_672	26	-	good	GGCATGGAGCTTCCATGTGTTCAGCTAACAAGAAGCTCTTCAAACCCAATCCCTTTGGGATTTTATGGCAGCTTCGTTACATAGGCGTGACTGATTAAACCAATGGACACAGTGATTAGC	120	45
chr16	28478409	28478529	780693_44278774_CLN3+5'10kb_NC_000016.9[28477974..28513403]_292	26	-	good	ATGTGTGGCTCAAGACAACTTTGTTTCTTTTAATATAGGCAGGGAAGTGAAAAGATTGGATATCCCTGCTTTATACCAAGAAAGACAACACCCCACATTTGCAATGCCTAAAAACACTAC	120	38
chr16	28480929	28481049	780693_44278774_CLN3+5'10kb_NC_000016.9[28477974..28513403]_271	26	-	good	GCGTGAGCCACCGCGCCTGGCCAAAATATATAACCTTAAGTGTAAGTTTACTAACTTTGGAAAGTACATACACCAGCATAAACCGACCCCCTTTCAAGATCTACATTATTTTATTTATTT	120	38
chr16	28482009	28482129	780693_44278774_CLN3+5'10kb_NC_000016.9[28477974..28513403]_262	26	-	good	TCTTCTCCGTGACCTGTAGCTAAACCTTCCACCAGCGCTTGAGAACTTAATTTGAACCGGATCCTTTCCCAGACCCCTTTCTTCTTCTCCTCCTCCACCTCCTCCAGGTGCCCAACAGCC	120	53
chr16	28482249	28482369	780693_44278774_CLN3+5'10kb_NC_000016.9[28477974..28513403]_260	26	-	good	TGTGGGAGACTGAGATGGGGGAGGGGTCATTGGAATGATGCGGGCGCTACTTGGCATTGTCCATTGTGAGGCACCACCGGGGTCATCAGGGATTGGTGGAGAGGGAGTATAAAGCCCCAG	120	57
chr17	40807763	40807883	780693_44278778_TUBG2+5'10kb_NC_000017.10[40801302..40819024]_55	26	+	good	GGAGGAAGAGGTCGTCAATTCCTGGGTGACCACGTGGTCACCATGGTGTGAAGCCACAACTCTGTTGAGATCAGTTACTAAAGGTAAAACTTACTAGTGGAATTTAGAGATGGATCCAAC	120	46
chr2	143655398	143655518	780693_44278781_KYNU+5'50kb_NC_000002.11[143585233..143813402]_586	26	+	good	TATTATCTTTACATACAGATATGGAGGAAAATATGTTAAATGTAAATTCTTTTTTCTTCTCTCTATCTTCATTTATTTATTTATTTATTTGAGACAGGATGTCCCTTTGTCATCTAGGCT	120	27
chr2	143693558	143693678	780693_44278781_KYNU+5'50kb_NC_000002.11[143585233..143813402]_904	26	+	good	GAGAAGATGATGACTGAGAAGACAACGAACGGGTTAAAGAAGGCGATTGAGAGAAAGAGGTAGTGGCTGGGAGGCATGGACAGCAGTCTGCTGGATTGAATGAGGAAAAAGAGGTAGGGT	120	48
chr2	143693678	143693798	780693_44278781_KYNU+5'50kb_NC_000002.11[143585233..143813402]_905	26	+	good	TGGGAGGAGAAAGGTGATCTGGATAGCAAGAATGGAAGAGAAGGATTTGAACAGGTAAACAAGAATTGTAGAGGTCGGGCTGTGATCTGAGTGCAAAAAACGCCTGGACATACAGAATTT	120	43
chr2	216186415	216186535	780693_44278782_ATIC+5'50kbNC_000002.11[216126782..216214487]_498	26	+	good	TCATTGTGGTTATAATTTGCTTTCCAAATAATGTGGAACACCGTTGGATGTGCTTCCTAGCCAGTTGTTTACCTCCTTTGGAGAAATGTCTGTTGAGACCTCTTGTCCATTTTTAGTTGA	120	39
chr2	61567550	61567670	780693_44278780_USP34+5'50kb_NC_000002.11[61414598..61748222]_1506	26	-	good	ATGCTCTCATACACTGCTGATGGGAATGTAAAAGGGCACAGCCTCTTTGGAAATCTTTTCAGCAGTTTTCTTTTAAACATACATAATACCTTATGACTCAGTGATGTCAATCCTAGTATT	120	37
chr20	44647998	44648118	780693_44278783_SLC12A5+5'10kb_NC_000020.10[44640325..44688789]_65	26	+	good	CCTAGATGCTGGTACTAGCCCCTGCTCCAGTTGTGATAACCAAAAATGTCTCTGAATATTGCCAAACATTCCCTGGTGGTCAACATTGCTCCCAGTTGAGAACCATTGCCATAATATAAT	120	43
chr3	191005816	191005936	780693_44278784_CCDC50+5'50kb_NC_000003.11[190997183..191116448]_73	26	+	good	TCATTTGCAATGGATATCCCCTCAAAAAATTATTAGGAATACATTTATCAAATAAGGTAAAAGACCTGTATACTGACAACAACAAAACATTGATGAAAGACACAAGCAAATGGAAAGATA	120	30
chr4	151322473	151322593	780693_44278787_LRBA+5'50kb_NC_000004.11[151185587..151986879]_5537	26	-	good	GAAATAATTACAATAGGTTCTCAGATAATGTCATTTAGTTATGATGTTATCGGAAAAAAATTGCTTTCCTTATGTGTCATTTTACTTAAAGTCACAGTTTCCAAGAACCTGTTGACAATG	120	30
chr4	151328233	151328353	780693_44278787_LRBA+5'50kb_NC_000004.11[151185587..151986879]_5489	26	-	good	TTCTTTTCTGTCTATAGCCAAATCTGTCCCTGTCTCCATTTTCTAAAGATACATGTGATTGCATTTAGGGTCCTCCCTCATAATCAGGATAATCTTCCCATCTCAAAATCCTCAACTGAG	120	39
chr4	151530073	151530193	780693_44278787_LRBA+5'50kb_NC_000004.11[151185587..151986879]_3807	26	-	good	ATCCCCACAAAATGGAAACAACTCAAGTGTTCATCAGTACATGAATGGATAATCAAAATGCAGCGTATCTACACAATGAAATATCATTCAGTAATAAAAAGAATGAGCTACCAATATGTG	120	33
chr4	151753873	151753993	780693_44278787_LRBA+5'50kb_NC_000004.11[151185587..151986879]_1942	26	-	good	GCTATGATTGTGTCATTGTACTCCAGCCTGAGCAATGGAGTGGGGCCCTGTCTCAAAAAAAAGAAGGAATTCCTTTGGCATCCTATTCTGTATCTAATAGCTTCAGTTTTTTTCTTCTGC	120	42
chr4	151976953	151977073	780693_44278787_LRBA+5'50kb_NC_000004.11[151185587..151986879]_83	26	-	good	CATCATTACTTACAGATGATTTGACTTTCTATCATCTGCTCAGAATTTTTCCATTTCTCTGTGGCCCCAGGAACTATCTCATCCTCATACTTGACCTCTGAGTTGCTGCTGGTGAAAATC	120	41
chr6	152094481	152094601	780693_44278789_ESR1+5'50kb_NC_000006.11[151927807..152450754]_1390	26	+	good	TTTTAGCCCCTGGAACTGTGAGACAATACATTTTTGATGTTTAAGCCACCCACTTTGCGGTGCTTTGTTCCAGCAACCTTGGGAAATGATTACACTTTCTCATCTGTGATCACAGTGAGG	120	43
chr6	152117761	152117881	780693_44278789_ESR1+5'50kb_NC_000006.11[151927807..152450754]_1584	26	+	good	ATTTTAAAAGTAATGGTTTTGCCATTAGTTTTAATGACAAAAACCACAATTAGTTTTGCACCAACCAAATACCTTACGCTTCTGGTGAGGGCTCAGAAGAGAGATCATAAGTAAAGAACA	120	34
chr6	152247721	152247841	780693_44278789_ESR1+5'50kb_NC_000006.11[151927807..152450754]_2667	26	+	good	ATCTTAGTATTGAATGTACTATTATAAATGGTATTTTCTAAACTTTGAATTCCTGTTATTCATGATGATATGTAGGAAAGAAATTGACTTTTGTATATTGACATTAGATCCTTTAACCGT	120	26
chr6	152330761	152330881	780693_44278789_ESR1+5'50kb_NC_000006.11[151927807..152450754]_3359	26	+	good	GTGAGAATGTAAACATTACAACTACTTTGAAAACAGTTTGACAGTTTCTTAAAAAGCTAAAACATCCACCTGGCATGCTATATACAGATATCCTACTCTTACGTATTTAACCAAGAGAAA	120	32
chr7	3402679	3402799	780693_44278790_SDK1+5'50kb_NC_000007.13[3290884..4308632]_933	26	+	good	TATTGACTTTAGTACAGTCAAGAAACAGAACGTTTCCATCACCACAAGGATCTCTCATGTTGCCCTTCTGCAGCCACACTGACCTCTCCTATCTCCTTCCACACTGCTCGGCAACCATGA	120	48
chr7	3467719	3467839	780693_44278790_SDK1+5'50kb_NC_000007.13[3290884..4308632]_1475	26	+	good	ATGGTGGCAGCACAACTATATGCTTTTCTGTCTGTGTACCAACTCAGATGCACAGTGACCAATCACTGACAGGCTTTGAAAGAAGTGACGTGATTGGTCATGGATCATGATACAGATCTG	120	44
chr7	3760399	3760519	780693_44278790_SDK1+5'50kb_NC_000007.13[3290884..4308632]_3914	26	+	good	ACTACGTTCACACAAAAACCTGTACATGAGTGTTTCTAGCACCATTGTTTGTAATAGCCCAAACCTAGGAAAAGTTCAAATATCTTGCAATAGACAAATATTTAAAACACAGTGTAGTAC	120	34
chr7	3798919	3799039	780693_44278790_SDK1+5'50kb_NC_000007.13[3290884..4308632]_4235	26	+	good	TGTTTAATAGGGAATGCTCATGTTGGTGGCTATTGAATCATAGAAACATTTTTAAAAGAGCAGTGCTATATAGAAAATAAATGTGTATGTATTTTCTGAGGAGAGCCATGTCCTATAAGA	120	32
chr7	3813439	3813559	780693_44278790_SDK1+5'50kb_NC_000007.13[3290884..4308632]_4356	26	+	good	GCATGCACAGGCACTTCCTAATTTTCCTCATATATGCAGTTGCTTTTGAATATCCTAATCTTCAATGTCTGCTTCCTAAAAGAAGAGAAAGAGAAAAATTAGGGGATAAAAGAATACTGG	120	36
chr7	4004719	4004839	780693_44278790_SDK1+5'50kb_NC_000007.13[3290884..4308632]_5950	26	+	good	TGGCTTTGAAGGATGTGGCCTACTCAGCATTGCTGTAGTAACCTAAGAGCAGCCACAGTTCTCAGCACATGCGAGTGGCTGTGTTCCAATAAAACTTTATTTACAAACACAGGGTGCAGG	120	47
chr7	4168639	4168759	780693_44278790_SDK1+5'50kb_NC_000007.13[3290884..4308632]_7316	26	+	good	GAGCACAGAGGACAGCAGCTTGGGGTGGGATCCCCTGGACTAGAGCAGCTTGGGGTGGAGTCCCCTGGAATAGAGCAGCTTGGGGTGGGGTGCCCTGGAAGAGAGCAGCTTGGGGTGGGG	120	64
chr7	4168759	4168879	780693_44278790_SDK1+5'50kb_NC_000007.13[3290884..4308632]_7317	26	+	good	TCCCCTGGAGGAGAGCAGCTTAGGGTTGGGTGCCCTGGAGGAGAGCACCTTGGGGTAGGGTGCCCTGGAATAGAGCAGCTCGGGGTGGGGTCCCCTGGAATAGAGCAGCTTGGGGTGGGG	120	65
chr7	4304359	4304479	780693_44278790_SDK1+5'50kb_NC_000007.13[3290884..4308632]_8447	26	+	good	AGGAAGGCCGTGTAGACCTCTCCTGAGTGAGGGAGGCCGTGTAGACCTCTCCTGGGGTGAGGAGACCATGTAGATTGCTCCTGAGTGGGGAGGCTGCATAGACCTCTCCTGGGTGGAGGC	120	61
chr7	32559840	32559960	780693_44278791_AVL9+5'50kbNC_000007.13[32485101..32628338]_624	26	+	good	CCAAGTAACTATTAAAAGCGAAGAGTATGATGTAAAACAGTTCCATTTTATAGATTGGTATCATTAGCTTCTTGAGAAATCTCTAATGGATTGTAAAAATAGCCACTGTAAGGACAAAAT	120	31
chr1	8793802	8793922	780693_44278767_RERE+5'50kb_NC_000001.10[8412464..8927699]_1116	25	-	good	GCTGGGATTATAGGCGTGAGCCACCGTGCCCAGCCACATACATATTTTAGATTAAGCTCCTATATGATATATGTAACAAAATACCTCCAAACTGCTGCTTAAAACAACATTCAGCATTTG	120	40
chr1	8799562	8799682	780693_44278767_RERE+5'50kb_NC_000001.10[8412464..8927699]_1068	25	-	good	GCTCTGTGAAAATGAATCTGGGCCTTTTGCTTTTCCTCCGCCAGCTGGCACGATGTTTAGTTTTGTCAGTAGAGGGTGCTGGAGAGACATTGAGGAGGAAAGAGATTTACTTGCTGGTTC	120	48
chr11	66951544	66951664	780693_44278770_KDM2A+5'50kb_NC_000011.9[66836734..67025553]_958	25	+	good	GGCAACAGAGTGAGACCCTGTCTCAAAAAAAAAAAAAAAAAAGGCAGGTGGGGCAGTTGTTGTTGCATCTTCTCCTAATTGTTGCAGGCCTCTTCCCCTCAGCTGAACTGACTTCCAGGG	120	48
chr11	62287868	62287988	780693_44278769_AHNAK+5'50kb_NC_000011.9[62201016..62364278]_637	25	-	good	TGGACATTGATGTCCCAGATGTGGACGTTCAAGGCCCAGACTGGCACCTAAAAATGCCCAAAGTGAAAATGCCCAAGTTCAGCATGCCTGGCTTCAAAGGAGAGGGCCCAGATGTGGATG	120	52
chr11	62288828	62288948	780693_44278769_AHNAK+5'50kb_NC_000011.9[62201016..62364278]_629	25	-	good	TGAAGATGCCCAAGGTGAAAATGCCCAAATTCAGCATGCCAGGATTCAAAGGAGAGGGCCCAGATGTGGATGTTACCCTTCCTAAGGCTGACATTGAGATTTCTGGCCCCAAAGTGGACA	120	49
chr11	62290028	62290148	780693_44278769_AHNAK+5'50kb_NC_000011.9[62201016..62364278]_619	25	-	good	TGGATATTAATGCCCCAGATGTGGATGTTCGAGGCCCAGACTGGCACCTGAAGATGCCTAAGATAAAAATGCCCAAGATCAGCATGCCTGGCTTCAAAGGAGAAGGTCCAGAAGTGGATG	120	49
chr11	62290388	62290508	780693_44278769_AHNAK+5'50kb_NC_000011.9[62201016..62364278]_616	25	-	good	ATGTTCAAGGCCCAGACTGGCACCTGAAGATGCCCAAGGTGAAAATGCCCAAGTTCAGCATGCCTGGCTTCAAAGGAGAGGGCCCAGATGTGGATGTGAACCTGCCCAAGGCTGACCTTG	120	55
chr11	62290988	62291108	780693_44278769_AHNAK+5'50kb_NC_000011.9[62201016..62364278]_611	25	-	good	ATGGTCCAGACTGGCATCTGAAGATGCCCAAAGTGAAAATGCCCAAGTTCAGCATGCCTGGCTTCAAAGGAGAAGGCCCTGAAGTCGATGTTACCCTCCCTAAAGCTGACATTGACATTT	120	48
chr11	62294948	62295068	780693_44278769_AHNAK+5'50kb_NC_000011.9[62201016..62364278]_578	25	-	good	TCTCAGGACCCAAGGTGGATGTTGAAGTCCCAGATGTGAGCCTTGAAGGTCCAGAAGGGAAGCTGAAGGGCCCCAAGTTTAAGATGCCTGAGATGCACTTCAAGACCCCCAAGATCTCCA	120	52
chr11	62297228	62297348	780693_44278769_AHNAK+5'50kb_NC_000011.9[62201016..62364278]_559	25	-	good	AAATGCCCAAGTTCAGCATGCCTGGCTTTAAAGGAGAGGGCCCAGAGGTGGATATGAACCTGCCCAAGGCTGACCTTGGTGTTTCAGGACCCAAGGTGGACATTGATGTTCCAGATGTGA	120	52
chr11	62297708	62297828	780693_44278769_AHNAK+5'50kb_NC_000011.9[62201016..62364278]_555	25	-	good	TGCCAGATGTTGACATTAAAGGGCCCAAAGTTGACATTAGTGCTCCAGATGTGGATGTTCATGGCCCAGATTGGCACCTGAAGATGCCCAAGGTGAAAATGCCCAAGTTCAGCATGCCCG	120	50
chr11	62298068	62298188	780693_44278769_AHNAK+5'50kb_NC_000011.9[62201016..62364278]_552	25	-	good	CCAAAATGGACATTGATGCCCCAGATGTGGAGGTTCAAGGCCCAGACTGGCACCTGAAGATGCCCAAGATGAAAATGCCCAAGTTTAGCATGCCTGGCTTCAAAGGAGAGGGCCGAGAAG	120	52
chr11	62299148	62299268	780693_44278769_AHNAK+5'50kb_NC_000011.9[62201016..62364278]_543	25	-	good	ACCTGAAGATGCCCAAGATGAAAATGCCCAAGTTCAGCATGCCTGGCTTCAAAGCAGAGGGCCCAGAAGTGGATGTGAACCTGCCCAAGGCTGATGTGGACATCTCAGGACCCAAGGTGG	120	54
chr16	28481289	28481409	780693_44278774_CLN3+5'10kb_NC_000016.9[28477974..28513403]_268	25	-	good	AGTGAGCTGAGATGGCCCCGCTGCACTCTTGTCTCTAACAAACAAAATGGACCAAAACAAAGTGAAATGTCATTTGATTTGTGTCATCTGGTTTGATGACTTTTTTTTTTTTTTTTTTAG	120	36
chr16	28482369	28482489	780693_44278774_CLN3+5'10kb_NC_000016.9[28477974..28513403]_259	25	-	good	TGAGGAACCCTGGGAGCTCAGGAAGGAAGGAGCGCCCAGAAGCAGGGACAGGGAGCTGGTTGGGGAGGACCAGAAATCAGGTTTGTGAAGGTTCCAGAGAGGACCTGTCCTTGCGAGGAG	120	59
chr19	15150278	15150398	780693_44278779_CASP14+5'10kbNC_000019.9[15150291..15169104]_1	25	+	good	ATTGTATATATTTATGAGGTACAATGTGGTGTTTTCACATATGTCTATATTGTGGAATGAATAAACCAAGCTAGTAAACATATCATCTCTCCTTTTTTTTCCTCTAATAAGAATATTTAA	120	27
chr2	143673398	143673518	780693_44278781_KYNU+5'50kb_NC_000002.11[143585233..143813402]_736	25	+	good	AATTCATGTGTTGACAGCCTAACCACCTGTTCCTAATACTGTCCTTACAGAAATAATCAAGTTAAAATGAGATATTAGAGTGGGCCCTAATTCAATATGTTGTGATGTTCTTATAAAAGG	120	34
chr2	143689958	143690078	780693_44278781_KYNU+5'50kb_NC_000002.11[143585233..143813402]_874	25	+	good	TTGCACGGATCATAGGGCTATTTGTTTCACTACCTGATCTGTTAGCGCATTTCCAGCCGATATGTGATTGTCTGGGGTTTGGTGGCCCCTGCAATGAATGATGGCAACTTTCTGCAGGAG	120	48
chr2	143691038	143691158	780693_44278781_KYNU+5'50kb_NC_000002.11[143585233..143813402]_883	25	+	good	TAAAACATCCCACTAATCCTAGAAAAGAGAGAGAATTTTTTGCTTAGTTTGCAGAGGCAGGAGGGATTGGAGGAGAGATATGCAGTCAGCTGTGAGCCCTTGGGTTCACGGGGTAAGAGC	120	47
chr2	216157135	216157255	780693_44278782_ATIC+5'50kbNC_000002.11[216126782..216214487]_254	25	+	good	GGAATAGAACTAAGTGTTGGGAATCAACACATTTCTTCCAAATTCCCCCAACACACACACACACACACACACACACCACACACACACACACACACACACATCCCACATCACCTCTGTCAA	120	46
chr2	61644350	61644470	780693_44278780_USP34+5'50kb_NC_000002.11[61414598..61748222]_866	25	-	good	CCAGTGTGCAATGGCTGTAAACAGCAGCTTCCTTGGTAGTGTATGCGGCCTGTTTGTTGTATAGGTTGCTCTAAGGGACCTTGGAGACAGGCCTTTCAGATGTATGTTCGTGTTTCTGAC	120	48
chr2	61653590	61653710	780693_44278780_USP34+5'50kb_NC_000002.11[61414598..61748222]_789	25	-	good	ATACTTTTTGTATTGTGGCTGAGCTGGCATTCAAACCACAGGACTGGTACTTCTCACTCTTTTTCCCATTTCCACCTCACCTCGTAGCCACCGCCACCCCCAGGCCACAAGGGGTACTGC	120	52
chr2	61676510	61676630	780693_44278780_USP34+5'50kb_NC_000002.11[61414598..61748222]_598	25	-	good	CTCTTCAGGGTCCCTTGAGTTTCCTTCTGAGTTTTAGGATCAACTTGAAAACTTCTACAAAGATGCCAGCTGGAATTCTGGTAGAGATTGTAGTGAATCTGTGTATCAAGTTGAGGATTA	120	40
chr4	119934439	119934559	780693_44278786_SYNPO2+5'50KB_NC_000004.11[119721836..119982402]_1773	25	+	good	AAGCAGTTAAAGTTTGATTTTTATTAAATCTTGAATGCATATCTTTTTAATATTCTGTGTGACAAAATGAAAAGTACATATAAAGCACTTTGGCTGGATACTGAAATGCAATGTTTACCT	120	28
chr4	151375993	151376113	780693_44278787_LRBA+5'50kb_NC_000004.11[151185587..151986879]_5091	25	-	good	TGGAGTAAGCAATAAAAAAAAATAAAAAACACTGAACACCAAAAAAATTAATAATAAGAAATAAAAGTTTTTGGATGGAACTGGAGGTCATTATCCTAAGTGAAGTAACTCAGGAATGGA	120	28
chr4	151396633	151396753	780693_44278787_LRBA+5'50kb_NC_000004.11[151185587..151986879]_4919	25	-	good	ATTAAAAGGAGTAGAAAGGAATATCATGAACAACTTCCTACCAACAAATTAGATACTTAAATGATACGGACAAATTCTTAGAAAAACAGAATTGCCAAAACTGGCTCAAAAAGAAATTGG	120	31
chr7	3467239	3467359	780693_44278790_SDK1+5'50kb_NC_000007.13[3290884..4308632]_1471	25	+	good	CATACGATATAAGATGGGCCTAGCATCTTTTCTATGACTTGGTGAATTTCCATACTCCTTTCTAAGTTTGGATCAGTTTCCCGTATTTCATCCTTTGTGCTTTCAGTGAGTTTCATTAAT	120	37
chr7	3494239	3494359	780693_44278790_SDK1+5'50kb_NC_000007.13[3290884..4308632]_1696	25	+	good	CCTTTTGGGATTTGCTGCTTTACTCAGCATAATTCTCTTGGAAATAATCTGATTTGTTGTGTTTATCAACAGTTAATTCATTTTTATTGCTCAGGAGTATTTCATGATATGGAATATACC	120	32
chr7	3504319	3504439	780693_44278790_SDK1+5'50kb_NC_000007.13[3290884..4308632]_1780	25	+	good	GTGTATGTATGTATATATATATATATATACACACACACACATATAAAGTACTTTGGCAGAAATATATTTCAATTTTGACTTATTTTTCAGTTCAGTTTAACAGGACACACTAATGTCGGG	120	28
chr7	3676039	3676159	780693_44278790_SDK1+5'50kb_NC_000007.13[3290884..4308632]_3211	25	+	good	TGCTTCTATGAACTGGACTATTTTACATTCCTCTTATAAGTGGTATCAGGTAGGATTTGTTCTTCTGTGTCTGGTTTACTTCACTTAGATGAACCTGCATGACGTCATGCTATGTAGCAA	120	38
chr7	3748999	3749119	780693_44278790_SDK1+5'50kb_NC_000007.13[3290884..4308632]_3819	25	+	good	GGCCCTTCCTTCTGCTGCTCCTACTTAATATTCCCCACCCCTCCCTGTATCAGGTTCAGCACTAGGTAGGGTTAAGGCTTTCTCTGTGGACTGGATTGCCAGGTTCCCTGGAGGCAGTCC	120	55
chr7	3809119	3809239	780693_44278790_SDK1+5'50kb_NC_000007.13[3290884..4308632]_4320	25	+	good	CATGAGGTCAGAGTCCTTATGATCCAATTGCCCCTAAGCTCCCATCTCTCAATACTATCACATTGGGTATTAATTAAATTTCAATATGACTTTCGGAGGGGGCACATATTCAAGCCATAG	120	41
chr7	32552520	32552640	780693_44278791_AVL9+5'50kbNC_000007.13[32485101..32628338]_563	25	+	good	ACTGACTCCTCTTGTTTCATACTAACTTCCCCTGAATTTGTGTATGGGATCCATGAGGAGGCATGGAGAGATAACTGTGCACGCCTGAGGGACTTCGCAGATGTTCCCTTTCCTTCTACC	120	48
chr1	8632162	8632282	780693_44278767_RERE+5'50kb_NC_000001.10[8412464..8927699]_2463	24	-	good	TCTTGATTTTGGTGGAGGTTACACAACTCTATACATTTGTCAAAACTAGTAGAAACAAAATAAGTTAATTTTATTGTGTGTATGTAAATTATACCTCAATAATTAAGATAAACTGAAATA	120	25
chr1	8782882	8783002	780693_44278767_RERE+5'50kb_NC_000001.10[8412464..8927699]_1207	24	-	good	ATAGAGCCTGAGTTTAAATGCAGGTTCTGAAACTAACTACATAGTCCTCTCTCAGTATTCGTGGGGGATTGGTTCCAGGACCATCGGTGGGTACCAAAATCCACACACATTCAAGTTCTT	120	44
chr11	62293868	62293988	780693_44278769_AHNAK+5'50kb_NC_000011.9[62201016..62364278]_587	24	-	good	GGCACCTGAAGATGCCCAAGGTGAAAATGCCAAAGTTCAGCATGCCTGGCTTCAAAGGAGAGGGCCCAGATGGGGATGTGAAGCTGCCCAAGGCTGACATTGATGTCTCAGGACCCAAAG	120	54
chr11	62295068	62295188	780693_44278769_AHNAK+5'50kb_NC_000011.9[62201016..62364278]_577	24	-	good	TTCATGGCCCAGACTGGCACCTGAAGATGCCTAAGATGAAAATGCCCAAGTTCAGCATGCCTGGCTTCAAAGGAGAGGGCCCAGAAGTGGATGTGAACTTGCCCAAGGCTGACGTTGATG	120	52
chr11	62298188	62298308	780693_44278769_AHNAK+5'50kb_NC_000011.9[62201016..62364278]_551	24	-	good	AGATCTCCATGCCTGATGTGGACTTACACTTGAAAGGCCCCAAAGTCAAAGGGGATGTGGATGTGTCTGTGCCCAAGGTAGAAGGTGAAATGAAAGTGCCAGATGTTGAAATCAAAGGAC	120	47
chr11	62336588	62336708	780693_44278769_AHNAK+5'50kb_NC_000011.9[62201016..62364278]_231	24	-	good	GCCTCCCAAGTGCTGGGATTGCGGGGGTGAGCCACCACACCCAGCCAGGACTGTCCATTATTCTAAATGCGTTTGAATATTTTCTTTGAATGTTCTTTACTTTCTGAAGTTTGATGGATG	120	46
chr16	28482129	28482249	780693_44278774_CLN3+5'10kb_NC_000016.9[28477974..28513403]_261	24	-	good	GTTTGCTAAGGGAGGGCCCAGACCGAAGAAGGTTTGGCGGATAGCAGAACCTTTTTGTCTCCCTCTAATTGCTCCTAAGCCTCACGCTCCCTTGCCCCGCGTGTCCTGTTGCTTCCCTGA	120	56
chr2	216175015	216175135	780693_44278782_ATIC+5'50kbNC_000002.11[216126782..216214487]_403	24	+	good	CTACTGCACTCCAGTGTGGGTGACAGAGCGAGAGTGTGGGTGACAGAGCGAGACTCTGTCTCAAAAAAAAAAAAAAAAATTGATTCTAGTCAATAGGTATTTATTTTGGGGAGTAAAGAG	120	41
chr2	61491950	61492070	780693_44278780_USP34+5'50kb_NC_000002.11[61414598..61748222]_2136	24	-	good	TTCATGTTATTTTTATTCACTTTCTAGTTTTCATTCTTTTTTACCGTGGGCTATTTTTGTTTTTTAAAATAATAAATAGAGATGAGGTCTCTCTGTGTTGACCAGGCTGGTCTCCAACTC	120	32
chr2	61744790	61744910	780693_44278780_USP34+5'50kb_NC_000002.11[61414598..61748222]_29	24	-	good	TTTTTAGAGATAGAGTCTCACTGTGAAGCCCAGGCTGGTTTTAAACTCCTGGGTTTAAAGCAGTCTTCCTACTTTGCCGTCCCAAATTGCTACCAAGCCTGGCTGGGAAATTTTAATATG	120	43
chr3	191104336	191104456	780693_44278784_CCDC50+5'50kb_NC_000003.11[190997183..191116448]_894	24	+	good	CTTCCAACCCATGAGCATAGAGTGCTTTTCCATTTATTTGTGTCATCTATGATCTCCTAGACTTGATAAACAACTTAAGCATAGTCTCAGGAAACAAAATCCATGTACAAAAATCAGTAG	120	36
chr4	2937804	2937924	780693_44278785_MFSD10+5'10kb_NC_000004.11[2932294..2946552]_73	24	-	good	TGCCACAACATCAGATGAGCCTGGGTGGTGCCAGGTGACCCACCAAGTGCTGATCTTAGGCTTTACGATGGTGATGTTATCGCCAGGAGCAGTTTGGGGAGGGTCAGAATCCTGTAGCCT	120	54
chr4	151389073	151389193	780693_44278787_LRBA+5'50kb_NC_000004.11[151185587..151986879]_4982	24	-	good	ATGGTTTGACCATTACTAGTTGTGTGATTTGGGGCAAGTTACCTAACCTTTTGTGACTCAATTTTTTCATCTGTGAAATGGAGATGATACAATTTCATAGGATTGTTGTGAGGATTAAAT	120	34
chr4	151809913	151810033	780693_44278787_LRBA+5'50kb_NC_000004.11[151185587..151986879]_1475	24	-	good	ACAGAATAGTTGTAGGTTTTATTTATTTTAATCCAGTCTGACAAAGTCAGGTTTTTTACAGTATGTTTAGACCATTTATGTTTAATGTAATTATTGATATTGTAATTATTTTCATCTACC	120	25
chr6	152001241	152001361	780693_44278789_ESR1+5'50kb_NC_000006.11[151927807..152450754]_613	24	+	good	TGGAGGGTGGAAATCTGAGATCAGGGTGCCAGCATGGTCTGGTTCTGGTGAGGGCCTCTTCCAGGTGCAGACAGCCACCTTGCTTTTTTTCTTTTCTCTTTTTTTTTTTTTTTTTGAGTT	120	45
chr6	152428201	152428321	780693_44278789_ESR1+5'50kb_NC_000006.11[151927807..152450754]_4171	24	+	good	GGTGTAGATCTTTTTGTATATATTCTACTTGGGAATCACTGAACCTCTTGAATGTGTAAAGTGATGTTTGTCATCAAACTTGGGAAGTTTTCAGCCATTGTTTTTTCAAATAATGTTTTT	120	32
chr7	3415279	3415399	780693_44278790_SDK1+5'50kb_NC_000007.13[3290884..4308632]_1038	24	+	good	ACTCTGTGGAGAAGTCCTTGTGGAGAGGAACTGAGGCCTTGGTCAACCGCCACCATCAACTTGCCTGCCATGTGGGTGAGCCATCTGGGAAGTGGATCCTCCAGCCCCAGGGAAGCCTTC	120	58
chr7	3419359	3419479	780693_44278790_SDK1+5'50kb_NC_000007.13[3290884..4308632]_1072	24	+	good	GTATGTGAAATATATAGACACATACATACATATAGGCTGAACATCCCAAATCCGAAATTTGCAATGTTCCAAAATCCAAAACTTCTTGAGCCACCTACATGATGCTCAAACTGAGTGCTC	120	38
chr7	3437599	3437719	780693_44278790_SDK1+5'50kb_NC_000007.13[3290884..4308632]_1224	24	+	good	CATGCCTTGTAATTTTTTGTGGAAAGCCAGGCATGATGTACTGAGTAGCAGGAACTGAAGTAGTAAATAGGTCTTCAGTGTGAGGTTTTGTTTATCTGGCTTGTAGGTTTAACGTTTTCT	120	39
chr7	3622279	3622399	780693_44278790_SDK1+5'50kb_NC_000007.13[3290884..4308632]_2763	24	+	good	AAACCTGCACATGTAGCCCTGAACCTAAACTAAAGTAAAAAAAAAAAAAAAAAAAAAAAAAAGGTACCATCAGGGCTAGTCTGAGACTTCAGGGACTTAATTCCTCATTGTAATTTTGCA	120	33
chr7	3651319	3651439	780693_44278790_SDK1+5'50kb_NC_000007.13[3290884..4308632]_3005	24	+	good	ACCACGTCCCTGCCAACATCTATTATTTTTTGATTTTTGAAAAATTATGGCTATTGATCAGGAAAATGCAAATCGAAACCACAATGCTATGCCTCCTTACTCCGGCAAAAATGGCCATAA	120	38
chr7	3669919	3670039	780693_44278790_SDK1+5'50kb_NC_000007.13[3290884..4308632]_3160	24	+	good	GGCATCCAGATTGTAAAGAAAGAAGTAAAACTGTATTTTCAAGTTACATGATCATTTATGTAGAAAATATATACTTTTAAAAAGCTGCTGATAAGTGAGTTTAGCAACATTACAAGATAG	120	28
chr7	3941599	3941719	780693_44278790_SDK1+5'50kb_NC_000007.13[3290884..4308632]_5424	24	+	good	GGATGTTCTCCTCTGTCTTTGAGTGTGTCTCACTTTCTAGCACAACAAGCTGCTCCAGGCTCACCTGTATTTTTCCTGCCCCAGCCCTGGAATCAGCCATTGCTCCAAGAAGCTTTGGTG	120	51
chr7	4084039	4084159	780693_44278790_SDK1+5'50kb_NC_000007.13[3290884..4308632]_6611	24	+	good	TCTTCATGGGAAAAGTATCAAAGAATATGCAGCATTTTGCTTTGCTTTATTTTTTTTTAGGGACAGGGCCTTACTCTGTTGCTTGGAGTGCAGTGGCAGGAGCATAGCTCACGGTAACCT	120	42
chr7	4095079	4095199	780693_44278790_SDK1+5'50kb_NC_000007.13[3290884..4308632]_6703	24	+	good	GATGATTGGTTTCTTCTGGCTTTTTAATGTTGTCATTCTTCCTGGAGGTTCTTCAATTTTATTGCTTGATTTTTTTGGTTTGTTTTTGTTGTTGTTGTTGTTGTTGTTTTTGTTTTTTGT	120	30
chr7	32554920	32555040	780693_44278791_AVL9+5'50kbNC_000007.13[32485101..32628338]_583	24	+	good	CAACCTCTGACAAATCTATTGATATTTAGTACCAGCTTTTAGCTGTCTTTATGGTCGAAACCAACAGGACAATTGGCTGAGAGCTGGGAGCCCTCCTCCCTCCAGAGAATCCTGATCTCC	120	47
chr7	32558160	32558280	780693_44278791_AVL9+5'50kbNC_000007.13[32485101..32628338]_610	24	+	good	AAATAAAGAGGAACCAGCAAATAAGAAAGAAGTTATATAATCAAAGAGGTATTTTTGGTAAGAAAGCTAAAAGAAAAATATGTGAGAAAGAGTCTTTTATGGTGAATTTTTTTCCTAAAA	120	26
chr7	32574840	32574960	780693_44278791_AVL9+5'50kbNC_000007.13[32485101..32628338]_749	24	+	good	TATGGAAATGTAAATAAAATCTTTGGAGACCATTGGTTTCCACTGAGCTCCTTCATCAGCTCCAACAGACCAAACCAAGTTAGAGGTCCCTCCTGCTAAAGTTCGACGTCACCAATCTAA	120	42
chr1	8604562	8604682	780693_44278767_RERE+5'50kb_NC_000001.10[8412464..8927699]_2693	23	-	good	CCCACCCAAAATCACCAACTGTTCAGGTTTCTCTCACTATAAATTATTTTTTCCTCTTCTAAAGCTCATATAAGTGGAATCATGCAGTGTATACTGTTTTTGTGTCTGGCTTCTTATACT	120	36
chr1	8724682	8724802	780693_44278767_RERE+5'50kb_NC_000001.10[8412464..8927699]_1692	23	-	good	AAGTTTGAGAGAAATTTATAAGGTAACAATGAGATAATTTGTTGATGATGGGATGTAGGGATTAAAGAGAGGAGACAGGAGGATTGCTTGAGCCCAGGAGTTCAAGACTAGCCTGGGCAA	120	41
chr1	8761282	8761402	780693_44278767_RERE+5'50kb_NC_000001.10[8412464..8927699]_1387	23	-	good	GGGAGGGAGGGAGTGTGTGCGTGTGTGTGTGTGTGTGTGTGTGTGTGTGTGTGTGTATTCCCCTCACCCCCATCCCGGTGCCTTCAGCTATATGGCAATTCATTTTTTACATTGTAGGTT	120	51
chr11	66939784	66939904	780693_44278770_KDM2A+5'50kb_NC_000011.9[66836734..67025553]_860	23	+	good	AAAGAAAAAAAGCTGTGATTTTGATAAGAATTGCTTTGAATTGGAAGATAAATTTGGGAGAGTATTGCCATCTTAATAAGGCCTTTCAGTTCATGAACACAGGACATTTTTCTATTTAGC	120	32
chr11	62289188	62289308	780693_44278769_AHNAK+5'50kb_NC_000011.9[62201016..62364278]_626	23	-	good	CCAAGTTCAGCATGCCTGGCTTCAAAGGAGAGGGCCCAGATGTGGATGTGAACCTGCCCAAGGCTGACCTTGACGTCTCAGGACCCAAGGTGGACATTGATGTTCCTGATGTGAATATCG	120	53
chr11	62290508	62290628	780693_44278769_AHNAK+5'50kb_NC_000011.9[62201016..62364278]_615	23	-	good	TGAAGGGCCCCAAAGTCAAGGGCGATGTGGATGTTTCTCTGCCCAAAATGGAAGGTGACCTCAAGGGTCCTGAAGTTGACATCAAGGGCCCCAAAGTGGACATTAATGCTCCAGATGTTG	120	51
chr11	62292308	62292428	780693_44278769_AHNAK+5'50kb_NC_000011.9[62201016..62364278]_600	23	-	good	AAATGCCCAAGATCAGCATGCCTGGCTTCAAAGGAGAAGGTCCAGAAGTGGACGTGAACCTGCCCAAGGCTGACCTTGACGTCTCAGGACCCAAGGTGGACGTTGATGTTCCAGATGTGA	120	53
chr11	62293028	62293148	780693_44278769_AHNAK+5'50kb_NC_000011.9[62201016..62364278]_594	23	-	good	TGGATGTGAACCTGCCCAAGGCTGACGTTGATGTCTCAGGCCCCAAAGTGGACGTTGAAGGCCCTGATGTTAACATTGAAGGACCAGAGGGAAAGTTGAAAGGGCCCAAGTTCAAGATGC	120	52
chr11	62294228	62294348	780693_44278769_AHNAK+5'50kb_NC_000011.9[62201016..62364278]_584	23	-	good	AAATGCCCAAGTTCAGCATGCCTGGCTTCAAAGCAGAGGGCCCTGAAGTAGACGTCAACTTGCCTAAGGCTGACGTTGACATCTCAGGACCCAAGGTGGACATTGAAGGCCCTGATGTTA	120	52
chr11	62297348	62297468	780693_44278769_AHNAK+5'50kb_NC_000011.9[62201016..62364278]_558	23	-	good	CAAAAGTAGAAGGAGAGATAAAAGCTCCTGATGTTGACATCAAAGGCCCCAAAGTTGATATTAATGCACCAGATGTGGAGGTTCATGGCCCAGACTGGCACCTGAAGATGCCCAAGGTAA	120	46
chr11	62297588	62297708	780693_44278769_AHNAK+5'50kb_NC_000011.9[62201016..62364278]_556	23	-	good	GCTTCAAAGGAGAGGGCCCTGAAGTGGATGTGAAGCTGCCCAAAGCTGACGTTGATGTCTCAGGACCCAAAATGGATGCTGAAGTTCCAGATGTGAATATTGAAGGTCCAGACGCAAAAC	120	49
chr11	62297948	62298068	780693_44278769_AHNAK+5'50kb_NC_000011.9[62201016..62364278]_553	23	-	good	TGGATGTGAACCTGCCCAAGGCTGACATTGATGTCTCAGGACCCAAGGTGGATGTTGAAGTCCCAGATGTGAGCCTTGAGGGCCCGGAAGGAAAGCTGAAGGGCCCCAAGTTTAAGATGC	120	54
chr11	62299628	62299748	780693_44278769_AHNAK+5'50kb_NC_000011.9[62201016..62364278]_539	23	-	good	AGTATGATGTAACTGTACCAAAGCTGGAAGGAGAACTCAAAGGCCCAAAAGTGGACATTGATGCCCCAGATGTGGATGTTCATGGCCCAGACTGGCACTTGAAGATGCCCAAGATGAAAA	120	47
chr16	90074489	90074609	780693_44278776_DBNDD1+5'10kb_NC_000016.9[90071279..90096298]_182	23	-	good	TTGGGACATCCTGGGAGGTGTGGGTGGTGGGCTGAGGCCCCTTGGGACGTCCTGGGAGGTGTGCGTGGTGGGCTGAGGCCCCTTGGGACGTCCTGGGAGGTGTGTGTGGTGGGCTGAGGC	120	68
chr2	143663918	143664038	780693_44278781_KYNU+5'50kb_NC_000002.11[143585233..143813402]_657	23	+	good	GGTGGGTCGGGGGATGCTGGGTAGAAATTAGGGGAGGAGAGCATCTTAAACAATGAGAGAGGAATCCTAGCCATTTACAAACTCAGGGCCTGGCAAGAGTGGTGGAGAACGGGTCCCACA	120	53
chr2	143690078	143690198	780693_44278781_KYNU+5'50kb_NC_000002.11[143585233..143813402]_875	23	+	good	CCTGATAGCTTGAAGGAGTTTGTTGATGAGAGAGCCATTTATGACAGGAGTGTTTTTTGCAGCTAGGAAACCCCGTTTTTTCCAGGTAGACGAGTGTGACTGTACTATATGGAACGTATA	120	42
chr2	216145135	216145255	780693_44278782_ATIC+5'50kbNC_000002.11[216126782..216214487]_154	23	+	good	ATGAGAAGAGAAAGACAGAGGAAAGAGTTCTTATTTTCTCTCTTCATATATGTGCACCAAGGAAAGGCCAGTGTGGGGCACAGTGAGAAGCTGGCTGGCTGCAAGCCAGGAAGAGAGTCC	120	48
chr2	61579070	61579190	780693_44278780_USP34+5'50kb_NC_000002.11[61414598..61748222]_1410	23	-	good	GTGTGGAAAAATCCAAAACCTGAAACACTTCTGCTTCCAAGCATTTCAGATAGGGGATACTTAACTTGCATATTTTAATCTGTAATGTTATTTAATACTATATTTAAATTAACATTCTTA	120	28
chr2	61584230	61584350	780693_44278780_USP34+5'50kb_NC_000002.11[61414598..61748222]_1367	23	-	good	TTTAATATCTGTTGAGACTTGTGGTCTAGCATCCAGTCTATCTTGGAACATGTCCCACATGTACTTGAGAAAAATGTGTTTTCTGCTGCTGTTGGAGTGTTCTGTGTATGCCTGCTAGGT	120	42
chr3	191033176	191033296	780693_44278784_CCDC50+5'50kb_NC_000003.11[190997183..191116448]_301	23	+	good	GGTAGAACAACTTGGGACCTGTGGTTGGCATAGGAAGTGAAGGGCAGTCTTGGATACTGAGCCCTAAGCTGCTGGATCTGATACCACCTCCAGGTAGATAGTGTCGGAATTGGATTGGAG	120	51
chr4	119741599	119741719	780693_44278786_SYNPO2+5'50KB_NC_000004.11[119721836..119982402]_166	23	+	good	CTGGGATTACAGGCATGAGCCACCGCACCCAGCCAATATTTTTTAATTTCATTACTTTATTGAAAGTCACATAGCATGTTGTACAAAGCTGAGGTGGGAATCCAGGTCCTCCTGCCCTAG	120	45
chr4	151205473	151205593	780693_44278787_LRBA+5'50kb_NC_000004.11[151185587..151986879]_6512	23	-	good	ACATTGATAATTATTTTATTTGTGAAAAACATATCAAGAGTAGTTTGAACAGTGCTTACTGCCTTCTTGTTATATACATGTAAGGAGCTAGCATCTTTTCTATGCCTTGGGGAGCTGTCA	120	34
chr4	151281433	151281553	780693_44278787_LRBA+5'50kb_NC_000004.11[151185587..151986879]_5879	23	-	good	TGATTACATGTTGAAATGATATTTTGTATATTCTTGATAAAATATTACCATGTCATTAAAACAGTTTTACTTTTTTTTTTTTTTTACTTTTTAAAATGTGGCTACTATAGGCTGGGCATG	120	24
chr4	151322233	151322353	780693_44278787_LRBA+5'50kb_NC_000004.11[151185587..151986879]_5539	23	-	good	AGGCGATAGAGAAGGATCTGTTCCAGGCCTCTCTCCGAGCTTCTGATAGGTCCTTCAATTGCAGCAGTGTAACCTCGGTCTTCACAAGGTGTTCTCCCTGTGTGCATATCTGTCTCTGTG	120	51
chr4	151395553	151395673	780693_44278787_LRBA+5'50kb_NC_000004.11[151185587..151986879]_4928	23	-	good	AAATTGGGAAGTTGAAATGCAATGGACCTAGAGTAGCTGAAACAATTTTGAAATATAAGAACAAAATTGGAAGATGTACCTTGATTTCAAAACTTATTGTAGAGCCACAGTTATCAAAAT	120	31
chr4	151434793	151434913	780693_44278787_LRBA+5'50kb_NC_000004.11[151185587..151986879]_4601	23	-	good	GCGGCCCCAATCTGATAGGACTTTGGCCTTATAAGAAGACGATGAAAGAGAAATTCTCTGTCTCCACTATGTGAGGGGACAGGGAGCAGGAAGTCATCTGCAAGCCAGGAGGAGAGCCCT	120	52
chr4	151645873	151645993	780693_44278787_LRBA+5'50kb_NC_000004.11[151185587..151986879]_2842	23	-	good	TGAGACAGGGTCTGGCTCTATCACCCAGGCTGCAGTGCAGTGGTGGGATATCAACTCACTGTAAACTCCACCTCCCTACTCATTCTGCTTGATTTAAAAAAAAAATTTAATCCTTTTGTT	120	42
chr4	151922953	151923073	780693_44278787_LRBA+5'50kb_NC_000004.11[151185587..151986879]_533	23	-	good	TTGCTGGGGACTGAGGTGCCATGTTTGGCACTTTTCAGGCCTCAGTGGTGACAGCAGTGGGCTGAGAATGCCTGTCCTTGGGCTCTAGGGCAGCATACACTGGCACCAGTATCAGTGGGT	120	57
chr4	151928113	151928233	780693_44278787_LRBA+5'50kb_NC_000004.11[151185587..151986879]_490	23	-	good	AGTACCAAATTGCCTTTTGTTTACTGAAGATTTGTGGCGAGTTTTAAAATAGGGAAGACCTCTTTATTCTTCCTTTTCAAGACAGTTTTGGCTATTCTGGGCCCTTTGCATTTCCATGTG	120	38
chr6	151928641	151928761	780693_44278789_ESR1+5'50kb_NC_000006.11[151927807..152450754]_8	23	+	good	TTTTGCTTCTAGATGTAGGACTCAAACATTTCTTCTTGCGCTTGTCTAAGGGTGTTGAGTTCCCTCAGTTTTTGCTTGTCTGGGAAAAAGAATAACTTTGTTGGCTGTGTATTGTTGATA	120	38
chr7	3383239	3383359	780693_44278790_SDK1+5'50kb_NC_000007.13[3290884..4308632]_771	23	+	good	ATTGCACTAGCTGTTCAAAGTGTCATTGTTGTGGGAAACTTGGTCAAGGGTGAATGGGATCTCTGTAGTATTTCTTACAACTGCTTGTGAATCTGTAATTATCTCTTAATAAAAAGTTAA	120	35
chr7	3402559	3402679	780693_44278790_SDK1+5'50kb_NC_000007.13[3290884..4308632]_932	23	+	good	GGGACAACTGTAGATTCACAAGCGGTTATAAGAAATAATACAGAGAAATCCTCTGCCCCCTTCATCAGTTTCCCCTTATGGTGGCATCTTGTTAAATGTGGAGCAATGCCACATCTAGGA	120	43
chr7	3436279	3436399	780693_44278790_SDK1+5'50kb_NC_000007.13[3290884..4308632]_1213	23	+	good	TTTTGTCTGATATTAATATAGCTGTCCTCTGATTACTGTTTTCATGATATATCTTTTCCCATCCTTTTGTTTTCAACTGATCTGTATCTTTGTATCTAATGTGAATCTCTTCCAGACAGC	120	32
chr7	3467599	3467719	780693_44278790_SDK1+5'50kb_NC_000007.13[3290884..4308632]_1474	23	+	good	ATTCAGATTTCACTTTGAGTTTACCAGTGTTTCAGTGCTGTACTTTCATCTTTGCTGCCCAATTCCCTCTTTGGATTACCCATTTTTGTAAAATGTCAAGTGGGTTAATCACTGTGAGAC	120	38
chr7	3494959	3495079	780693_44278790_SDK1+5'50kb_NC_000007.13[3290884..4308632]_1702	23	+	good	GAGTCAATTCTAAGAACTCTTTACCTACCATTAGTTCCTGAAGATTTTCTTTCCTTTTTTTTTTTTTCTAAAAGTTCTATAGTTTTAAGCATTACATATAAGTGACTCATTTCAAGTTCA	120	28
chr7	3718159	3718279	780693_44278790_SDK1+5'50kb_NC_000007.13[3290884..4308632]_3562	23	+	good	AAAAGAACACCCATTGTGTGGTTTCACTTACATGAGGTCTCTAGAATACGCAAATTCATAAAGTCGGAAAGTAGAATAGAAGTCATCATGGCCCTGGGGGGAGGGAGAGATGGGAGTTAC	120	44
chr7	3718399	3718519	780693_44278790_SDK1+5'50kb_NC_000007.13[3290884..4308632]_3564	23	+	good	TAAAATGATAGATTTCAGGCATATTTTACCACAGTTTTTTAAAAAGCAATTCAGGGGAGGAAAGGTGATCTTTTCAACAAATGGTGCTGGAGCAATTGGGTATCAACAGGCAAAATAATG	120	35
chr7	3724399	3724519	780693_44278790_SDK1+5'50kb_NC_000007.13[3290884..4308632]_3614	23	+	good	AAAAAATAGAAAATCTTAGCACAGAAATAAAAGAGCCAATGGAAAGCAGAGAACTGAAAAATAGAATAACCAAAATAAAATACTCATTAGATGGGCTCAATAGTAGAATAGAGATGACAC	120	30
chr7	3775399	3775519	780693_44278790_SDK1+5'50kb_NC_000007.13[3290884..4308632]_4039	23	+	good	ACATTTTACTTTCCCACTGACAGTGCACAAGATCTCCAGTTTCCCCATATCCATGTCAACGTTTGTTATTTTGTTATTTATTTATTTATTTTCTAAATAATGGCCATCCTAATGTGTGAA	120	32
chr7	3824839	3824959	780693_44278790_SDK1+5'50kb_NC_000007.13[3290884..4308632]_4451	23	+	good	ATAGGGAGGTGATGGTCCAAGAGTTAAAAGATCTCAGGCAAGAGGAATTTTTTTTTTAGTTTTGTTGCTGAGCATGGTGAATATAGTTAATAATAGAGAATTGTACACTTCAAAGTGTCT	120	34
chr7	3837559	3837679	780693_44278790_SDK1+5'50kb_NC_000007.13[3290884..4308632]_4557	23	+	good	TGTTGAAATAACTTGAGACTTATAAAAGAGTTGCAAGAGAGTTCTGGTTTTCCCTTCACACAGATTTCTGTAATGTTAACATCTTACATGACCCTAGTCCATTCATCAAAACTAAGAAAT	120	33
chr7	4095559	4095679	780693_44278790_SDK1+5'50kb_NC_000007.13[3290884..4308632]_6707	23	+	good	TGGAGATTCTATTGTCTTTCTGCTATTGATAATCTGATTTGATTCCATTATGATCAGAGAACACACTTCATATAATTTTAGTTATTTTATATTTGTTGAAGTTTGTTTAATGGCCTAGGA	120	28
chr7	32560320	32560440	780693_44278791_AVL9+5'50kbNC_000007.13[32485101..32628338]_628	23	+	good	CACCTTTTACATGGGTACCCCTCCCACAGAATCATATGACTGTTTGAGAAGCTTTATCAAATTTGCTGTCCCTCATGGGTGTACAGATGGTTAATAATACATAGGGGTAATTGGGCTGTG	120	42
chr7	32576280	32576400	780693_44278791_AVL9+5'50kbNC_000007.13[32485101..32628338]_761	23	+	good	ACTGCCCTCACTTCAGGCACCAATCACAAGTCCTGGGTCCCCAGGCCACCCCACCTCTGTCTGACTTTGCTACCAATTCAGGGCTTCCCATAACCTTCTCTGAGGTTTGATAATTTGCCA	120	52
chr11	62287748	62287868	780693_44278769_AHNAK+5'50kb_NC_000011.9[62201016..62364278]_638	22	-	good	TGAACCTGCCCAAGGCTGACATTGATGTCTCAGGACCCAAAGTGGACGTTGATGTTCCTGATGTGAATATCGAAGGTCCAGATGCGAAACTAAAGGGCCCCAAGTTCAAGATGCCTGAGA	120	49
chr11	62289308	62289428	780693_44278769_AHNAK+5'50kb_NC_000011.9[62201016..62364278]_625	22	-	good	TGGAAGGCGACCTCAAGGGCCCTGAAGTTGACATCAAGGGCCCCAAAGTGGACATTGATGTCCCAGATGTGGACGTTCAAGGCCCAGACTGGCACTTAAAAATGCCCAAAGTGAAAATGC	120	52
chr11	62289908	62290028	780693_44278769_AHNAK+5'50kb_NC_000011.9[62201016..62364278]_620	22	-	good	TGAACCTGCCCAAGGCTGACCTTGACGTCTCAGGACCCAAGGTGGACGTTGATGTTCCAGATGTGAATATTGAAGGTCCAGATGCGAAACTGAAGGGCCCTAAATTCAAGATGCCAGAGA	120	50
chr11	62292428	62292548	780693_44278769_AHNAK+5'50kb_NC_000011.9[62201016..62364278]_599	22	-	good	CAAAAGTGGAAGGTGACATGAAAGTTCCTGACGTGGATATTAAAGGCCCCAAAGTGGATATTAATGCCCCAGATGTGGATGTTCAAGGCCCAGACTGGCACCTGAAGATGCCTAAAATAA	120	45
chr11	62292668	62292788	780693_44278769_AHNAK+5'50kb_NC_000011.9[62201016..62364278]_597	22	-	good	GCTTCAAAGGAGAGGGCCCAGATGTGGATGTGAACCTGCCCAAGGCTGACCTTGATGTCTCAGGACCCAAGGTGGACATTGATGTTCCAGATGTGAATATCGAAGGCCCAGAGGGAAAGT	120	52
chr11	62296628	62296748	780693_44278769_AHNAK+5'50kb_NC_000011.9[62201016..62364278]_564	22	-	good	AGATGAAAATGCCCAAGTTCAGTATGCCTGGCTTCAAAGCAGAGGGCCCTGAAGTGGATGTGAATCTGCCAAAGGCTGACATTGATGTGTCTGGACCCAGTGTGGACACTGATGCTCCTG	120	51
chr11	62296748	62296868	780693_44278769_AHNAK+5'50kb_NC_000011.9[62201016..62364278]_563	22	-	good	CTGTGCCCAAGGTAGAAGGTGAAATGAAAGTGCCAGATGTTGACATTAAAGGGCCCAAAGTGGACATTGATGCCCCAGATGTGGAGGTTCACGACCCAGATTGGCACCTGAAAATGCCCA	120	50
chr11	62298308	62298428	780693_44278769_AHNAK+5'50kb_NC_000011.9[62201016..62364278]_550	22	-	good	ACGTTGTTGTCTCAGGACCCAAGGTGGACATCGAAGCCCCAGATGTGAGCCTCGAAGGTCCAGAAGGGAAGCTGAAGGGTCCCAAGTTTAAGATGCCTGAGATGCATTTCAAGACCCCCA	120	53
chr11	62298428	62298548	780693_44278769_AHNAK+5'50kb_NC_000011.9[62201016..62364278]_549	22	-	good	ATGTGGAAGGCCAAGGCCTGGACTGGAGCCTGAAAATACCCAAGATGAAAATGCCCAAGTTCAGCATGCCCAGCCTCAAAGGCGAGGGCCCAGAAGTGGATGTGAACTTGCCTAAGGCTG	120	54
chr11	85500904	85501024	780693_44278771_SYTL2+5'50kb_NC_000011.9[85405264..85572184]_594	22	-	good	AATCCCAAACAGTTCTGATCCCAAGCATTTTGGATAAGGGATACTCAACCGGTATTGGCAATTTAATACTGGTTCACCCTAATATGTTTTGAAGGATCTATACTGTATACATTCTTATTT	120	35
chr16	90074729	90074849	780693_44278776_DBNDD1+5'10kb_NC_000016.9[90071279..90096298]_180	22	-	good	GACATCCTGGGAGGTGTGGGTGGTGGGCTGAGGCCCCTTGGGACGTCCTGGGAGGTGTGGGTGGTGGGCTGAGGCCCCTTGGGAAGTCCTGGGAGGTGTGCGTGGTGGGCTGAGGCCCCT	120	69
chr17	37878370	37878490	780693_44278777_ERBB2+5'30kb_NC_000017.10[37814347..37884911]_535	22	+	good	ATGTTAGTCAGGCTGGTCTCGAACTCGAGAGCTCAGGTGATCTGCCCATCTCAGCCTCAAGCCACCATGCCCAGCCCTACTTTCAGTATTCAATAAATTACATAGCCAGGCACCGTGGCT	120	52
chr19	15152798	15152918	780693_44278779_CASP14+5'10kbNC_000019.9[15150291..15169104]_22	22	+	good	TGAACTCATCTCTCACAACCTGGACTCACAACTCAACTGAACTGATCTCTTACCACCTGGACTCACCTCTCACCACCTGGATTCACCTCTCACCACCTGGACTCACCTCTCACCAACTGG	120	52
chr2	143690198	143690318	780693_44278781_KYNU+5'50kb_NC_000002.11[143585233..143813402]_876	22	+	good	ATGAATGACAAATTGAATATATGTTAATTTGTTGTCCGGCTGTCAGTGTGAGAGCTTGAGTGAGGGCAATGAGTTCAGCTTTTGGGAGGTAGTGCCTAGGGGCAGTGGATTGGCTTCAAT	120	44
chr2	143805998	143806118	780693_44278781_KYNU+5'50kb_NC_000002.11[143585233..143813402]_1841	22	+	good	TAGCATTTTTAGTCTAGCTTCCTCCCTCCTCTTTCTCTCTCTCTCTCTCTGTCTCTCTCTCTCTCACTAATGTTTGCTATTTCTCCCTACAATTCAGAATTTTATTTATGGATGAAGTAC	120	38
chr2	61483070	61483190	780693_44278780_USP34+5'50kb_NC_000002.11[61414598..61748222]_2210	22	-	good	AGTAATACAGTGGAACCCCTTATCCTCGGGAAATGTTGCAAGACCCCACAATAGATGTCTGAAACCTCAGATTGTACTGAACCCTATATATACTGCTTTTTGCTGTGCATAACATACCTA	120	41
chr2	61601990	61602110	780693_44278780_USP34+5'50kb_NC_000002.11[61414598..61748222]_1219	22	-	good	TGTTCTATAGATGTCTATTAGGTCAAATTGGTTTGTAGTGTTGTTGTCTGTTTCCTATATTCTTGTTGCATTTTCTGCCTAGTTCTTCTCTATTATTGAAAGTAGGAGACTGAGTGCAGT	120	35
chr2	61602950	61603070	780693_44278780_USP34+5'50kb_NC_000002.11[61414598..61748222]_1211	22	-	good	TCTTGTTCGTTTGTTTGAGGTTCATTGAGATTGTAGTTTGTCTCTGTACTTTATTCCTTTTTATTGCTTAATAGTATCACATTGTATAGATATACCACACTTGATCAAGTACCAGTTGAT	120	32
chr4	151587313	151587433	780693_44278787_LRBA+5'50kb_NC_000004.11[151185587..151986879]_3330	22	-	good	AGATTACAGGTGTGAGCCATGGCACCCGACCTATTTTTTATTTTATTGCTATTTTTTATTGTTTTCTTATATGAATATTTTCAGTCTGTGGTTGATTGAATCTGCAGATGCAGAACCTGA	120	34
chr4	151693393	151693513	780693_44278787_LRBA+5'50kb_NC_000004.11[151185587..151986879]_2446	22	-	good	CTACCTTCTCTTTGCCAGCCCGTACCTATGGTCTCTTGGTGAGTCCTGTGATCAGTTGCCAGAGGAGAAGACTTGGGCCTGGTGTATAGATTGTTCTGACAATATGCAGGCACCACCTGA	120	51
chr4	151810273	151810393	780693_44278787_LRBA+5'50kb_NC_000004.11[151185587..151986879]_1472	22	-	good	CTCCCACAAGCTTAGTGTTCCAATAATGGAACACTAGACATAAATAGGTTAAATTGGTGGACTTTGAGTAAAACAGATTATCCACTGTAATATGTCTGGACCTCATCTAATCAGTTGAAG	120	37
chr4	151921993	151922113	780693_44278787_LRBA+5'50kb_NC_000004.11[151185587..151986879]_541	22	-	good	TGGGAATGTGGACCACAGGGAGTCTCCCACTTACTGTTTCCCCGCAGTGGGGATTGTCTCTCGGCTCCCAGCCGAGCAGGCTGTCTTGTTTCCCTCTCCTTCCTTTCTTTAGGTGTTTCT	120	55
chr5	137511889	137512009	780693_44278788_BRD8+5'10kbNC_000005.9[137475459..137524319]_104	22	-	good	ATACCCAGCCAACTCTCTTGTCTCTGTAGATTTGCCTATTCTGGATATTTCATACAAATGGAATGATACGTGCTCTTCTGGACTTTTTTTTGTTTTTTTTAATCACTTGACATAACACTT	120	34
chr6	151929001	151929121	780693_44278789_ESR1+5'50kb_NC_000006.11[151927807..152450754]_11	22	+	good	CTGTCTATATCTCTCACAAGACTTGGGACATTTTCAACTAGTATTTCATTGAATAGGATTTTAATGTGTTTTCCATCCCTTTTCCTTCTGTAACTTCCAGTAATGCAAATATTTGTTCAC	120	33
chr6	152062681	152062801	780693_44278789_ESR1+5'50kb_NC_000006.11[151927807..152450754]_1125	22	+	good	ATCAATATGCTCCCTGTTTTTTGGTGTATTTTTTCCAGCTTTATTGAGGTATAACTTACAAATAACATTGTATATGTTTAAGATGTACAACTTGATTTTTTCAAAATTAATTATTTTTTT	120	23
chr6	152144521	152144641	780693_44278789_ESR1+5'50kb_NC_000006.11[151927807..152450754]_1807	22	+	good	AGATAATTGTAATTATTGCTAATTGTAAAGAAGGATAATTTTTTTTGAAATGACTATTATTTGTTTTTTGTTTTTGTTTTTGTTTTTCTTTTTTTCTAATTATACTTTAAATTCTAGGGT	120	18
chr7	3457639	3457759	780693_44278790_SDK1+5'50kb_NC_000007.13[3290884..4308632]_1391	22	+	good	CTTGAGTTTTACTAACTCAGTAGACACTGTCAGAATCTGCCAGATTACAACAAAGGGGTAAAAATTCCTGATCACTTGAGGTCAGGAATTCAAGACCAGCCTGGGCAACAAGGTGAAACC	120	43
chr7	3808879	3808999	780693_44278790_SDK1+5'50kb_NC_000007.13[3290884..4308632]_4318	22	+	good	TCTTAACAGCTGTGGAGGCTGAAAGGTCCAAGATCAAGGGTCTGCATTTGGTTAGAGCCCTTTTGTTGGTGGGGACTCTCTTCAGAGTCCTGAGGTGTAGTACAGGGCAGTATATAGTGA	120	48
chr7	3911599	3911719	780693_44278790_SDK1+5'50kb_NC_000007.13[3290884..4308632]_5174	22	+	good	GGAAGTTCCCTTCAATTTCTCATTTTCTGGGAGTTTTTGTTATGAACTTTCTCAAATCTTTTCTTGCATCTATTGAGATGATCATTTGTTTTGTTTTTTCTTATTTAGTCTGTTAATTTG	120	29
chr7	4263079	4263199	780693_44278790_SDK1+5'50kb_NC_000007.13[3290884..4308632]_8103	22	+	good	AGGCTGTGAGGGAGGATCTGTTTCCTGTAACCTCTCCCCCACTTCTGGTGATTACAGGCCATCCTGGGTGATCTGGGGCTGACAGGTGCTTCACCCATCTCTGCCTTCATCTTCCCATGG	120	56
chr7	32562960	32563080	780693_44278791_AVL9+5'50kbNC_000007.13[32485101..32628338]_650	22	+	good	AATTGATAAAAATTAACAAAAGAGCCTTAGTCCCTTGGCTCGACTCCCTGCTGGGAACCTAAACTTTTTTTAACCAGGTAAGGTAAAATGGTCTGGGGGTAGAAAAGTTCCTGGGACCAA	120	42
chr7	32568960	32569080	780693_44278791_AVL9+5'50kbNC_000007.13[32485101..32628338]_700	22	+	good	CTGATTGGTTGCTGTAAATCTCCTGGTTTTAGGGGGAAACTGGTTTCAAAGTACAGTTTGTGAAGTACATGGCACCTAGAATAAGTGACTCCATTCTGGTTTGGTCTGGTTTATTAGTCC	120	42
chr1	8650042	8650162	780693_44278767_RERE+5'50kb_NC_000001.10[8412464..8927699]_2314	21	-	good	AAAGCAATGGTGGTAGGAGTGTTCCTGCAAGGGACTGACTTAGTCCTGAGGTGGTGCTGATTAGGATTCCAAAGAAAGAAGCACTAAACAGCAGGGCAAAAAAAGCATTTATTAGGGGAA	120	44
chr1	8792122	8792242	780693_44278767_RERE+5'50kb_NC_000001.10[8412464..8927699]_1130	21	-	good	CATAAGTTTTTAAGTCAGTTGGACAAATGCTTAGGGGCACGATTGTGGGATTGTATGGTAAGATTATGTTTAGCTTTTTCAGGCTGGGCGTGGTGGCTCATGCCTATAATCCCAGCACTT	120	43
chr11	62287388	62287508	780693_44278769_AHNAK+5'50kb_NC_000011.9[62201016..62364278]_641	21	-	good	AAGGAGAAGGTCCAGATGTGGATGTGAGCCTGCCCAAGGCCGACATCGATGTCTCGGGACCCAAGGTGGACGTTGATATTCCAGATGTGAATATCGAAGGTCCAGACGCAAAACTGAAGG	120	52
chr11	62288708	62288828	780693_44278769_AHNAK+5'50kb_NC_000011.9[62201016..62364278]_630	21	-	good	TTGATGCCCCTGATGTCAGTATCGAAGGTCCAGATGCAAAACTCAAGGGTCCAAAGTTCAAGATGCCAGAGATGAACATCAAGGCCCCCAAAATCTCCATGCCTGACATTGACTTTAACT	120	46
chr11	62288948	62289068	780693_44278769_AHNAK+5'50kb_NC_000011.9[62201016..62364278]_628	21	-	good	ATGTGGATGTTTCCCTTCCTAAAGTGGAAGGTGACCTCAAGGGCCCAGAAGTTGACATCAAGGGCCCCAAAGTGGACATCGATGCCCCTGATGTAGATGTTCATGGCCCAGACTGGCACC	120	53
chr11	62289428	62289548	780693_44278769_AHNAK+5'50kb_NC_000011.9[62201016..62364278]_624	21	-	good	GCCCCAAATTTAAAATGCCTGACCTGCACCTCAAGGCACCGAAGATCTCTATGCCTGAAGTTGACCTGAATCTGAAAGGTCCAAAGATGAAGGGCGACGTGGACGTTTCTCTGCCCAAAG	120	50
chr11	62292788	62292908	780693_44278769_AHNAK+5'50kb_NC_000011.9[62201016..62364278]_596	21	-	good	GCCCTGAAGTTGACATCAGGGGTCCCCAAGTGGACATTGATGTCCCGGATGTGGGCGTTCAAGGCCCAGACTGGCACCTAAAAATGCCCAAAGTGAAAATGCCCAAATTCAGCATGCCTG	120	53
chr11	62292908	62293028	780693_44278769_AHNAK+5'50kb_NC_000011.9[62201016..62364278]_595	21	-	good	CAGAGATGAATATCAAAGCCCCCAAGATCCCCATGCCTGACTTTGATTTGCATCTGAAAGGTCCCAAGGTGAAGGGCGATGTGGATATTTCTCTGCCCAAAGTGGAAGGTGACCTCAAGG	120	49
chr11	62295188	62295308	780693_44278769_AHNAK+5'50kb_NC_000011.9[62201016..62364278]_576	21	-	good	AAGGCCCCAAAGTCAAAGGGGATATGGATGTGTCTGTTCCCAAGGTAGAAGGTGAAATGAAAGTGCCAGATGTTGACATCAGAGGGCCCAAAGTGGACATTGATGCCCCAGATGTGGATG	120	49
chr11	62295308	62295428	780693_44278769_AHNAK+5'50kb_NC_000011.9[62201016..62364278]_575	21	-	good	AGGTGCCTGATGTTGAGCTGGAGTGTCCTGATGCAAAGTTGAAAGGGCCCAAGTTTAAGATGCCTGAGATGCACTTCAAGACCCCCAAGATCTCCATGCCTGATGTGAACTTAAACTTGA	120	48
chr11	62299508	62299628	780693_44278769_AHNAK+5'50kb_NC_000011.9[62201016..62364278]_540	21	-	good	TGCCCAAATTCAGTGTGCCAGGGTTCAAAGCAGAGGGCCCAGAAGTGGATGTGAACCTGCCCAAGGCTGATGTGGACATTTCCGGGCCCAAGATAGATGTTACTGCTCCTGATGTGAGCA	120	53
chr11	85545544	85545664	780693_44278771_SYTL2+5'50kb_NC_000011.9[85405264..85572184]_222	21	-	good	AGTATCTCATGTAATCTATTAAATACTGTACTGAAGTACAGTTTCTACCGAAGGTGTATTGCTTTCACACCATCATAAAGTCATAAAATTATAAGATAGATATTATTAATTTGAACATCA	120	28
chr2	143654438	143654558	780693_44278781_KYNU+5'50kb_NC_000002.11[143585233..143813402]_578	21	+	good	TTTTTATTCTCTTATTAGCGTCTATCACAGAACACAAGATTTTAACTTTGAGGATGCACAGTATATTTATTTTTTCTTTTATGGATTGTGCTTTAGTTACCATGTCTAAAACCTCCTCAT	120	30
chr2	143684318	143684438	780693_44278781_KYNU+5'50kb_NC_000002.11[143585233..143813402]_827	21	+	good	CCCTAACCAACAAGGTGACAGCATTACACACCAGGCTTGGGAAAAAAACAAGTGATAGGGCAGGAGGCTGTAAAACAGGCTGATGGTTCAACTTTATTAAATGTTATAATCCCTGGAGAC	120	43
chr2	143692718	143692838	780693_44278781_KYNU+5'50kb_NC_000002.11[143585233..143813402]_897	21	+	good	GGGTGGACTGGGAGGTGAACCAAAGGTTTAAGATAGTGGTTCCTTTTCAGCTGGCTGAGTTTAGGTTGGTGTATTTTCTTATGACTTCAGTTAAACAAGAGAGAAAAAGGGCTGGTTTTC	120	42
chr2	143704478	143704598	780693_44278781_KYNU+5'50kb_NC_000002.11[143585233..143813402]_995	21	+	good	TTCTGGGTAACTTGCTGCAGATTCTCCATCAGCACTTAACTGTTTCACCTTGTACTTTTTGTATTTCAAATAGCCAACTTGAGACAAGTTTATTAGTAATTTCATGGTACCCTTTTGTGG	120	37
chr2	143710838	143710958	780693_44278781_KYNU+5'50kb_NC_000002.11[143585233..143813402]_1048	21	+	good	GATTATGTGGAACAATTGAAGTCAACCTCTCAGGGAACGGCAAGAATGCTATGTGAATCTGCCTAAGGGCAGGATTTATGGTAGCAGCAGTTAAAATAGAAATCTTAAAGGCATTCCCAG	120	42
chr2	143812718	143812838	780693_44278781_KYNU+5'50kb_NC_000002.11[143585233..143813402]_1897	21	+	good	AAATGACCAAAAAACATAGTGACTGAAAATAACCCACATTTATTATCTTACAGTTCCATAGGTTAGAAGTTCAACATGGGTCTCATGAGATCAAAAGCAAGGCCTTGGCAGGGTGACGTT	120	38
chr2	61591550	61591670	780693_44278780_USP34+5'50kb_NC_000002.11[61414598..61748222]_1306	21	-	good	TACAAGTTAATGGGATATAAGATATTCATAATGTTGTGTAACTATCACCACTATCTGTATGCAAAACATTTTCATCATTACCAGTAACAACTTTGTACCTATAAAATAATAACTCTTAAT	120	27
chr2	61593830	61593950	780693_44278780_USP34+5'50kb_NC_000002.11[61414598..61748222]_1287	21	-	good	TTGCACTCCCAAAGTGCAGGGGTTATAGCTGTGAGCCACCACACCCGGCCACATTCATATTTCTAAGAGACAACTACATAAATGTTGTATATACTTTGGAATTTCACATATTTTTCTATT	120	38
chr4	151188313	151188433	780693_44278787_LRBA+5'50kb_NC_000004.11[151185587..151986879]_6655	21	-	good	ATGGTTTATCTTGGAGACTATTCCATGCGCACTGCAAAAAAATGTATATTCTATTGTTGTTGGGAAGGTGTTCTATATACGTGTGTCAGGTCCAGTTGGCTTATCGTATTGTTCAAGTGT	120	38
chr4	151191433	151191553	780693_44278787_LRBA+5'50kb_NC_000004.11[151185587..151986879]_6629	21	-	good	AAGGTTCTTGCATGTCGTAGCACGTATCAGAATATTATATGAATATTCTGTGTTCTGTTTATCGTTCACCTGTTGATGATGGACACTTGGGTTGTTTCTACCTTTTGGCTATGGTGAGTA	120	38
chr4	151328713	151328833	780693_44278787_LRBA+5'50kb_NC_000004.11[151185587..151986879]_5485	21	-	good	AGCATACTGTGTATGATTTCAGTTGCTTAAAATGTATTGAGACTTGTTTTCAACCTAGCATTGGGTCTATATAGGAGAATTCTTCATGTTATCTTTAGAAGAATGGATATTCTGCTATTG	120	32
chr4	151667233	151667353	780693_44278787_LRBA+5'50kb_NC_000004.11[151185587..151986879]_2664	21	-	good	ATTTTTACAAAACACATGAACATGTACATTTGTATATATGTATATATGCACATAAATACTGTATGTGTTTCATATATATGCACATAAATACTGTATATGTTTCTATAAGTTTAGATAAAT	120	22
chr4	151671673	151671793	780693_44278787_LRBA+5'50kb_NC_000004.11[151185587..151986879]_2627	21	-	good	GAGCAACATAGCATGATCCTATCTCTTTAAAAAAAATTGGGTAGTATGCACCTGTAGTCCTAGCTACTTGGGAATTTGAGGCCAGGATTTCTGAGACCAGCCTGGACAACATAGCAAGAC	120	43
chr4	151686553	151686673	780693_44278787_LRBA+5'50kb_NC_000004.11[151185587..151986879]_2503	21	-	good	CCACATTTCCCTTTCCCCTACACACTCATAGCCTTCTCTCTTGTCAGCATTCTTCACGAGACTGGCATGTGTGTTATAATGCATGAACCTCCTTTGACATATCATTATCACCCAAAGTCC	120	44
chr6	152001121	152001241	780693_44278789_ESR1+5'50kb_NC_000006.11[151927807..152450754]_612	21	+	good	TTAGCACTGTCACCATCTGACTTTCTTTCTATATATATTTTATTTATTGGTTAGCTCGGCTGCTTCAACAGATACCATAAACTGGGTGGCTTAAAATCAGACATTTATTTCCCACAGTTC	120	36
chr6	152373601	152373721	780693_44278789_ESR1+5'50kb_NC_000006.11[151927807..152450754]_3716	21	+	good	AATAAATAAATAAATACAGTCATAATCATTGGTTACATTTTGTTCAAAGCTGCTTTTGCATTAAAACATCAGAGTTGAGTAGCTGCCACAGAGACTGTAATGGCCCCACAAAGCCTAAAA	120	34
chr7	3307279	3307399	780693_44278790_SDK1+5'50kb_NC_000007.13[3290884..4308632]_138	21	+	good	CAAGACTCCATCTCAACAAAATAAAATAAAATTAACGAATTTAATTAAATAAATAACTAATTTAAAAACAAGATCAACCATAATAGGAATCAAAGCAAAGGGAAATCTACCCATTCTTCT	120	25
chr7	3382759	3382879	780693_44278790_SDK1+5'50kb_NC_000007.13[3290884..4308632]_767	21	+	good	ACGTAGAACTATGATACAACTTGGCAAGTGTACTCTTGGATAGTTATCTCAGAGAAATGAACACATAATCATGCAAAAACCTGTACACCAATGCTTAGAGAAGCTTTATTTATAATAAAT	120	32
chr7	3432079	3432199	780693_44278790_SDK1+5'50kb_NC_000007.13[3290884..4308632]_1178	21	+	good	TATATATACACACATATAGCATAGAATTTGTCATTTTAACCATTTAAAAAGTGCAGTTCAGTGACATTCATTGTATTCAGTGTTGTATGGCCATCACCATTATTTATTTCCAAAACGTCT	120	30
chr7	3480439	3480559	780693_44278790_SDK1+5'50kb_NC_000007.13[3290884..4308632]_1581	21	+	good	GGCCACAATGTGTATTAAGTGCTTAGTTAAGGTGGAAAGGTAAATTTGTGAGTGGAAGATACGAACCAAAAAGATGTTCCAATTGACAGCAATGTGTTGTGCCAGAATCATTCAGCCTAT	120	39
chr7	3525919	3526039	780693_44278790_SDK1+5'50kb_NC_000007.13[3290884..4308632]_1960	21	+	good	TTTATTTGGATCTTCTTTCTTTTTTCTTAGTTAGACTTGGCAAAACTTAGCCAGTTTTATGGGTCATTTCAAAGAACCTGGGTTTCAAATGTGCTGGTATTTTTGTTTGGTTTTCTAATT	120	32
chr7	3748039	3748159	780693_44278790_SDK1+5'50kb_NC_000007.13[3290884..4308632]_3811	21	+	good	ACCAGGCCCTCCATACCTCCAAGGTCCAGTTACCTCCCACCAGGCCCTCCATACCTCCAAGGTCCAGTTACCTCCCACCAGGCCCTCCATACCTCCAAGGTCCAGTTACCTCCCACCAGG	120	61
chr7	3911839	3911959	780693_44278790_SDK1+5'50kb_NC_000007.13[3290884..4308632]_5176	21	+	good	TGAGAATGTTTATATTCTCTATTCATGAGAGTTATTCATCCATAGTTACGTTTGCTTGTGATGTGTTTATCTAGCTTTGGTATTAGGGTAAATGCTAGTCTCATAAAATGAGAAGTATTC	120	32
chr7	4126039	4126159	780693_44278790_SDK1+5'50kb_NC_000007.13[3290884..4308632]_6961	21	+	good	GGAAGCTCTGGGGATGAGTCAGCTTCCAGGGTCATTCGGGTTGCGGCAGAATTCAGTCCTTGCAGTTGTAGGACTGAGGTCCCCATACTGTGCTGTCAGCCATGGTCATTCCCAGCTCCT	120	56
chr7	4134319	4134439	780693_44278790_SDK1+5'50kb_NC_000007.13[3290884..4308632]_7030	21	+	good	CACAGCAAAGCCAAACCATTGACATCGGGATTGCAGCGAGAGAAAGTGAGGTGTGTCTTTCAGGGCACCAGGCCAGGAGAATCGGGTCACTCAAGCCTAAGACCTGACCTCTCCTATGGC	120	54
chr7	4164079	4164199	780693_44278790_SDK1+5'50kb_NC_000007.13[3290884..4308632]_7278	21	+	good	ATGGCACTCTCCCTGTTGTGTGTCTGTGGACAAATTCCTTTTTTTATATGGGCACTAGTCATACTGGATCAGGGGCCCACCCTATGCAGTATGACCGCATCTTAACGAGTTACATCTGCA	120	47
chr7	4229119	4229239	780693_44278790_SDK1+5'50kb_NC_000007.13[3290884..4308632]_7820	21	+	good	TGTGGCCTTTAGCCCCGCAACTTTCACCAAAAACAGAAGACAGACAGATACCCATGCTCAGCATTTAAAATCACTCGGCCGGCCAGGCATGGTGGCTCATGCCTGTAATCCTAGCACTTT	120	50
chr7	32567760	32567880	780693_44278791_AVL9+5'50kbNC_000007.13[32485101..32628338]_690	21	+	good	TACCTATGACCTGGAAACACCACCCACCCTGACACCTACCCCTACCCCACCCACGCCTTCGAGTTGTCTCGCTTTTCTAGACTAAGCCAATGTAAACCTTAACATGTATTGATTGATGTA	120	48
chr1	8513842	8513962	780693_44278767_RERE+5'50kb_NC_000001.10[8412464..8927699]_3449	20	-	good	CCTCTAATTAATTAGGGTGACAGAGCTAAGTAAGCTTGGTTATCCAATTTTAAAAGAGAATTTTAGAAAATGAATTAAAAAAAAATTTTTTTTTGAGACAGAGTCTTGCTCTGTTGCCCA	120	30
chr1	8641642	8641762	780693_44278767_RERE+5'50kb_NC_000001.10[8412464..8927699]_2384	20	-	good	GTGGGAAAAAAATCTTTTCAATAAATGGGCTGGAACAACTGGATAATCCCTATGTGAAAAACAGGATATAACCCAACCTCATACCATACATTAATTTGAGATGGATCATTGATCTAAATA	120	33
chr1	8748922	8749042	780693_44278767_RERE+5'50kb_NC_000001.10[8412464..8927699]_1490	20	-	good	AATGGTTTCCAGTATATAGCTGTTCCTTGACTTAAGATGGAGTTGTGTCCCAGGAAACCCATCCTAAGTTGAAAATACATGTCGAAAATGAATTTAATTCACCTAATCTACCAAAATCCA	120	36
chr1	8791282	8791402	780693_44278767_RERE+5'50kb_NC_000001.10[8412464..8927699]_1137	20	-	good	TGCTCTGAGCAATTGCAAAATGGTTACTTTCCCCTCTCCCTGCCTAAAATACGAGGGGATTTTTTTCTTTGATGTTCTTGTAAGAACCTGTTCAGGCTCCTGGAGGTAAAAGCTATATAG	120	42
chr1	8860522	8860642	780693_44278767_RERE+5'50kb_NC_000001.10[8412464..8927699]_560	20	-	good	ATCCTCCTGAGTAGCTGGGACTACAGGTGTGTACCACAGTGCCTGGCTCCTACAGTATCATTTGAATTTGCATTTCTTTGACCATGAATGAAGTTGATGATCTTTTCATATATCAGAATT	120	40
chr11	66867904	66868024	780693_44278770_KDM2A+5'50kb_NC_000011.9[66836734..67025553]_261	20	+	good	ACTTCTCTCTCCACTTCTGTGGGGTAGAAGACTGTAGACAGAAAGTAGTAAGTTTAAAAAAGGAAAGAAAAAAAGAAAAAAAGAAGGCCAGGCATGCTGGTTCATGCCTGTAATCCCAGC	120	41
chr11	62287628	62287748	780693_44278769_AHNAK+5'50kb_NC_000011.9[62201016..62364278]_639	20	-	good	TGAGCATCAAAGCCCCCAAGATCTCCATGCCTGATATTGACTTAAACCTGAAAGGACCCAAAGTGAAGGGCGATGTGGATGTTACCCTTCCTAAAGTGGAAGGTGACCTCAAGGGCCCAG	120	50
chr11	62293628	62293748	780693_44278769_AHNAK+5'50kb_NC_000011.9[62201016..62364278]_589	20	-	good	TAAACCTGAAAGGACCCAAAGTGAAGGGTGATGTGGATGTTTCCCTTCCTAAAGTGGAAGGTGACCTCAAGGGCCCAGAAGTTGACATCAAGGGCCCAAAAGTGGACATTGACGCACCTG	120	50
chr16	28483329	28483449	780693_44278774_CLN3+5'10kb_NC_000016.9[28477974..28513403]_251	20	-	good	GGTTTATTCTTACACCAATACAACACTGTCTTAATTACTATAGCTTTGTAGTGAGCTTTTGAAAATAGGAAATGTGAATCCTCCAACTTTTTTTTTTTGGAGACGGAGTCTCGCTCTGTT	120	35
chr16	28485849	28485969	780693_44278774_CLN3+5'10kb_NC_000016.9[28477974..28513403]_230	20	-	good	TTGTTTGATCCTTTGAGGAACTACCCGACTGTTTCCCAAAGTGGCTGCAATTTTACATTCCACTGGCAGTGTACGAGGACTCCACGTCCCCACCAATACTTGCTCTTTTCCATTCTTTTT	120	45
chr16	90074969	90075089	780693_44278776_DBNDD1+5'10kb_NC_000016.9[90071279..90096298]_178	20	-	good	GTCCTGGGAGGTGTGTTTGGGGGGTGAGGCCCCTTGGGACGTCCTGGGAGGTGTGGGTGGTGGGCTGAGGCCCCTTGGGAAGTCCTGAGAGGTGTGCGTGGTGGGCTGAGGCCCCTTGGG	120	68
chr17	40807643	40807763	780693_44278778_TUBG2+5'10kb_NC_000017.10[40801302..40819024]_54	20	+	good	TGAGAGTAGAGGAAATGGTTACAGTTTTCTCTAAACAATTGGTGTCAGTGAAGTGGGATTTGCAGGAATGGCCCTGACTCACATAAACATGTGGTTTGGGAAGAAAAAGGATAAAAGGGT	120	41
chr2	143680358	143680478	780693_44278781_KYNU+5'50kb_NC_000002.11[143585233..143813402]_794	20	+	good	ATAGAGGTACAACTAGAAATATTTTAGGATCTGTCTTGGTTTGTTCCCGCTGCTATACAAAATACCTGAGTCTGGATAATTTATAGAGAAGAGAAATGAATATTCTTACAATTCTGGAGG	120	34
chr2	143689358	143689478	780693_44278781_KYNU+5'50kb_NC_000002.11[143585233..143813402]_869	20	+	good	GTGGGGAACCTACTTCATATTTAGAGATGTAGAGACACCTTGAATAATTTGGCTGATGAAGGCCGGCCTGTTATTGGGCTGGATGGATGTTCAGAGTACGAAATGGGGAATTATATGCAT	120	43
chr2	216157735	216157855	780693_44278782_ATIC+5'50kbNC_000002.11[216126782..216214487]_259	20	+	good	AGTTAGAACATTATGCCCCTAATTAGTATTAGTTCATCAATTTCATCAATAAATTATAGGAAACATGGATTAGACAAACTAGTTCAACCATTGTGGAAGTCAGTGTGGCAATTCCTCAGG	120	34
chr2	61436630	61436750	780693_44278780_USP34+5'50kb_NC_000002.11[61414598..61748222]_2597	20	-	good	GGTATACTTACAAGACTGGCAGTACAACAAGTTTGTTTATACCAGCGTCATCAGAGACATGTGGGTAATGCATTGTGAATGTTACCATGGCTATGAAGTCACTAGGCTAATAGGAATTTA	120	39
chr2	61518470	61518590	780693_44278780_USP34+5'50kb_NC_000002.11[61414598..61748222]_1915	20	-	good	ATAAACAGTTGTGCCTTGGGTATAGAGTGCAGTTTCTGGGTCCTGTGGTAACTTCTAACTTTTTGAGGAATTTCCAAACAGTTTACCAAAGCTGCAACATTTTACATTTCTACCAGCAAT	120	38
chr2	61712270	61712390	780693_44278780_USP34+5'50kb_NC_000002.11[61414598..61748222]_300	20	-	good	AAGTCTGCATGTTTCAATTATAAAAGTGTAGTATATGCTTATAAGAAACTGAAAAATGTGTTAACAAGAGAAAATAGGCTGGCCATGGTGGCTTACACCTGTAATCCCAGCACTTCAGAA	120	36
chr2	61736750	61736870	780693_44278780_USP34+5'50kb_NC_000002.11[61414598..61748222]_96	20	-	good	CAGACTTTGGGCTTTTTCAGATTTTGGAATATTTGCATTATGCTCACGAGTTAAGCATTCCAAAACTGAAATAGCCCAATGAGCATTTCCTTTTTTTTTCCTTTTTTTTGAGACAGAGTT	120	34
chr20	44648478	44648598	780693_44278783_SLC12A5+5'10kb_NC_000020.10[44640325..44688789]_69	20	+	good	AGTGAGATTCTGTCTCAAGAGACAAAAAAAAAAAAAAAAAAAAAGAAAGAAACAAAACATTATCAGCACCCTAGAAGCCTGCTTGCAATCACTACCTCTTCTCCCCAAGGGGTACCACTA	120	38
chr4	119765239	119765359	780693_44278786_SYNPO2+5'50KB_NC_000004.11[119721836..119982402]_363	20	+	good	ACAATTAGGTATACACAGGCAAAAAAAAAAAAAAAGAATCTCAATCCCTACCTTGCACCATATAACAGAATTAATTCAAAATAAAGTACAGACCTAAATGAAAAATCTAGAACTCTAAAA	120	28
chr4	119765959	119766079	780693_44278786_SYNPO2+5'50KB_NC_000004.11[119721836..119982402]_369	20	+	good	AAAGAATATATGATTTTATTTACATAAATTTCAAGAAAATGCAAACTGATCTATAGTGACATAAGGTAGATCAGTAGTTGCATGGAACATGGAACTGAGGAGAGGGCAGAGAGAGGTGGG	120	36
chr4	119856679	119856799	780693_44278786_SYNPO2+5'50KB_NC_000004.11[119721836..119982402]_1125	20	+	good	GTGGTCATAGAAGATTATAATACCATATTTTCACTGTACTTTTCTATGTTTAGATGTGTTGAGATACACAAATAAGTTGGCCGTTGAAAAATGCAGGCGCTGGGGCGCCAACCCCCAACA	120	41
chr4	151191673	151191793	780693_44278787_LRBA+5'50kb_NC_000004.11[151185587..151986879]_6627	20	-	good	TATAATTTAGTGGCATTATGTACATTTACAGTGTTGTGCCACCATCACCATCATCCATTTCCAGACCCTTTTCATCATAAACAGAAGCTCTGCATGTTAATGACTCTCTCTCCCACCAGC	120	41
chr4	151317073	151317193	780693_44278787_LRBA+5'50kb_NC_000004.11[151185587..151986879]_5582	20	-	good	AATAATGTCTTACCAGCTATCTGGGCATCCCGCAGCCCACTCAAGTTGACACAAAATTAATCATCATAATAGTCTACGGGGGAAAGATGCTGAGGGAAATTTTTTTTTCAATTCTAGAGA	120	39
chr4	151394953	151395073	780693_44278787_LRBA+5'50kb_NC_000004.11[151185587..151986879]_4933	20	-	good	CACAGACTGATACAACATTTGTATATCATGTGTCTGATAAAGCACTTTTTATTAGTCTGCATTCTTCAGAGAAACAAAACCAATAGGATATGTATAGATATGTAAGAGGAGATTTATTAT	120	30
chr4	151796233	151796353	780693_44278787_LRBA+5'50kb_NC_000004.11[151185587..151986879]_1589	20	-	good	TTTGAATCCCTGGAGATAGGCTTGGGTGTGAAACAGAGAGGGCCCCCTGTACCAGGATCTCTACATAGGAATGGTGCAGAGGGTGCTGTTCCAGGTGACTGAGTAGTCTGAATGCCTGGA	120	52
chr5	137479129	137479249	780693_44278788_BRD8+5'10kbNC_000005.9[137475459..137524319]_377	20	-	good	AAGTCCCACCCAACCCAGAAGCCCAGCCAGCTTCACCTCTCAGTATTTTGGGATTTTATTTTTATTTTTTATTTAAAAAAATTTTTTTGAGACAGGGTCTCACTCTGTTGCTGGAGTGCA	120	39
chr6	152112241	152112361	780693_44278789_ESR1+5'50kb_NC_000006.11[151927807..152450754]_1538	20	+	good	AGGGGTCTCCACACTCATTCTATTCACATCTTTTGACTTTATCAGCTGTGTGGTGGATCTGTGGTTACAGGCTGATGTGGTTTGGCTGTGACCTCGCTCAAATCTCATCTTGAATTGTAG	120	45
chr6	152214601	152214721	780693_44278789_ESR1+5'50kb_NC_000006.11[151927807..152450754]_2391	20	+	good	TTTTTATATTTTATATATAAAATTTATATTTTTTATATTTTAGGTGATTATATTTTTAAACGCTTGCTTTACAAGACTAATCATTATTACTTTTTTAAGTTTTGTGATATATTTTATTTA	120	13
chr6	152276401	152276521	780693_44278789_ESR1+5'50kb_NC_000006.11[151927807..152450754]_2906	20	+	good	GAAGCAATATTTTTTAAAAAGAGGGTATATTCTAGAGCTAGATAGGGTGTTGTGCAACAATGTGAATGTACTTACTACCATTAAACTGCATACATAAAAAGGGTTGAAATGGTAAATTTT	120	31
chr7	3316759	3316879	780693_44278790_SDK1+5'50kb_NC_000007.13[3290884..4308632]_217	20	+	good	GGTGAAAAGTAGATTCACATACCCAGGTTGTTCCAATTGTACTTAAACAGTTTCAAATAATAAAACTGGACACCAATTTTTAAATTTAAATTAATTAAAAATAAAACTGACTTAAATATT	120	24
chr7	3427999	3428119	780693_44278790_SDK1+5'50kb_NC_000007.13[3290884..4308632]_1144	20	+	good	AAACGCTATGTGATTGAAGATTAAAAAAAAAAAAGGAAAATTTTATTTGAAGAGACTGGGTCTCATTTTGTTGCCCAGACTTGAGTGCAGTGGCAAGATCATAGCTCATTGTATTCTCAA	120	34
chr7	3439879	3439999	780693_44278790_SDK1+5'50kb_NC_000007.13[3290884..4308632]_1243	20	+	good	TAGCCAAGATTCAGCAGCTTTCCTAAGATAATGCTTTAGATTGTTGTACAGCTTTGGTTAATTTTCAGAATTTTCAAAAAAGTTGATTTTGAAAATTGTGGCAGCATTTTCATTGTTTTT	120	30
chr7	3517399	3517519	780693_44278790_SDK1+5'50kb_NC_000007.13[3290884..4308632]_1889	20	+	good	ACTCCCAAAGCACAGGGATTACAGGTGTGAGGTACCACACCTGGCCTGCTTTATGGTTTTTTATATATAAAACGTATCATGAGAAGTTGGATGGAAATTTTATCTGTATTTCCTCTTACT	120	38
chr7	3614839	3614959	780693_44278790_SDK1+5'50kb_NC_000007.13[3290884..4308632]_2701	20	+	good	TAGGTGGCTGCCTTCTTTCTGTGTCCTCACATGCCTTTGCTTGGTGCATGCATGTGGGAAAAGGGAGACAGCACGCATGAATTCTCTGGTGTCTCTTCTTGTAAGGGCACCAATTCCATC	120	50
chr7	3639679	3639799	780693_44278790_SDK1+5'50kb_NC_000007.13[3290884..4308632]_2908	20	+	good	TAATTCTATGGACATGGTGTGTCTCCTCATTTAATTCAGTCTTTTTGATTTCTGTTACCAGCATTTTATAATTTTCAGCATACAGGTCATAATTTCTAAAGTTTATACCTAAGTATATCA	120	29
chr7	3799639	3799759	780693_44278790_SDK1+5'50kb_NC_000007.13[3290884..4308632]_4241	20	+	good	GAGGGCTCTGATTTGTTTTATGTATTTTTTTTTCAAATTTGACTGCACAAAAGAGCATTATCATAACGTTGACTGTTTACGCATTGTGCATGTTTGTAAAAACATGGAAAATTCCTCCAT	120	32
chr7	3955759	3955879	780693_44278790_SDK1+5'50kb_NC_000007.13[3290884..4308632]_5542	20	+	good	AACAAGCAAGAGTAGCGGGGGGTGGGAAAGAGGGAGGGAGAGGAGGCAATGAGGCCAGTGGTCACATTCCTGTGAAGCCCTGACCAGCCCTCAGTGGATCTACATTTTACATGTGAAGAA	120	53
chr7	4168159	4168279	780693_44278790_SDK1+5'50kb_NC_000007.13[3290884..4308632]_7312	20	+	good	GCAGGAGGCCCTGGAGCAGAGCAGCTTGGGGTGGGGTGCCCTGGAGGAGAGCATAGAGGAGAGCAGCTTGGGGTGGGGTCCCCTGGAGGAGAGCAGCTTGGGGTTGGGTGCCCTGGAATA	120	66
chr7	32565240	32565360	780693_44278791_AVL9+5'50kbNC_000007.13[32485101..32628338]_669	20	+	good	AGTAATCTCTAGAGAGTATCAGATTATAAGATTATAACTTTTTCATATCTTTAGTTGGTGCCCTAATGGAATAGGTTTATTTTTCTGCCCTGACACACAAATAATCTTTTTATTGTCAAA	120	29
chr7	32568720	32568840	780693_44278791_AVL9+5'50kbNC_000007.13[32485101..32628338]_698	20	+	good	CAGATTTACTTTAAAGATCTAATTGACTTTCATTAGCAGTCCATGAATGGGATGCCTCTCATTTAAGATTTAGGAAAGGCACTCTGATGAGCTGAGCAGAAGAGGTTGGCTTTGTAGGCA	120	40
chr7	32576400	32576520	780693_44278791_AVL9+5'50kbNC_000007.13[32485101..32628338]_762	20	+	good	GAATGACTCATAAAACTCAGGAAAACTCTTCGCTTGCATTCACTGGTTTATTATTAAAGGACACAATTCAGGAACAACCAGATGGAAGAGATGAATAAGGCAAGGTGTTGGTTGGTGGGT	120	40
chr1	8461762	8461882	780693_44278767_RERE+5'50kb_NC_000001.10[8412464..8927699]_3883	19	-	good	ACAAAGCAGTCACTAAGTCCAATTCACATTCAAGGGAAGGGAAAGTAGGCTTTTTTTTTTTCTTTTTGGATAGGGTTTAGATGTCGTTTAGGCTGGAGTGCAGTGGTACATCACGGCTCA	120	42
chr1	8746282	8746402	780693_44278767_RERE+5'50kb_NC_000001.10[8412464..8927699]_1512	19	-	good	TATTTGTTGAATTTCTACGTAATTCCCTAGGATGCATGGCTTTAAAAATTACCTAAATGCAGGCTAGACACAGTGGCTTACACCTGTAATCCTAGCACCGTGAGAGGCCAAGACGAGCGG	120	44
chr1	8823322	8823442	780693_44278767_RERE+5'50kb_NC_000001.10[8412464..8927699]_870	19	-	good	TGGGATTACAGGTGTGAGCCACTGCGCCCAGCTGGACATCATTTTTAATACTGCATGGAAACTCTTGATTATGGGAGTAGATTTTTTTTCTTTTAGTTTTCAAGAAGTACCTCTTACTTA	120	38
chr1	8890522	8890642	780693_44278767_RERE+5'50kb_NC_000001.10[8412464..8927699]_310	19	-	good	CAGTAGATAATGTCTAAAGCTTAGTTAAGAGAAGCCTTATTATAGGGGAATAAAAAAAACTTATGTATATTCTTTTTGTTTGTTTTTTTTTTCGAGATGGAGTTTCACTGTTGTTGCCCA	120	30
chr1	8894122	8894242	780693_44278767_RERE+5'50kb_NC_000001.10[8412464..8927699]_280	19	-	good	CTGAAGTTGGTTTCACTCTTCTTAGAGAAGATGTGTGTACTTATATATATCCATAGAGTACATATGGCATTGTTTAGTATGTTTTTTTTTTTTTTGAGATGGAGTCTTGATCTGTCCCCC	120	34
chr11	66900304	66900424	780693_44278770_KDM2A+5'50kb_NC_000011.9[66836734..67025553]_531	19	+	good	GAAACTCTGGAGTTGGGGCCTAGCAATCTGTGTTTTAACAAGACAGGTGATTTTGATCCACGCAAAAGTTTGAGAACCATTGCTGTGGGTTATAGGTAGAAATGGAAAGGAAGAGATAGA	120	42
chr11	66902464	66902584	780693_44278770_KDM2A+5'50kb_NC_000011.9[66836734..67025553]_549	19	+	good	GATCAACTTATTTCGGTAACATAAGCATTCACTGTCTAGACATCAGTCATTAAGCTACAGCAGATAAGATTTTCTTTTTTTTTTTTCCCCCTGAGACGGAGTTTCACTTTTGTTGCCCAG	120	38
chr11	66926704	66926824	780693_44278770_KDM2A+5'50kb_NC_000011.9[66836734..67025553]_751	19	+	good	TTGTGGATGTTCAGTTGTTGCAGCACCATTTGTTGAGAAGACTACCTTTCTACATCCGAGTTACCTTTGGTCCTGTGTCAAAGATAATTATCTGTAGTTACATGAGTGATACTGTCTTTT	120	38
chr11	67004824	67004944	780693_44278770_KDM2A+5'50kb_NC_000011.9[66836734..67025553]_1402	19	+	good	TTCTGACACTAATAGAACTAGAAGAAGACCCAGTATAGTTAGCTCTTATTCCATTAAGCCAGATTTTTAAATGTTTTTAAATTTTTCTTTATTATTATTATTATCATTATTATTATTATT	120	22
chr11	62287988	62288108	780693_44278769_AHNAK+5'50kb_NC_000011.9[62201016..62364278]_636	19	-	good	CTATGCCTGAAGTTGACCTGAATCTGAAAGGTCCAAAGGTGAAGGGCGACATGGACATTTCTCTGCCCAAAGTGGAAGGCGACCTCAAGGGCCCCGAAGTTGACATCAGGGACCCCAAAG	120	53
chr11	62290148	62290268	780693_44278769_AHNAK+5'50kb_NC_000011.9[62201016..62364278]_618	19	-	good	CCATGCCTGACATTGATCTTAACCTGAAAGGACCCAAAGTGAAGGGTGATATGGATGTGTCTCTGCCAAAAGTGGAAGGTGACATGCAAGTTCCTGACTTGGATATTAAAGGCCCCAAAG	120	46
chr11	62291108	62291228	780693_44278769_AHNAK+5'50kb_NC_000011.9[62201016..62364278]_610	19	-	good	GCCCCAAGGTGAAAGGTGATGTGGATATTTCTCTTCCCAAACTTGAAGGGGATCTGAAAGGGCCAGAGGTTGATATCAAAGGCCCTAAAGTGGACATCAATGCCCCAGATGTGGATGTTC	120	48
chr11	62293988	62294108	780693_44278769_AHNAK+5'50kb_NC_000011.9[62201016..62364278]_586	19	-	good	AGGGCGATGTGGATGTTTCTCTGCCCAAAGTGGAAGGTGACCTCAAGGGCCCCGAAGTTGACATCAAGGGGCCCAAAGTGGATATTAATGCCCCAGATGTGGGTGTTCAAGGCCCAGACT	120	54
chr16	90074369	90074489	780693_44278776_DBNDD1+5'10kb_NC_000016.9[90071279..90096298]_183	19	-	good	CCCTTGGGACGTCCTGGGAGGTGTGTGTGGTGGGCTGAGGCCCCTTGGGACGTCCTGGGAGGTGTGTTTGGGGGGTGAGGCCCCTTGGGACGTCCTGGGAGGTGTGTTTGGGGGGTGAGG	120	68
chr2	143693798	143693918	780693_44278781_KYNU+5'50kb_NC_000002.11[143585233..143813402]_906	19	+	good	CTCCCCATTTCTCCAGTCATTGGCAATAATTGCTTAAGTTCGTTAAAATTATAAAGTCAAATGTTTTATTTGAGGGCCATTTAGATGCATTGTTTAATTTGTACTGCATCCAGGCTATAT	120	33
chr2	216129895	216130015	780693_44278782_ATIC+5'50kbNC_000002.11[216126782..216214487]_27	19	+	good	TGAATTCAGCTATGCCTATACTGTGGGCGATTATTTTTGCACTACAACTGAGCTGAGTAGTTGTAATAGGAACCATATAAAGCCTAAAATATTTACTATCTGGCTCTTCACAGAAAAAGC	120	37
chr2	61425950	61426070	780693_44278780_USP34+5'50kb_NC_000002.11[61414598..61748222]_2686	19	-	good	AGACACAAAAAAGTGTTTGGTAACCACATGAGAAGTTGCCCAGACTTACTAATAAAGCAAACAATTTGAGACAGAGTGTCACCCTGTCGCCCAGGCTGGAGTGCAGTGGTGTGACCTTGG	120	47
chr2	61568390	61568510	780693_44278780_USP34+5'50kb_NC_000002.11[61414598..61748222]_1499	19	-	good	TCAAACTGCTTTATCACAAAGTTAAATATATACCTACCATATGACCCAGCAGTTTTTTTGCCTTAGGTTTTTACTCAAGAGAAGTGAAAACATGTCTGTGAAAAGATTTGTTCATGTGTG	120	33
chr2	61582550	61582670	780693_44278780_USP34+5'50kb_NC_000002.11[61414598..61748222]_1381	19	-	good	GGTATAACAATCTAATTTCAATTTATACCAGCTTAACTTCAATGCCATGTAAAAACTCTGCTCCTAATGACTCCATCTCTCCATTTTTATTACTACTGTCACAAATTGCAACTTGGTATG	120	33
chr2	61582910	61583030	780693_44278780_USP34+5'50kb_NC_000002.11[61414598..61748222]_1378	19	-	good	ATTAAACCTTTTTGTGTCTTTGGATATAAAGCAAACCTCTTATAGACAATTGGATCAAGTTTTAAAAAAATACCAATTCTGTCTTTTTCTTTTGATTGGAGAGTTAAACCATTTACATTT	120	27
chr2	61588190	61588310	780693_44278780_USP34+5'50kb_NC_000002.11[61414598..61748222]_1334	19	-	good	GCCTCCCAGATTGTTGAGATTACATGTGTGAGCCACTGCACCTGGCTCATATTGTTTTGATTACTGTAGTCATGTAATGTATTTTGGAATTAAAAAGTGTGATACTTCCAACTCTATTCT	120	38
chr2	61599110	61599230	780693_44278780_USP34+5'50kb_NC_000002.11[61414598..61748222]_1243	19	-	good	TATTATACAATTTATTTTGAAACTTATTTTCTTCCACCCATTTTATAATATAGTCATATGGTACTTAATGACAGGGATACATTCTGAGAAATGCATCATGAGGTGACTTCATTGTACAAA	120	28
chr3	191031136	191031256	780693_44278784_CCDC50+5'50kb_NC_000003.11[190997183..191116448]_284	19	+	good	CTGGTTCCTTCCCTTTAAAGTTCAGCTCCATTTTGAGACTAACAAAGCACATTCCTTGCTGGTCAGGACCCAGATTCATGGGATGCTTATAGTAAAGGAAACAGCCTAATGATACCTGCA	120	43
chr4	151188553	151188673	780693_44278787_LRBA+5'50kb_NC_000004.11[151185587..151986879]_6653	19	-	good	TTTTGCTGCATTTCATAAGTTTTGGCTTGTTGTATTTCCTTTTCATTTGTCTCAGTATTTTCTGATGTCTCTTATGTTGTTGTTTGTTTTTTTTGACTCATCATTTATTTACTTTCCACA	120	29
chr4	151271353	151271473	780693_44278787_LRBA+5'50kb_NC_000004.11[151185587..151986879]_5963	19	-	good	GGGATTATAGGCGTGAGCCACTGCGCCCGGCCACAAGTTTTGTTTTTTAAAAATCTTTGTTCACAGTAAAGTTAGTGTTAAACTTTACTGATTGCTCTAAATGTCTCTCTATATTTTTAA	120	36
chr4	151368313	151368433	780693_44278787_LRBA+5'50kb_NC_000004.11[151185587..151986879]_5155	19	-	good	CACAGACATACCAAGAAATAATGCTTAATCTCTGCACCCTGTGGCCCAGTCAAGTTGACACATAAAATTATTTCATATGATTTGTGTTACATGAGGTTATTTTTTTTCCAGTTGATAAAG	120	34
chr4	151414393	151414513	780693_44278787_LRBA+5'50kb_NC_000004.11[151185587..151986879]_4771	19	-	good	CCAACAGAACTTAGATTCTAGTATTCTAGTGCTGAAGAGGCAATAGGCTAGCAAGCAAATATTATAGTTTGAGTTAGTGGCCAGGTGTAGTGGCCCATGCCTATAATCCCAGCACTTTGG	120	43
chr4	151747393	151747513	780693_44278787_LRBA+5'50kb_NC_000004.11[151185587..151986879]_1996	19	-	good	CTCTTCCTTGCTAATAAATATCCTTTGTGGCTTCCCCCCCATCCCAAATAGGTTACGTTTGTCTGCATTAAAAACCTGACTGGGCTGGTCCTTTCTTCTAAATGATTTTCTTGATGTCTA	120	41
chr4	151867633	151867753	780693_44278787_LRBA+5'50kb_NC_000004.11[151185587..151986879]_994	19	-	good	ATTTTGATATATTATATTTTTATTTTGATTCAGTTCATCGTATTTAAAAAATTTATTTGAGACTTCCTCTTTTGACACATAAACTATTTAGGAGTGTAATAGTTTCCAAGTGTTCGCACA	120	25
chr4	151912753	151912873	780693_44278787_LRBA+5'50kb_NC_000004.11[151185587..151986879]_618	19	-	good	GAGATATTTCCCCCACCTCAAAAAGTTCCCTTTTACCCCTTTGTAGTCATTTCTCTCTTCCCCATCCCTATCCCCTGGCAACCACTGATCTAATTTCTGTCCCTGTCACTTTGTTTTCCA	120	45
chr6	152331001	152331121	780693_44278789_ESR1+5'50kb_NC_000006.11[151927807..152450754]_3361	19	+	good	AGGACATATCCATGCAATGGAATACCACTTAGGAATAGAAAGAATCAACTGTTCATCATACATACAACCACATGGCTAAGTCTTAAAAATAATTATGCTTAGTTAAGAAGTCAGACAAAA	120	32
chr6	152434921	152435041	780693_44278789_ESR1+5'50kb_NC_000006.11[151927807..152450754]_4227	19	+	good	ACATTAATGTATTAACGTCATAACAACCCACGCAGGAGGCACCATTATTATCCCATTTTACAGAGGAAGAAACTGAGGAATAGAAAGTTTAAGTAAGTTGCTCAGGTTATACAGCTAGGA	120	38
chr7	3429439	3429559	780693_44278790_SDK1+5'50kb_NC_000007.13[3290884..4308632]_1156	19	+	good	GGTAACAAATATCTGAAAATGTGGAAGCAGCTTTAGAAGTGGTGATTGAGTAGAGGCTTGAAAAATTTTGAGGTACATGATTAAAAAACCCCAGGTTGCCTTGAACAGACTGTTCAAGTG	120	38
chr7	3493999	3494119	780693_44278790_SDK1+5'50kb_NC_000007.13[3290884..4308632]_1694	19	+	good	TTTTTCGTGTTCCCCAAGATTTGTGTGTGTGTGTGTGTGTGTGTGTGTGTGTGTGTGCTGTGTACATTTAAGTCTATGCAATTCTGTTACAGGTGTGGGTTTGTGTTTCCACAGTCAAGA	120	42
chr7	3553639	3553759	780693_44278790_SDK1+5'50kb_NC_000007.13[3290884..4308632]_2191	19	+	good	CATGTTCTCTTTATTCAGTCCACCATTGATAGGCACCTAGGTTGATTCCATGTCTGTACTGTTGTGATGGAAAATATTCATATTTCAGAAGTAAGGAAAGAAGAGAGGGACGACAAGACA	120	39
chr7	3620839	3620959	780693_44278790_SDK1+5'50kb_NC_000007.13[3290884..4308632]_2751	19	+	good	TGTATCTGACAAAGGTATATCCAGTGTCTATAAGGAACTTAAATTTACAAAAAAAACCTATTAATCGAATATGATAAATCAGTGCTATGAACTAAACAGATGCTAATCACTATTATTAAT	120	27
chr7	3621679	3621799	780693_44278790_SDK1+5'50kb_NC_000007.13[3290884..4308632]_2758	19	+	good	CCCTCAGGTAGGCCTGTCTCAGGTAGGTCTCCCTCAGGTAGGCCTGTCTCAGGTAGGTCTCCCTCAGGTAGGCCTGTCTCAGGTAGGTCTCCCTCAGGTAGGCCTGTCTCAGGTAGGTCT	120	60
chr7	3639559	3639679	780693_44278790_SDK1+5'50kb_NC_000007.13[3290884..4308632]_2907	19	+	good	ATAAAGCTTAGAATAATCTTGTATATATCTATAATTAAATATGCTGGTATTTGGACAATAATTCCATTACACCTGTGTGTCTGGTTGCATAGATTTTACATTTTTACTATGTTGAGTCTT	120	28
chr7	3747919	3748039	780693_44278790_SDK1+5'50kb_NC_000007.13[3290884..4308632]_3810	19	+	good	CCTCCCACCAGGCCCTCCATACCTCCAAGGTCCAGTTACCTCCCACCAGGCCCTCCATACCTCCAAGGTCCAGTTACCTCCCACCAGGCCCTCCATACCTCCAAGGTCCAGTTACCTCCC	120	62
chr7	3800119	3800239	780693_44278790_SDK1+5'50kb_NC_000007.13[3290884..4308632]_4245	19	+	good	GACCTATGAAGTGTTCGGTCACGTTTTTATGTTTGCCAAATAAATCTCTTTTTGTACATGTAAATAAATGTCTTTTAAGGAATTAAAACATTTTCCTCAGAATAATAGTTTTGGAATAAT	120	28
chr7	3923599	3923719	780693_44278790_SDK1+5'50kb_NC_000007.13[3290884..4308632]_5274	19	+	good	AGGATGAAAGTCCAAAGTCCAACCCCCTTAGGAAGATATTTAAAACTTTACACAATGTCATTCTAAGTGATTGGTTTTTTGTTTGTTTGTTTGTTTTTTGTTTGTTTGTTTTTTTGTTTT	120	29
chr7	4219879	4219999	780693_44278790_SDK1+5'50kb_NC_000007.13[3290884..4308632]_7743	19	+	good	GTGCCCGGCTCCAGCTCTATGCCCAGTACCCGGCTCTAGCTCTATGCCCTGTGCCTGGCTCCAGCTCTATGCCCAGTGCCCGGCTCCAGCTCTATGCCCAGCACCCGGCTCCAGCTCTAT	120	65
chr7	4231759	4231879	780693_44278790_SDK1+5'50kb_NC_000007.13[3290884..4308632]_7842	19	+	good	CTCACAGTTGGCCTTAGTGTGCTTCGTAGATACTGTGTCAGTTACAGATGGAAGGTTTGGGGCAGCCCTGCTGTCAGTGCCATTTTCCCAACAGCACGTGCTCACTTTGCGTCTCTGTGA	120	52
chr7	4293919	4294039	780693_44278790_SDK1+5'50kb_NC_000007.13[3290884..4308632]_8360	19	+	good	TTTATCAAAGGCTCTGTCCATTTTTAAAAGTCTTTTCTTCAGACTGCGTAATCTCTATCAATCTATCTTTAAGTGAACTGATTCTTTCTTCTGCCAGCTCAAGTCTACTATTGAGCCTAT	120	35
chr7	32503320	32503440	780693_44278791_AVL9+5'50kbNC_000007.13[32485101..32628338]_153	19	+	good	CCACTTTTCCTTGTTGTATTCAGAGTTGAGCCCAGTTTCTCACCCCTACTGTAAAACCCCACTTTGGTAATTCCCATACCTGTCTCTATAGTCCCCTTAAATAAAGTCTGCATTACTGTT	120	42
chr7	32564640	32564760	780693_44278791_AVL9+5'50kbNC_000007.13[32485101..32628338]_664	19	+	good	GTATGACGGGCTGCTAGATTCCACAGTGCCTGATGGTTCTCATGAGCTGTTTGGCTCGTGAATGGCAGTTCAAAGGTAAACAAACACCTTGTTTGGAAGGCTGCTGCTCTGGCTAACGAA	120	49
chr1	8609962	8610082	780693_44278767_RERE+5'50kb_NC_000001.10[8412464..8927699]_2648	18	-	good	TTCAGCAATGTCCTCGTTGTTGTTCTAGGATCTTATATGGGATCCCACATTGCATTTAATTATTTCTCCTTAGTCTCCTGCAGTGTGTAATGGTTCTCCAGTCTTTCCTTACCATTCATG	120	40
chr1	8628082	8628202	780693_44278767_RERE+5'50kb_NC_000001.10[8412464..8927699]_2497	18	-	good	CTTTTTTTTGTTCTGTTCTGGACCCCAGCCGATTAGATGCTGTCCCACCTACATTGAGGGCAGATCTTCCCACACAGGCTACCATCTGACACACCAGTCTCCTCTAGGAACACCTGTACA	120	50
chr1	8767882	8768002	780693_44278767_RERE+5'50kb_NC_000001.10[8412464..8927699]_1332	18	-	good	TGTAATGAAAATTATATGAATGTGGCCTCTCAAAGTATCTTACTGTACCTTAGTCACCTATTTTTGAACTGTAGTTGACTCAGGGTAACTGAAGCCTTGGAAAGCGAAACTGTGGATAAA	120	37
chr1	8801122	8801242	780693_44278767_RERE+5'50kb_NC_000001.10[8412464..8927699]_1055	18	-	good	CACCAAATATATGACAGTGGTTCCATGAGATTATAATGGAGGCGAAAATTTCCTGTTGCTTAGTTACATTGTATGTGGTATAAGGTTGTAGCCCAGTATATTACTCATGTGTGTGGTGAT	120	38
chr11	66847864	66847984	780693_44278770_KDM2A+5'50kb_NC_000011.9[66836734..67025553]_94	18	+	good	TCACTCAGCAACCCACAAGTGTGGGTGCCAGCTCCTGCCATTGAGACAAACAGGAGGAGCTCAGCTAAAACAGGGTTAGGCCAGGCACAGTGGCTCATGCCTATAATCCTAGCACTTTGG	120	53
chr11	66951184	66951304	780693_44278770_KDM2A+5'50kb_NC_000011.9[66836734..67025553]_955	18	+	good	CTTATAGGAGCCAGGGTGAGCAAAGAGGAACCTTTCCTCCAAATAATGGGATCCATGCTGTGGTCACTGAGTGCTGCTTCTGATCACAGAAGTACAGACAAAGAGGCAGGTGGGGCCAGG	120	52
chr11	66953704	66953824	780693_44278770_KDM2A+5'50kb_NC_000011.9[66836734..67025553]_976	18	+	good	GAAAGCATCAAGAGAGAAATGACTAAATGATTCATTACATAAAGGTATCCTCAGTAAAATTATGAACGAATTTCTCATCAGAAACTTTGGAGGCCAGGAGGCAGTGAGCCAGTGTATTCA	120	38
chr11	66965704	66965824	780693_44278770_KDM2A+5'50kb_NC_000011.9[66836734..67025553]_1076	18	+	good	ACCATCACAATTTTATCTAAGTGCTCTGGTCCATACCCAGAGTATGAGCGCACCTCATTTTATTGCACTTTGCAGATAGTGTATTTTTTTTTTTTTTTAACAAATTGAAGGTTTCTGGCA	120	35
chr11	62288588	62288708	780693_44278769_AHNAK+5'50kb_NC_000011.9[62201016..62364278]_631	18	-	good	TGAAGGGTCCCAAAGTGAAAGGTGATGTGGATGTCTCTCTGCCCAAAGTGGAAGGTGATCTCAAGGGCCCTGAAATTGACATAAAAGGCCCCAGTTTGGACATTGACACACCTGATGTCA	120	48
chr11	62291228	62291348	780693_44278769_AHNAK+5'50kb_NC_000011.9[62201016..62364278]_609	18	-	good	GCCCAGATCTCAATGTGGAAGGTCCGGAGGGAGGCTTGAAAGGTCCCAAATTCAAGATGCCTGACATGAATATCAAAGCTCCCAAGATCTCCATGCCTGACATTGACTTAAACTTGAAAG	120	47
chr11	62295908	62296028	780693_44278769_AHNAK+5'50kb_NC_000011.9[62201016..62364278]_570	18	-	good	CCAGTGTGGGTGTGGAGGTGCCTGATGTTGAGCTGGAGTGTCCTGATGCAAAGTTGAAAGGGCCCAAGTTTAAGATGCCTGAGATGCACTTCAAGACCCCCAAGATCTCCATGCCTGATG	120	52
chr11	85427704	85427824	780693_44278771_SYTL2+5'50kb_NC_000011.9[85405264..85572184]_1204	18	-	good	AATAACACATTTAAAAAGTACTCAGATGGCCTAGTAAAGCATGCAGCTCTGTGTGTGTGTGTGTGTGTGTGTGTGTGTGTGTGTGTATGATTTTTTAGCTTCTTGGTTTCACTCTGTTTC	120	39
chr16	90074249	90074369	780693_44278776_DBNDD1+5'10kb_NC_000016.9[90071279..90096298]_184	18	-	good	CCCCTTGGGAAGTCCTGGGAGGTGTGTTTGGGGGGTGAGGCCCCTTGGGACGTCCTGGGAGGTGTGGGTGGTGGGCTGAGGCCCCTTGGGAAGTCCTGGGAGGTGTGCGTGTGTTTTAGC	120	65
chr16	90075089	90075209	780693_44278776_DBNDD1+5'10kb_NC_000016.9[90071279..90096298]_177	18	-	good	ACACCGAGTCCCCAGCAGGTGAGGCCGGCATCAGGGCTGGGCTGGGAGGTGTGCCTGGTGGGCTGAGGCCCCTTGGGAAGTCCTGGGAGGTGTGTGTGGTGGGCTGAGGGCCCTTGGGAC	120	69
chr17	37866970	37867090	780693_44278777_ERBB2+5'30kb_NC_000017.10[37814347..37884911]_440	18	+	good	TAGGCACGTGACCCTCTTGCTGTGCCTCAGTTTCCTCATCAGTAAAATGGGGGCAAGAATAGTCCCAACTGCATAAGATGGTTATAACATTTGAAAGAGTTAATATTTGTAAAGCTCTTA	120	40
chr17	37878010	37878130	780693_44278777_ERBB2+5'30kb_NC_000017.10[37814347..37884911]_532	18	+	good	CCAAAATTGTATGCATACAGACTGTGTGCTGATTTGTGATATTACTTAGGATTTTTTGACTTTACAATGGTGGAAAAGCAATAATATACATTCAGTATAAACCGTACTTTGAATACCCAT	120	32
chr17	40813403	40813523	780693_44278778_TUBG2+5'10kb_NC_000017.10[40801302..40819024]_102	18	+	good	GTCCCAGATAGCCACTGGATGGGGGGCTGGTTGCCAGGGGAACAAACCTGGTGCTCTGAGGGTTGGAATTTACAGGCCCACCCCTCACCTCTGGGGAAGGGAGAGGGGATGAAGATTGAG	120	59
chr2	143623238	143623358	780693_44278781_KYNU+5'50kb_NC_000002.11[143585233..143813402]_318	18	+	good	ATGCATTTTTTAAAAGGGCATTTATCTTATCCATGAAGGCAGAATTCTCATAGCCTAATGACCTGCGAAGCACCCCACCTCCTAATACCACCTCCTAGGGGGTTAGGTTCCATCATATGA	120	43
chr2	143673998	143674118	780693_44278781_KYNU+5'50kb_NC_000002.11[143585233..143813402]_741	18	+	good	CAGCAGAGACTGTATGGCTTGGAAAGCCTGAAATATTTACTTTCTGGCTTTTTACAGAAAAAGTTTGCCTTGCCTTGCTTAAAACAAGGGTACTGGTTACAGATCCTGCCTGCTGGGTAT	120	42
chr2	143733758	143733878	780693_44278781_KYNU+5'50kb_NC_000002.11[143585233..143813402]_1239	18	+	good	CTGACCGAAGCCATGCTGCTGGGGCTATGTGTGGAAGGAGGTCACTGTGTCCACAGGTTACTTGTGATTAACATTTCTCAGAACAATTATTCATTATTCTTCCCCACCTGGGGCCCTTTC	120	48
chr2	216179935	216180055	780693_44278782_ATIC+5'50kbNC_000002.11[216126782..216214487]_444	18	+	good	AAGTTAGAATCATAAGTTTAAATCTTATGACTGGCTTTGGGGAAAAAGAGTTTTAGTTTCTGTAAACTGCCCTGGGGAAGAGAAATTCTCATTTCTGTGACTTCAGGGAAGAATGAAGGG	120	38
chr2	216196015	216196135	780693_44278782_ATIC+5'50kbNC_000002.11[216126782..216214487]_578	18	+	good	AGTAGGCAACTCAGTAAATATTTGGCAAGGTCTTTAAAAACTATCTTAACCCATGAAGGACATGAAATTACACATTTTTGTTTTTTGGGTTTTTTTTTTTTTTTTTTGAGACGGAGTCTC	120	31
chr2	61478750	61478870	780693_44278780_USP34+5'50kb_NC_000002.11[61414598..61748222]_2246	18	-	good	TTCATTTCCAGTCTTTTAAAGTAGACACAAATTTGCTTAGAATAAAGCTGATTTTTAAGAGCACACAAAAGTTGAGGACAAAGGATAGGAATAAATTAACAAATGCAGAGTGATGAAGAG	120	32
chr2	61738790	61738910	780693_44278780_USP34+5'50kb_NC_000002.11[61414598..61748222]_79	18	-	good	AAAAGAAAAAAAAGAAAAGAAAAAGAAATATCTGTAAGCTATAAATTATGTTTTTCATTTCTAAAAAAAACAAGGCAGGCCAGGCACAGTGATTGAGGCCTGCAATCCCAGCAGTTTGGG	120	34
chr4	119781319	119781439	780693_44278786_SYNPO2+5'50KB_NC_000004.11[119721836..119982402]_497	18	+	good	ACATTAAACACCTTTTCACGCCATTTGTATGTCTTCTTTTGAGAAATGTCTATTCATATCTTTTGTGCACAACCCCCCCGCCACTTCACTTTTTGTTGAGACAGGGTCTCACTCTGTCGC	120	42
chr4	151205593	151205713	780693_44278787_LRBA+5'50kb_NC_000004.11[151185587..151986879]_6511	18	-	good	CCCTGTCTCTAAGAATAATTTTGTCAAAACATTAAAAACTCATACTCAGTTATACATATAACATGAAAAAAGTAGTAAAACTCACATGTACTTAATACACTGTAATTTAAAACATTTGAT	120	25
chr4	151314553	151314673	780693_44278787_LRBA+5'50kb_NC_000004.11[151185587..151986879]_5603	18	-	good	AGAGGGAGACCCTGTCTCTAATAAAAGGAGGGAGGGAGGGAGGGAAAGGGAGGGAAGAGGTGAGGAGAAGGAGGGAAAGAATGAAAGAAATTATGAATGCAGAGTCTAGAATTGTAGAGG	120	48
chr4	151343353	151343473	780693_44278787_LRBA+5'50kb_NC_000004.11[151185587..151986879]_5363	18	-	good	AAACAGTTGTGCTCCCAACATGGCTTTGCAGATGATGGGGGGTTTTTTGGGTTTTTGTTTTGAGACAAGGTCTAACTCTGTTTCCTAGGCTAGGGTGCCAGTGGCATGAACTCGGCTCAC	120	48
chr4	151689193	151689313	780693_44278787_LRBA+5'50kb_NC_000004.11[151185587..151986879]_2481	18	-	good	GTTGCCCCCTCTTTATTCTCAGATTTACTATGTTTAACCTGAAGTCACTCATTATCTACCTCTCTTGAAAAAAAAAACTTTTTTTTTTTTTTTTTTTTGAGACAGAGTCTCATTCTGTTG	120	31
chr4	151693513	151693633	780693_44278787_LRBA+5'50kb_NC_000004.11[151185587..151986879]_2445	18	-	good	AGAAGCACTCTGTCATCAAATCGAAGTGATGTACATGTGATCAGGCCCAAGCAATGCTTGAAAACACAAGTAAGTTGCATGAAGTGGCCCAAATATCCTATGGTCCTCAGTTCTGCTACA	120	43
chr4	151730593	151730713	780693_44278787_LRBA+5'50kb_NC_000004.11[151185587..151986879]_2136	18	-	good	TTCTTTTTTTTGAGACGGAGTTTCACTTTCTTACCCAGGATGGAGTACAATGGTATTTGATCAGTGGGAGCCCCTTCAAGCTGGCTTCATTGTCCTTTGACATAACCTTATTCCTTGTAT	120	41
chr4	151970113	151970233	780693_44278787_LRBA+5'50kb_NC_000004.11[151185587..151986879]_140	18	-	good	GGCTAAACTGAGGATGGCTAAACTGAAACAGCACACGGTAACACACGCCCACTGGGGCCTCAGGAGCTGTAACTCCATCCCGGCGGTAGCAATTTGACATCATGCCTTAGTGGACTGGCA	120	54
chr6	151946161	151946281	780693_44278789_ESR1+5'50kb_NC_000006.11[151927807..152450754]_154	18	+	good	AGAGAGAGAGAGAAAGAGAAAGAGAAAGAGAAAGAGAGAGAGAGCGCGAGAGAGAATGAATGAATTAGCCGAACTGAGAACAGGCTCCAGGTTTCCTAACTCCTGGTCCCATGAACTTTC	120	46
chr6	151973881	151974001	780693_44278789_ESR1+5'50kb_NC_000006.11[151927807..152450754]_385	18	+	good	ATATTTCAGACTGGTGCTTGGTAAATCATAGAATGACAAACAATTGGAAGACCAGGTTAAAATGAACTTGGAGGACATTAAGTGAATTAAGCCAGGCACAGAAAGACAAATACTGCAAAT	120	36
chr6	152089201	152089321	780693_44278789_ESR1+5'50kb_NC_000006.11[151927807..152450754]_1346	18	+	good	TAAAATTCGTGAGGGAAAACAGGACCAGAAACAGGATATTTTTAAAGTCTCCAAGTACCTCCACATAGGATACTTATTAATTGCAAAGGGAAAATAGTAACTTTACAGAGAAGAAGAAAT	120	33
chr6	152247361	152247481	780693_44278789_ESR1+5'50kb_NC_000006.11[151927807..152450754]_2664	18	+	good	TATTACTGTAGCCTTTATGGTAAGTCTTGAAATGAAATAGTGCAAGTGCTCCACCTTCTTCAGAATTTTGTTCTTCTTCAGTATTAAAGGCTATTCTAGGTCTTTTGCCCTTCTTTAAAC	120	35
chr6	152248201	152248321	780693_44278789_ESR1+5'50kb_NC_000006.11[151927807..152450754]_2671	18	+	good	TTTGTCAAATAGTTTTCCTGTGTCAATTAATATGATCATATGACTTTTCCCGTTTTCACTGTTAATGTGGCAGATTATATTGATTTATTTTCAAATGTTGAATTTGCCATCAGACATGGA	120	30
chr7	3296719	3296839	780693_44278790_SDK1+5'50kb_NC_000007.13[3290884..4308632]_50	18	+	good	ATCTTTGGCTATCGATGATTAGCTCAATCTCCAGTCCCTCTCCCCTCTCAAGGTGAGTGGGGGGCTGGGGGAGTGAGGCTGAAAGTTCCCACCCTCTAATCACAGGGTTGGCTCTTCTGA	120	54
chr7	3319159	3319279	780693_44278790_SDK1+5'50kb_NC_000007.13[3290884..4308632]_237	18	+	good	AAAGATGGGGGAGGAGGGAGAGAGGGGAGAGAGAGGGAGACAGAGAAAAGGGGAGAGAGGGAGACGGTAGAGAGACAGGGAGGGGATGACCAACTGTTAACACTTAAGCACTTCGCTCTG	120	55
chr7	3363079	3363199	780693_44278790_SDK1+5'50kb_NC_000007.13[3290884..4308632]_603	18	+	good	TGTAGAGGTTCTAAGGAAAAATACACTTCCAAACTCATTCACATTGCTGGTCATGTTCAGTTCCTGTGGCTGTAGGACTGAGGCTCCTGTTTTCTTGCTGGCAGTCAGCTGGGGCCACAC	120	48
chr7	3382399	3382519	780693_44278790_SDK1+5'50kb_NC_000007.13[3290884..4308632]_764	18	+	good	AAATATTTTCATCTGTCTGCCAAGAGACTAATACCTAGAATATGTAAAGAACTTTCAAAATTCAATAGGAAAAAACAATCCAGTTGGAAAATGGACAAAAGACATCAACAGACTTTTCAC	120	31
chr7	3467119	3467239	780693_44278790_SDK1+5'50kb_NC_000007.13[3290884..4308632]_1470	18	+	good	CAGCCTGGGTGAGAAGAGCGAAGCTCCATCTCCCAAAAAAAAAAAAAAAAAAATCAGAAGAATTGAGAATTAAAAACTTATCAGGAGTAGTTTGAACAGTGCTTGTCTTCTTCATCTTGT	120	36
chr7	3567439	3567559	780693_44278790_SDK1+5'50kb_NC_000007.13[3290884..4308632]_2306	18	+	good	TAGGAGGTAAGGTTGGATGATAGTCAGCTAGGGGGTGAGTGGTGGGAGGTGAGGCTGGATGATAGTCAGCTAGAGAGTGAATGGTAGGAGGTAAGGTTGGATCATGGCCAGCTAGGGGGT	120	53
chr7	3639439	3639559	780693_44278790_SDK1+5'50kb_NC_000007.13[3290884..4308632]_2906	18	+	good	CCTCTATGAATACCATACTGTCCTTATTACTGTAGCTAGATAGTAACTTTGAAATCAGGAAGAGTGATTCCTCATATTATTTTGTAAAATTGTTTTAGATATTCTACTTCCTTTTTTCAT	120	29
chr7	3643999	3644119	780693_44278790_SDK1+5'50kb_NC_000007.13[3290884..4308632]_2944	18	+	good	TCTTCCTTAAATTTATTTTCACTTTCCTTCTTTTGAGGTAGGAAGGTGGGTTATTGACTTCAGGCTTTCCCTCTTTCTAATGTAAGCATTTTAGTGCTATACATTTTCCTCTCAACACTT	120	35
chr7	3648079	3648199	780693_44278790_SDK1+5'50kb_NC_000007.13[3290884..4308632]_2978	18	+	good	AATAAGCTTGTTGCATCAATGAAAACAACTGACAGTATTTGTGGCTAAAGATAAAAATTGAGCTCATAAGTAAAAATTAGCATTTTGGAAACCTTGAATATGCCCACCATGAGCTTGACA	120	33
chr7	3675679	3675799	780693_44278790_SDK1+5'50kb_NC_000007.13[3290884..4308632]_3208	18	+	good	TTTATTTTTTAATACGATCAACATAGAAAAAGCTGTACATATCTAATGTATACAGCTTGATGAGTTGGGAGATAATTATACGCCCATGAAACTTTCACCACTATATGTGGCATAAATCTC	120	32
chr7	3797359	3797479	780693_44278790_SDK1+5'50kb_NC_000007.13[3290884..4308632]_4222	18	+	good	CTGGAGGGTTTTCATGGAAGGTTCATTATAGAAGCATGACTGATTAAATCGTTGGTCCTAGGTGATTGAACTCAACCTTCAGGCCCCCTCCCCTCCCAGGAGACTGGGGAGTGGGGCTGA	120	52
chr7	3820999	3821119	780693_44278790_SDK1+5'50kb_NC_000007.13[3290884..4308632]_4419	18	+	good	TGCCTGCCCAGGATTATCACCAGATGGCCCTTCCAGAATCACAGTCTAGATTAGATAGTGGAAATCTATTCCTGTCAAAGAACACCTGTAAAGGCCAGAAAAGGGGACTGTCTTCTCAAA	120	45
chr7	3943879	3943999	780693_44278790_SDK1+5'50kb_NC_000007.13[3290884..4308632]_5443	18	+	good	GACAGAAAGTAGAGTAGTAGTTCCCAGGGGCTGTGGGGAGAGGGGCAATGGAAAGTGAGTGCTGAAGAGTATAGGATTTCCTTTTGGAGTGGAAAAAATACTCTGGAACTAGGAAGTGCT	120	47
chr7	4076479	4076599	780693_44278790_SDK1+5'50kb_NC_000007.13[3290884..4308632]_6548	18	+	good	AAATAAATGTTTGTTGTTTATGTGCTACACAGTCTATGATATTTTTGTTATAGCAGCCTGAACTAAGTTGGTATACTTTTCACAGGTTCTTGCAGCTGTCTATTGCATTCACTCAGGTGC	120	36
chr7	4206679	4206799	780693_44278790_SDK1+5'50kb_NC_000007.13[3290884..4308632]_7633	18	+	good	TCCTGCCTCCCCTACCTGGTGATAAAACCCAGGCACACTCCTACCAGGTCATTTGCATTTAAACAGGCTCTTTTGCTGTGGCACGCCTGTAATCCCAGCACTTTGGTAGGCTGAGGCGGG	120	54
chr7	4300039	4300159	780693_44278790_SDK1+5'50kb_NC_000007.13[3290884..4308632]_8411	18	+	good	GTGTGGGAAGTTGTGTTCATCGTCACCTGATGGAGAAGCTGGCTGCTCCGGGGTCTCTGTGTGTGTGGGAAGATGTGTTCATCGTCACCTGATGGAGAAGCTGGCTGCTCCGGGGTCTCT	120	57
chr7	32550120	32550240	780693_44278791_AVL9+5'50kbNC_000007.13[32485101..32628338]_543	18	+	good	ATCCACAGTCCTGGCACTTCTGAACTGCCCCAGTATGAGGGAAGCCATCTCTCCAGGGTAAGATTTGTGAGCCGTCAGGTCTGGTTGTAGGAGTCCACAGTCCTGGCACTTCTGAACTGC	120	54
chr7	32550480	32550600	780693_44278791_AVL9+5'50kbNC_000007.13[32485101..32628338]_546	18	+	good	TTGGGAGAATCCACAGTCCTGGCACTTCTGAACTGCCCCAGTATGAGGGAAGCCATCTCTCCAGGGTAAGATTTGTGAGCCGTCAGGTCTGGTTGTGGGAGTCCACAATCCTGGCACTTC	120	54
chr7	32562840	32562960	780693_44278791_AVL9+5'50kbNC_000007.13[32485101..32628338]_649	18	+	good	ATGGTTATTCACCATTTGCCCCAGATTGGAAGATTAAGGGGAAAAAAAAAATCAGAAGGCAGAGTTTATCATGAGAAAGCTGACATTGCCTGGGGCAATGCTGAGGCCAATTAAGATGAA	120	41
chr1	8426962	8427082	780693_44278767_RERE+5'50kb_NC_000001.10[8412464..8927699]_4173	17	-	good	TAGACTTTCTACAGTGTTGATTTAATTAGAGGGAAACCAAGTGATCTGTGCTCTCTCACTTGGCTGTGTTTGTTTTTTGGGTTTTTTTTTTTTGTTTTTTTTTTTTGTTTTTTTTTTTCA	120	29
chr1	8625322	8625442	780693_44278767_RERE+5'50kb_NC_000001.10[8412464..8927699]_2520	17	-	good	ATTACAAGATATTTCCTATCTAATTTCATTTTTAAAATTTCATTTTGTTGTAAGCTGACAACTTATAATTGTATATATGTATGGAGTACAAAATGATGTATGATTCATTAATACAATGTA	120	22
chr1	8666122	8666242	780693_44278767_RERE+5'50kb_NC_000001.10[8412464..8927699]_2180	17	-	good	ATTACATGGTAATTGGTGGAAAATAGTTGGATACTAGCTTCACCTATGTAATGTAAAACTTTGGTATTGGCTGGGTGTGGTAACCCATGCCTGTAATCTCAACACTTTGGGCGGCCAAGA	120	42
chr1	8706682	8706802	780693_44278767_RERE+5'50kb_NC_000001.10[8412464..8927699]_1842	17	-	good	TTTCATAGCATTCTCTTTGTGTACATATCTCTGTGTCTATCTACATTTTTCCTTTTTGTAAGGATGCCAGTCATATTGGATTAGGGCTCACCTTACTTAATGTTAACTAATCACACCTAC	120	35
chr1	8791642	8791762	780693_44278767_RERE+5'50kb_NC_000001.10[8412464..8927699]_1134	17	-	good	TGTAGTTTTCTTGTTTTTTTCCACCCCTGGTTTCTTTGGGTTTCCCTAAGAACTCCTTCTTAAATAGAGTCTGTCTTGAAGCTCTGTCAGTTGTAATGCATTTTTTTTTTTATACTGGAG	120	36
chr1	8825002	8825122	780693_44278767_RERE+5'50kb_NC_000001.10[8412464..8927699]_856	17	-	good	GTTGTGAACGTTCATGTACAAACTTCTGTGAGGATGTGTATTTGCATTTCTCTTGGGGTGACTTCCAAAGCCTAAGAGTGAAATTTTTGGGGGGTATGGAACCTCTGTTTAACATTTTGA	120	40
chr1	8857402	8857522	780693_44278767_RERE+5'50kb_NC_000001.10[8412464..8927699]_586	17	-	good	AAGATGACTAAATTGCTTCACCTTAAGAACAATAATGATCTGGCGTGTATCTTTCTTTTGTGATTCATGCTGATTTTTTTTTTTTTTAGGCGGAGTCTTACTCTGTCACCTAGGCTGGTG	120	37
chr11	66978664	66978784	780693_44278770_KDM2A+5'50kb_NC_000011.9[66836734..67025553]_1184	17	+	good	TTTTTTTAAAAACCAACTTTATTGAGGTAAAATTGATGTTCAGTAAAGTGGACCCCCATTTTAAGTGTGCATTTCAGTGAGTTTTGACAAACATATTTATTCATGTAAGTAACCACCATA	120	30
chr11	62295548	62295668	780693_44278769_AHNAK+5'50kb_NC_000011.9[62201016..62364278]_573	17	-	good	AGGCTGATGTTGTTGTCTCAGGACCCAAGGTGGATGTTGAAGTCCCAGATGTGAGCCTTGAAGGTCCAGAAGGGAAGCTGAAGGGCCCCAAGCTTAAGATGCCTGAGATGCACTTCAAGG	120	52
chr11	62295788	62295908	780693_44278769_AHNAK+5'50kb_NC_000011.9[62201016..62364278]_571	17	-	good	TGGACTTACACCTGAAAGGCCCCAAAGTCAAAGGGGATATGGATGTGTCTGTGCCCAAGGTAGAAGGTGAAATGAAAGTGCCAGATGTTGACATCAAAGGACCCAAAATGGACATTGATG	120	46
chr11	62296508	62296628	780693_44278769_AHNAK+5'50kb_NC_000011.9[62201016..62364278]_565	17	-	good	ATTTGGATATTGAGGGACCAGAAGGAAAGTTGAAAGGCTCCAAATTTAAGATGCCCAAGTTGAATATAAAAGCTCCCAAGGTCTCCATGCCAGATGTGGACTTGAATTTGAAGGGACCCA	120	42
chr11	85548904	85549024	780693_44278771_SYTL2+5'50kb_NC_000011.9[85405264..85572184]_194	17	-	good	CATTTGTGAGTATAATTAGTGGGTAGAGGCCAGGGATGCTGCTAACCATCCTGCAGTGTACAGGATGCCCCCAACAATTGGCCTGAATTTCAACAGTACTGAGATTGAGAAAGCGTGGTT	120	47
chr16	28478049	28478169	780693_44278774_CLN3+5'10kb_NC_000016.9[28477974..28513403]_295	17	-	good	GTTCGAGACCACCCTGGCCAACATGGCAAAACCCCATCTCCACAAAAATTGGATAATTTGATAATTATCATTATTGGGTTTCTGAGACGTTACACATTTAACGTTCTCTTCTGCACAAGT	120	40
chr16	90074609	90074729	780693_44278776_DBNDD1+5'10kb_NC_000016.9[90071279..90096298]_181	17	-	good	TGGGAAGTCCTGGGAGGTGTGTTTGGGGGGTGAGGCCCCTTGGGACGTCCTGGGAGGTGTGGGTGGTGGGCTGAGGCCCCTTGGGAAGTCCTGGGAGGTGTGTTTGGGGGGTGAGGCCCC	120	68
chr16	90074849	90074969	780693_44278776_DBNDD1+5'10kb_NC_000016.9[90071279..90096298]_179	17	-	good	AAGTCCTGGGAGGTGTGTTTGGGGGGTGAGGCCCCTTGGGACGTCCTGGGAGGTGTGGGTGGTGGGCTGAGGCCCCTTGGGAAGTCCTGGGAGGTGTGTTTGGGGGGTGAGGCCCCTTGG	120	67
chr2	143626238	143626358	780693_44278781_KYNU+5'50kb_NC_000002.11[143585233..143813402]_343	17	+	good	TGTGTTACAGCTCTGGCTCAGAGAGTCCCAAGGTCTGGGCCCCCAGAAGGGTCACAGCTCCTGTCATCCTCACCCCCTTCAGCTTGGTGAGCTGGCCAGGAGTATGTTACAAACTTTTTT	120	54
chr2	143688038	143688158	780693_44278781_KYNU+5'50kb_NC_000002.11[143585233..143813402]_858	17	+	good	CAATATAAGTTTATTTTTTCGCAGTACTGGAGGCTAGAAATTCATGATCAAGGTGCAAAGTGCTGTCAGGGTTGGTTTCTAGTAAGGGTTCTCCTCCTGGCTTCTCCTCTTGGCTGCCTT	120	44
chr2	143770238	143770358	780693_44278781_KYNU+5'50kb_NC_000002.11[143585233..143813402]_1543	17	+	good	ATATCCACCTTCATGCAGTTACCCATTTTTTTTCTAGCAAGAACAGGGAAAATCTACTCACTTAGCTTGAATCCCAAATATAATACAATTGTACTACCCATAGTCCTCATGCTGTACATT	120	36
chr2	143807678	143807798	780693_44278781_KYNU+5'50kb_NC_000002.11[143585233..143813402]_1855	17	+	good	GTAAACATGATAATTAAATATATATTTAAATAATATAAATATAATAAATATTTGAAGCAATTGTATTTTTTAAAAATTTCTTCTAAAGAAAACCAGGATACATGTGCAGAACCTGCAGGT	120	21
chr2	216189055	216189175	780693_44278782_ATIC+5'50kbNC_000002.11[216126782..216214487]_520	17	+	good	TATGAATACCTGTTGAATTGTGTCAGATCCTTTTTGTACATCTATTGAGATGATCAGGTGGTTTTTGCATTTTTCTGGATTCAGTTTGTTAGTGTTTTGTTGAGAGTTTTTGTGTGAAGA	120	33
chr2	61625510	61625630	780693_44278780_USP34+5'50kb_NC_000002.11[61414598..61748222]_1023	17	-	good	CTTCCCCCGCTTCCGCCTCCTTCCCCCGCTTCTCCGTCCTTCCCCCACTTTCCCCTCCTCCTCCCTTACCCTTTCACCCCCCTTCTCTCCCTCTCTTTCTGTCCTCCCCCATCTCTCTCC	120	63
chr2	61652750	61652870	780693_44278780_USP34+5'50kb_NC_000002.11[61414598..61748222]_796	17	-	good	TCTTGGTGCCCAGTTCATTCATTACTAAGAATCGGTTAAGAGTTGTAGTCCTTACGGCTCAGACTGCCAAAAAGTTTACTTGGAAACATGGAGTGCTGTAGCCCTCCATGGTGAGGCTGG	120	47
chr2	61669190	61669310	780693_44278780_USP34+5'50kb_NC_000002.11[61414598..61748222]_659	17	-	good	CCCCTGTTTTGTTCTAGTAGTCTTATAGTTTTGTTAGTTCTTTGAGCCATTTTGAGTTGATTGTTTATGTAGAGGAGTGAGGGTATAGTTTCATTGTTGTGCCTATGGATGTCCAGTTTT	120	37
chr2	61699790	61699910	780693_44278780_USP34+5'50kb_NC_000002.11[61414598..61748222]_404	17	-	good	CCAGATCACCATGATGGTTGGTTTCAACTGCTACCTGAAAAAACGTGAGACCAGCACGTTGGCTCATACCTGTAATCCTAACATTTTGGGCCGGAGGATCAGTTGAGGCCAGGAGTTTGA	120	48
chr2	61723310	61723430	780693_44278780_USP34+5'50kb_NC_000002.11[61414598..61748222]_208	17	-	good	AAGTTAAAATGAGCTATGGTCACACTATTGCACTCCAGCCTGGATGACAGGGTAAATCCCTGTCTCTTTTAAAAAACAAGGAAAGATAGATTACTATGTATGTTTGTGATCTGAATGAAT	120	36
chr4	151187833	151187953	780693_44278787_LRBA+5'50kb_NC_000004.11[151185587..151986879]_6659	17	-	good	AGTTGGATCATGTTTTTTATCCATTCTGCCAATCTCTTCCTTTTGGCTGGAGAATTTAATCTCTTTAATGACTGATAAGGAAAGACTGACTTTTGCCACTTTTCTATTTAATTTTCTCTC	120	33
chr4	151322353	151322473	780693_44278787_LRBA+5'50kb_NC_000004.11[151185587..151986879]_5538	17	-	good	TTAAGTGAATAATTACTGTCCCACAAACTGCATGGCTTAAACAACATACGTTTATTGTCTGACAGTACTGGAGGCTTTAAGTCTGAGATCATGGAGTCAGCAGGGCCATTCTCCCGCTGA	120	43
chr4	151330153	151330273	780693_44278787_LRBA+5'50kb_NC_000004.11[151185587..151986879]_5473	17	-	good	CACCATTCATATTAGATTAAGGACTCACCCTACTCCAGTATGGCCTATCCTAAATAAAGACTTCTGTAATGACCCAATTTTCATATAAGGCCACCTTCTGAGGTGCTGTTAGGTTGAGAC	120	41
chr4	151395073	151395193	780693_44278787_LRBA+5'50kb_NC_000004.11[151185587..151986879]_4932	17	-	good	GTTCTCAGATGTGACACTAAAAGCATAATCCACAGAAGAAAAAATTGAGAAATTGGACTCAACCAACATGTAAAACTTTTGTGTTTCAAAATTGACCACTAAGTAAATGAAGAAATAAGC	120	32
chr4	151478833	151478953	780693_44278787_LRBA+5'50kb_NC_000004.11[151185587..151986879]_4234	17	-	good	TATCAGTGACAAAACACGTTGATAGCATGTAGCTATGATATGATATGATGTGATGCGGATGGCACTATACCTCTGTGGACTTCCTTCCTAAAACCTGTAACCCCATTCTAACCATGAGAA	120	41
chr4	151534753	151534873	780693_44278787_LRBA+5'50kb_NC_000004.11[151185587..151986879]_3768	17	-	good	AGCATTCGCTGTACATCAAGTCTGATGTGGGGAGTACAGCTTTTCTCTGTGAGGCCTGCCAGGTAAAGGTTTTGTAACTACCCATGGTAAGGCCTGAAAAAAATCACACATAGGTTTTAA	120	43
chr4	151573753	151573873	780693_44278787_LRBA+5'50kb_NC_000004.11[151185587..151986879]_3443	17	-	good	ATGCTCACTGGATTTGGATTAATATTCAAATGATGAAAGAATCTAAATATTTTATTTTTATATTGATTGTGTGCTGAAATGATATTTTGAATATATTGTTAAAAATATATTATTAGAATT	120	19
chr4	151694113	151694233	780693_44278787_LRBA+5'50kb_NC_000004.11[151185587..151986879]_2440	17	-	good	TTTCTAGGGCTCCAGTGTTGTGGGACATGTCGAGATACCCCTTCTTAGGTGAAGAATAAGTTGTATCTGGCCCCTCCTATAACCAAAAAGGTACATGCTAGTGACCGTTTATGGCTTTTA	120	44
chr4	151761913	151762033	780693_44278787_LRBA+5'50kb_NC_000004.11[151185587..151986879]_1875	17	-	good	CTCATTTTTACCATTAGTTTCTATTTACAGGCATGCCTCATTTTACTGTGCTTTGCTATTGCATGTTGCCGATTACTGGATTTTTTACAAATTGATGGTTTTTGGCAACTCTGTGTTGAA	120	35
chr4	151914313	151914433	780693_44278787_LRBA+5'50kb_NC_000004.11[151185587..151986879]_605	17	-	good	TGAAAATTGAAATAGAACATTGAAATTTCCTTTTATTACAATTCAAATTTTTGAAAAACTAGGAAATCTAATTATCTGTTCTAATAATTATGCTCTAGCCAAACTGCCCAATGTTTTCTT	120	25
chr6	152069161	152069281	780693_44278789_ESR1+5'50kb_NC_000006.11[151927807..152450754]_1179	17	+	good	CCCTATATTTAGCACTTCCAGGAACTGCCAAATGGCTGTACGATTTTACATTCCAACCAGCAATGTGTGAGGGCTCCAATTTCCCTACACTGTCATGTACACTTGCTATTATCTGTTTTG	120	42
chr6	152189521	152189641	780693_44278789_ESR1+5'50kb_NC_000006.11[151927807..152450754]_2182	17	+	good	CAAAGTGGTGGGATTACAGGCGTCAGCCACTGTGCCTGGCCCCAATAGATAGTTTTTCAGTCCTTGCCCCTGTTCCTCCTTCCCACTTCTAGTTATCACCAGTGTCTATTGTTTCTGTCT	120	49
chr6	152228401	152228521	780693_44278789_ESR1+5'50kb_NC_000006.11[151927807..152450754]_2506	17	+	good	TTAAACTTATAAATTAATCTGAGGAGGATTGACATCTTCATGATATTTAGTCTTCCTACCCATTAACATTATATAACTCTCCATTTATTTTAGGTCTTTTTGAATGACTTCTAATAAAGT	120	27
chr7	3362119	3362239	780693_44278790_SDK1+5'50kb_NC_000007.13[3290884..4308632]_595	17	+	good	TGCCTAGAAGTTGCATTACTGGGTCATATGGCAATCCTGTGTTTCACTTTTCAAGGAACCACCAAACTCTCTCCCACAGTGGAAATGGAACAATTTCCACCAACAATGTAGAAGAATTCC	120	42
chr7	3378679	3378799	780693_44278790_SDK1+5'50kb_NC_000007.13[3290884..4308632]_733	17	+	good	GTGTTGTTCAAGAAATTCTCTTAAACCAATGACACAGGTAGGTTGAAAGTAAAGGATGGAAAAAGATATGCCATACAAACATGAATTTAAACAAGAGTGGCCATATTAACATTCAAAAAT	120	32
chr7	3379399	3379519	780693_44278790_SDK1+5'50kb_NC_000007.13[3290884..4308632]_739	17	+	good	GTTGAAAAGTGGAAAGGTCTCAAGTCAATTTAAGCTCCTACCTCAAGAAACTAGAAAAGAGCAAAACAAGCCTAAGCAAGCAGAACGAAGAGCAGAAGTCAGTGAAATTGAAAAGAGGAA	120	39
chr7	3404599	3404719	780693_44278790_SDK1+5'50kb_NC_000007.13[3290884..4308632]_949	17	+	good	AGTCCTGTACATGTTTCGGTAGCTTTACACTTAAGAACTTAATTTTCTTTGGAGCGATTGTAAGTAGTATTGTATTTTAAATTTTGGTGTCAGTGTGTTCACTGCTAGCATATAGGAGTT	120	34
chr7	3434239	3434359	780693_44278790_SDK1+5'50kb_NC_000007.13[3290884..4308632]_1196	17	+	good	GGGAGAATTGCCATTTTAACAATATTGAGTCTTTCGATCCATAAATATTGAATGTCTCATCATTTAAAAAAACTTGAATTTTCTTCAAAGCTTTATAATTTTTACAGTACAAGTCTTGTT	120	27
chr7	3551839	3551959	780693_44278790_SDK1+5'50kb_NC_000007.13[3290884..4308632]_2176	17	+	good	TACAGAATATAGACTTTTCAGACTGATAACTTTCACATAGTAATATTTATTGTTTCCTCCCTGTGTTTTCATAGCTCATTTGTTTGATAACTCACTTGTTTTCAGTGCTGAGTAATATTC	120	31
chr7	3748159	3748279	780693_44278790_SDK1+5'50kb_NC_000007.13[3290884..4308632]_3812	17	+	good	CCCTCCATACCTCCAAGGTCCAGTTACCTCCCACCAGGCCCTCCATACCTCCAAGGTCCAGTTACCTCCCACCAGGCCCTCCATACCTCCAAGGTCCAGTTACCTCCCACCAGGCCCTCC	120	62
chr7	3777679	3777799	780693_44278790_SDK1+5'50kb_NC_000007.13[3290884..4308632]_4058	17	+	good	AGCTGGGGACCTCCTCTTCTGCCGTCTTTCTTTTGTTGCCTGTCCTTTTCTTGTTACATCCAAGAAATCACTGCTAAATCCAACATCGTGAATCTTCTCTCTTATGTTTTATTGTAAGTG	120	41
chr7	3796639	3796759	780693_44278790_SDK1+5'50kb_NC_000007.13[3290884..4308632]_4216	17	+	good	TTTCTCACCAGCTGAATATGTGGTGTTTTTCCATACTGATTCTCCAACTCTCTGACACCAACTGGGTGTCCTGCAATTCAACTGAATTACAAAACCAACTCCCAGCGTTAGCACAGACCC	120	45
chr7	3811759	3811879	780693_44278790_SDK1+5'50kb_NC_000007.13[3290884..4308632]_4342	17	+	good	CTTCCGTCATGTTGCTATTCTTTTTCCTATATGTCTTATCACTTTTTTGGTTTTCCATTTCCTGCATTTGTCTGCTTTTGTGTTTAGTTGATTTTGTGTAGTGACATGTTTGAATTTTTT	120	32
chr7	3910879	3910999	780693_44278790_SDK1+5'50kb_NC_000007.13[3290884..4308632]_5168	17	+	good	TCCTTACATATTGACCTTTTATCTCGCCATCTTGCTAAACTCATTTATTATTTACAGAAGATTTTTTCACAGATTCTGTGGGAGTTTCTACATAGACAATCACTTCATCTGTGAATAGAG	120	33
chr7	4002919	4003039	780693_44278790_SDK1+5'50kb_NC_000007.13[3290884..4308632]_5935	17	+	good	GCTACCTGACCTGGACGTATCCAGTGAGTACATTCAGCCCCATGGCTATCTGGATGTAACCAGTGGGTACACCCAGGCTCACAGCTACCTGACCTGGACGTATCCAGTGAGTACACTCAG	120	54
chr7	4095199	4095319	780693_44278790_SDK1+5'50kb_NC_000007.13[3290884..4308632]_6704	17	+	good	TTTTTTAGAACCAGCCTCTTGTTCCAGGTCTCCTCTTCTTCATGGTCTCCTTCATTTTCAACTTTATTGATTTCTGCTCTTTATAATTTCCTTCCTCTGCTTGCTTTGAGTGTATTTTGC	120	38
chr7	32550000	32550120	780693_44278791_AVL9+5'50kbNC_000007.13[32485101..32628338]_542	17	+	good	TTGTGAGCCGTCATGTCTGGCTGTGGGAGTCCACAGTCCTGGCACTTCTGAACTGCCCCAGTATGAGGGAAGCCATCTCTCCAGGGTGAGATTCATGAGCCATCAGGTCTCGTTGGGAGA	120	56
chr7	32559720	32559840	780693_44278791_AVL9+5'50kbNC_000007.13[32485101..32628338]_623	17	+	good	AACCATATCATTCACAAATAACAATACATGGATAAAAAGAAAAATTAAGCCAGGGCAACAAAATGTACCTCCAAGACCTGTGGTTACCAAGAAGATAGTTGATGCATGGGAAGGATTAAA	120	35
chr7	32567040	32567160	780693_44278791_AVL9+5'50kbNC_000007.13[32485101..32628338]_684	17	+	good	AGCTAATTGCTCTGAGTCTATACAACCGAGACTACAGTAGCTCAGTGCATACAAGTTAAAAATAAGTCAGTTTTGTAACTTCGCCTTTGGTTTTTTTGATTGTTGGCTTTCTACTTAAAA	120	35
chr7	32612040	32612160	780693_44278791_AVL9+5'50kbNC_000007.13[32485101..32628338]_1059	17	+	good	TTCTTTTATTATTATACTTCAAAACTAACCTGTAAGTTACATGTATTTTTTAGTATATCAAATATTACATAATAAGATATTCTAAAGTATCTGGCCGGGCATGGTGGCTCACGCCTGTAA	120	30
chr1	8698762	8698882	780693_44278767_RERE+5'50kb_NC_000001.10[8412464..8927699]_1908	16	-	good	GCGAGACTCCATCTCAAAAAAAAAAAAAAAAAAAAAAAAATTTTTTTTCGTCTATGAGTTTCCTTCTGCATTTTCCCTTTTTGGTGAACAAATAATACATTTTCAAGGAATAAAATTGAA	120	26
chr1	8919202	8919322	780693_44278767_RERE+5'50kb_NC_000001.10[8412464..8927699]_71	16	-	good	TGGGTGAAGCTGTCATTTCACAGGTGAAATTTCTGTCTTGAAACCTCGGTTTTTAAGACCACCTCACTAGCTGGGTGCAGTGGCTTGCACCTGTAATCTCAGCACTTTAGGAAGCTGAGG	120	48
chr11	62223668	62223788	780693_44278769_AHNAK+5'50kb_NC_000011.9[62201016..62364278]_1172	16	-	good	GAAAGTGGCAAAGGCCAATGATGAGGGCTGTATTTTTTGCTCAGGCTGCTGTAACATAAATAATACAGTCTGAGTGGCTTCAACAACATATACTTATTTTGTCACCATTCTGGAGGCTGG	120	42
chr11	62289548	62289668	780693_44278769_AHNAK+5'50kb_NC_000011.9[62201016..62364278]_623	16	-	good	AAGGAGAGGGCCCAGAAGTGGATGTTAATTTGCCCAAAGCTGACATTGATGTCTCAGGACCCAAAGTGGACATTGACACTCCTGATATTGATATTCATGGTCCAGAAGGGAAACTGAAGG	120	46
chr11	62290748	62290868	780693_44278769_AHNAK+5'50kb_NC_000011.9[62201016..62364278]_613	16	-	good	CTGACTTTGACCTGAACTTGAAGGGACCCAAAATGAAGGGTGATGTGGTTGTGTCTTTGCCCAAAGTGGAAGGTGATCTAAAAGGCCCTGAGGTGGACATCAAGGGCCCCAAAGTGGACA	120	50
chr11	62291948	62292068	780693_44278769_AHNAK+5'50kb_NC_000011.9[62201016..62364278]_603	16	-	good	CCAAATTAAAAGGTCCAAAACTGAAGATGCCTGACATGCATGTAAACATGCCCAAGATCTCCATGCCAGAAATTGACTTGAATTTGAAAGGCTCAAAGCTTAAGGGAGATGTTGATGTCT	120	40
chr11	62293388	62293508	780693_44278769_AHNAK+5'50kb_NC_000011.9[62201016..62364278]_591	16	-	good	ACATTGATGTCTCAGGACCGAAAGTGGATGTTGAATGTCCCGATGTGAATATCGAAGGACCTGAAGGAAAGTGGAAAAGTCCAAAGTTTAAGATGCCAGAGATGCATTTTAAGACTCCAA	120	42
chr11	62296028	62296148	780693_44278769_AHNAK+5'50kb_NC_000011.9[62201016..62364278]_569	16	-	good	ACATGCACTTCAAGGCCCCCAAGATCTCCATGCCTGATGTGGACTTACACTTGAAAGGCCCCAAAGTCAAAGGGGATGTGGATGTGTCGGTGCCAAAATTGGAGGGAGATTTAACAGGTC	120	50
chr11	62297828	62297948	780693_44278769_AHNAK+5'50kb_NC_000011.9[62201016..62364278]_554	16	-	good	CTGAGATGCACTTCAAGGCCCCCAAGATCTCCATGCCTGATGTGGACCTGAATCTTAAGGGGCCAAAATTGAAGGGAGATGTGGATGTGTCCTTGCCTGAGGTAGAAGGTGAAATGAAAG	120	49
chr11	85571944	85572064	780693_44278771_SYTL2+5'50kb_NC_000011.9[85405264..85572184]_2	16	-	good	CCCCACAATTTGTACTTTTTTTTTTCCCCACAATTTATGGCTTGTAATAGACAGTGTCTATTTTTCCCATCTTTGTGTTCATGTTTATTCAATGTTTAGCTTGCACTTATAGTGAGAACA	120	33
chr17	37837690	37837810	780693_44278777_ERBB2+5'30kb_NC_000017.10[37814347..37884911]_196	16	+	good	GCCCCCGCACTAGACCCAAGAGACCAGACAAAAATGAAGTCACTCATGCTAAATGCCACATAATCAAACTGAAACTTTTTTTTTTTCTGAGACGGAGTTTCACTGTTGTTGCCCAGGCGG	120	45
chr19	15159158	15159278	780693_44278779_CASP14+5'10kbNC_000019.9[15150291..15169104]_75	16	+	good	TTAAACTAAACAAGAGCTGCCTCCTACCTAGTTCCTGAAAAACAACTTTAAGCACCCATTACTATAGTGTCCCACAGACAAAAATGTTATCTGTAAGGAAGCCAGTGGGAGTTTAGTTAT	120	38
chr2	143589518	143589638	780693_44278781_KYNU+5'50kb_NC_000002.11[143585233..143813402]_37	16	+	good	CACATTGTGTTACATCAATACAATGAAACACCACTCAGCAATAACAGGGGTGACCCATTGGTACACACAACAATATAAGTAATCTCAAAACATTATGCTTTATGAAATAAGCCAGACAAA	120	35
chr2	143690318	143690438	780693_44278781_KYNU+5'50kb_NC_000002.11[143585233..143813402]_877	16	+	good	AGTATGTGGGGGCGGGGGGCGGGGGACACTATAGCATAGCCAGCATGCCGGCGTCCTTGCTGTAAGAAGGAGCTGCCGTCTACAAACCAAGTAAAGAAGGGGTTCATCTGTTAGATTTGG	120	55
chr2	143785718	143785838	780693_44278781_KYNU+5'50kb_NC_000002.11[143585233..143813402]_1672	16	+	good	AATTGTTTTATAGTCTTTTTCATGTAATATATACACACACGTATGTGATTTTCCCTATATATTTTGTATTTTATGTCTGGCTTATTTTACATTCTTTTTTTTTTTTTTTTTTTTGAGATG	120	22
chr2	216207895	216208015	780693_44278782_ATIC+5'50kbNC_000002.11[216126782..216214487]_677	16	+	good	AAGACATGGGATAGTTGTGTAGCAATCTCTCACTGATTTTAATTTGCATAATAGCTCATGATGTTGAACATTTTTTTGTGTACTTATTTGCTACATGTGTATCCTTTTTGGTGAAAATGT	120	32
chr2	61449110	61449230	780693_44278780_USP34+5'50kb_NC_000002.11[61414598..61748222]_2493	16	-	good	GTTGCTTAAAGGATACAAATCTTCATGAATAAGTTCCAGAGATCTGTTGTGCAATGTAGCGACTACAGTTAATTATACTTGAAAATCATTGAGTAGATTTTAAGTGTTCTGACAAAAAAT	120	31
chr2	61467350	61467470	780693_44278780_USP34+5'50kb_NC_000002.11[61414598..61748222]_2341	16	-	good	CCTGGGCAACAGAGTGAGATACTGTCTCAAAAAAAAATGTATTTTACATATTAAGGAATACAAATGTGTTCATTTGTAGTTATGAGGCTTCATTTCAGAATGTTGTAAGTAGTAATAGTA	120	31
chr2	61494230	61494350	780693_44278780_USP34+5'50kb_NC_000002.11[61414598..61748222]_2117	16	-	good	TATTACAGCAAAATGATACAAAGCAAAATCATGAAAAGAAAAAGGTGTCAAGGCGAAGTCTGGAGGAAGCCAGTTGCAACTTAACCAAGGGTTGTCTTCCATTGGAGTTCCACAAGATGT	120	40
chr2	61676750	61676870	780693_44278780_USP34+5'50kb_NC_000002.11[61414598..61748222]_596	16	-	good	TTTAGAAAAATCTATTCTTTCTGTTGCATGGTCTTGGCATCCTTGTTTGAAAGTCATTTGCCTGTACATATATAGGGTTTTTTTCTGTACTCTGTATTCTGTTTCATTGATCTGTATGTC	120	33
chr4	119863759	119863879	780693_44278786_SYNPO2+5'50KB_NC_000004.11[119721836..119982402]_1184	16	+	good	ACCCTATAAAGAGAATGACTCATCTCTACATCCCTGTGTCAGCCAATGGTTCTTTACTGGGGATAATGTTGCCACAGGGGACATTTGGCAATGACCGGAGACATTGTGGTTGTCACAACT	120	46
chr4	151205113	151205233	780693_44278787_LRBA+5'50kb_NC_000004.11[151185587..151986879]_6515	16	-	good	ATTTATATTCAATTCAAATTGTACTTTCAGTTTTATCATTTTCCATTTCTTTACTGCAGTTTCATCTTTGTTGGCCAATACCCCTTTTTGATTATCCATTTTTGTGAAATGTTACATGGC	120	29
chr4	151281553	151281673	780693_44278787_LRBA+5'50kb_NC_000004.11[151185587..151986879]_5878	16	-	good	CTAGTCACATGTGGTTGTTGATCACTTGAAATGTGGCTAGTGTGATCAACATGTGCTGTCCATTGTAAGTGTAAAATGTATACCAGATTTCTGAGATTTAATACAAAATAATTTCTATGT	120	33
chr4	151309273	151309393	780693_44278787_LRBA+5'50kb_NC_000004.11[151185587..151986879]_5647	16	-	good	TTAAGGTTAAATGAGGTCGTAAGGGCGGAGCCCTGTTCCAGTAGAACTGGTGTCTTTATGAAAGAGGAAGGGTTACCAGAGATCACTCTCTCTCTATCATGTGAGGGCACAGTAGGAGGA	120	48
chr4	151420993	151421113	780693_44278787_LRBA+5'50kb_NC_000004.11[151185587..151986879]_4716	16	-	good	CACTTTCCTTGCTTCCCACCTCACTTTCCAACCTCTAGTATCCTCTGTTTTACTTTTTACTTCTATGAGAAGTAAAACACTTTTTTAGGGAGGGCTTTTGATACCCATCAAAGATGGAGT	120	39
chr4	151598953	151599073	780693_44278787_LRBA+5'50kb_NC_000004.11[151185587..151986879]_3233	16	-	good	ATTATCTTTTGTATATTTGTGATGTACTAATTACAGGCCTGATACTGAACATATGGGAATCAGAGAACTATACACTTTTCTCTTTTCTTTTTTCTTTTTCTTTTTCTTTTTTTTTTTAAG	120	26
chr4	151612633	151612753	780693_44278787_LRBA+5'50kb_NC_000004.11[151185587..151986879]_3119	16	-	good	CAACCACCAAGGTAGGTATGAGAGTTCCAGTTGTTCCATGTCCTTGTCAGTGCTTGGTATTGTAGCTCTTTTAAATTTCAGCCGGTCTAGTGGGTGTATAGTGATAGCTTATTGTGATTT	120	42
chr4	151853713	151853833	780693_44278787_LRBA+5'50kb_NC_000004.11[151185587..151986879]_1110	16	-	good	GGCCTCCCAAAGTCCCGGGATTACAGGTGTGCGCCAACGTACCCAGCCCCAAATTGCTCTTAATAAGTCATATTGTACCTGTTTCCTCAACAACAGTAATGTATGACAGTACCTGTTTCC	120	48
chr6	151936921	151937041	780693_44278789_ESR1+5'50kb_NC_000006.11[151927807..152450754]_77	16	+	good	TTTCATGAATTTGTATGTCATCGTTTTACGAGGGCCGTGCTAATTTTCTCTGTATCGTTCCAATGTTAACACATGTGCTCCCGAAGCGAGAACTAGTCACATATTTATTCAAAAGCAATT	120	38
chr6	152102401	152102521	780693_44278789_ESR1+5'50kb_NC_000006.11[151927807..152450754]_1456	16	+	good	AAGTCTGATATCAAGGTGCTGGCATCTGGCAAGGGCCTTCTGGATGTGTCTACATGGTGGAAGGCGGAAGGGCCAAGAGGTAAAATGTGGCTGAATTTGTGCTTCTATTATGGCATGAAT	120	48
chr6	152247481	152247601	780693_44278789_ESR1+5'50kb_NC_000006.11[151927807..152450754]_2665	16	+	good	ATGTTGGAATCAATTGTCAATATCTACAAAATAGATTATTGGGATTTGGATTTAGATTACTCTGAATCTGTTAATTAAGTTGGGAAGAATTGACATTTTATCAATATTGAATAATATGAA	120	25
chr6	152333161	152333281	780693_44278789_ESR1+5'50kb_NC_000006.11[151927807..152450754]_3379	16	+	good	CACACACACACACACACACACTCACACTCTCTCTCTCTCTCTCTCTGTCATTATGAATGGTAATTTTCTAACTCCATCTTCAACTTGTATCATATAAAAATTATAATAACCTCTCTTTAA	120	34
chr7	3404239	3404359	780693_44278790_SDK1+5'50kb_NC_000007.13[3290884..4308632]_946	16	+	good	GCATTTTCTACTCTATTTCATTGATCTGTGTATGTCCCCCAGCTGATAATATATTGTCTTGATTACTATAGCTATATAATAAGCTTTGAAATCAGGTACACTGATGATTGCCCCTTTATT	120	33
chr7	3434119	3434239	780693_44278790_SDK1+5'50kb_NC_000007.13[3290884..4308632]_1195	16	+	good	TTTTGATTATTCTAAATGTTTTGCATTTTCATTTGCATTTTAGGACCTGCTTATCAATTTCTGTGGGAATAAGCCTCCTGGAATTTGATAGGGATTATTTTGAATGTATAGATCAATTTG	120	30
chr7	3567679	3567799	780693_44278790_SDK1+5'50kb_NC_000007.13[3290884..4308632]_2308	16	+	good	TTGAGTGGTGGGAGGTGAGGTTGGATCATAGCCAGCTAGGGGGTGAAGGGTAGGAGGTAAGGTTGGATCATAGCCAGCTACGGGGTGAATGGTAGGAGGTAAGGTTGGATGACAGTCAGC	120	54
chr7	3738439	3738559	780693_44278790_SDK1+5'50kb_NC_000007.13[3290884..4308632]_3731	16	+	good	GTGCCCTGTGCTCATAACCTCATCTAACCCTAATTAGTTCCCAAATGTCCTATCTCTAAATGCCATCTCATTAGAGTTTAAGGCTTCAAAATACGAATCAGTTGGGGAGGACACAAAGGA	120	42
chr7	3775159	3775279	780693_44278790_SDK1+5'50kb_NC_000007.13[3290884..4308632]_4037	16	+	good	TGGATGCATAGGGCACGGTGTGTTTACCTGTTTATCCCTCCACAGACACTAAGGTTGTTCCCACCTTTTTGCTATTGTGAATGATGCCGTTATGAACGTGGGTGTACAAGTATCTCTTCA	120	45
chr7	3804439	3804559	780693_44278790_SDK1+5'50kb_NC_000007.13[3290884..4308632]_4281	16	+	good	ATGTAAATTGAATTCAGAAACAGATAGGAAAATCCAGCTGTCTTTTATTAAGCTAAACATTAAAGGCATTTTTAAAAATAAAAAGTGCCATACTTTTACTTTGTTTTGGAAAGTATTATT	120	25
chr7	3819559	3819679	780693_44278790_SDK1+5'50kb_NC_000007.13[3290884..4308632]_4407	16	+	good	GACTCCGTCTCAAAAAAAAAAAAAAAAAAAAAAAGATGATGAGCATGATGTCAGCAAGATAGTGGAATCAGAAGCCTCAGTCTCTACTCCCCTGACCCCCACACACCAAAAGGTGAACTT	120	41
chr7	4026439	4026559	780693_44278790_SDK1+5'50kb_NC_000007.13[3290884..4308632]_6131	16	+	good	CGAGCTTGCATCACAGCACTCCAGGCTGGGCGACAGAGCGAGACTTGGTCTTATAAAAAACAGAAAATAATAATGTATGTGTAAACGTCTGCGTCCCCTCCCCCTATTTATGTGACAGCG	120	48
chr7	4168999	4169119	780693_44278790_SDK1+5'50kb_NC_000007.13[3290884..4308632]_7319	16	+	good	TGCCCTGGAATAGAGCAGCTTGGGGTGGGGTGCCCTGGAGGACAGCAGCTTGGGGTGGGGTACCTACAGCATGCACAGCTGCAGATGGCCCAAGGAGGCCAGAGCTCCCGGTCTGTGTGA	120	63
chr7	4293079	4293199	780693_44278790_SDK1+5'50kb_NC_000007.13[3290884..4308632]_8353	16	+	good	CTTCTGTTATTTATTTCTAATTATATCCTATTTTGGTCAGAGAAACCATAATTTATATATTTTCAGTCCTTTAAAATTCATTGGGTCTTATTTTAAGGCCTGGCCTATGGTCTATACTGG	120	30
chr7	4299919	4300039	780693_44278790_SDK1+5'50kb_NC_000007.13[3290884..4308632]_8410	16	+	good	GGGAAGATGTGTTCATCGTCACCTGATGGAGAAGCTGGCTGCTCCGGGGCCTCGGTGTGTGTGGGAAGATGTGTTCATCGTCACCTGATGGAGAAGCTGGCTGCTCCGGGGCCTCGGTGT	120	60
chr7	4300159	4300279	780693_44278790_SDK1+5'50kb_NC_000007.13[3290884..4308632]_8412	16	+	good	GTGTGTGGGAAGATGTGTTCATCGTCACCTGATGGAGAAGCTGGCTGCTCCGGGGCCTCTGTGTGTGTGGGAAGATGTGTTCATCGTCACCTGATGGAGAAGCTGGCTGCTCCGGGGTCT	120	57
chr7	32550840	32550960	780693_44278791_AVL9+5'50kbNC_000007.13[32485101..32628338]_549	16	+	good	AAGTCTCTTTGGGAGAATCCACAGTCCTGGCAATTCTGAACTGCCCCAGTATGAGGGAAACCATCTCCCCAGGGTAAGATTTGTGAGCCGTCAGGTCTGCTTGTGGGAATCCACAGTCCT	120	52
chr7	32565480	32565600	780693_44278791_AVL9+5'50kbNC_000007.13[32485101..32628338]_671	16	+	good	TTTTTGGGGGGGAAAAACACTGGTTTTTGTCACACAACCCAGATAATTTAGGCATGCGGATACATTGTAGGGTGAGTAGGGCAGGGTTCATTGAGTGAAAAGGGAAAAAACGGGAAACAG	120	44
chr7	32584680	32584800	780693_44278791_AVL9+5'50kbNC_000007.13[32485101..32628338]_831	16	+	good	TTGAATTTTCTGTTTCTAGTGTTTGGCATATAACTTAGAAAAATTGAGTGGTAATGCTTGTGTGTTTTTTAGTTTTTTTATTTTTTTAAAGACAGGGCCTTGCTATTTTGCCCAGGCTGG	120	32
chr7	32616360	32616480	780693_44278791_AVL9+5'50kbNC_000007.13[32485101..32628338]_1095	16	+	good	ACACTGCAGCCTGGGTAACAAGAGGGAGACTTTGTCTCAAAAGAAAAAAAAAAGTTAATATTTGGACTCCTGGATATATGGTCATACCTGGTTTCCACATCAGACTCTAAAATTCAACAA	120	38
chr1	8474242	8474362	780693_44278767_RERE+5'50kb_NC_000001.10[8412464..8927699]_3779	15	-	good	AGTGCTGGGATTACAGGTGTGAGCCACCACGCCCGGCCGACTATTGAAATATCTAAACTATCCCAGTTGACAAAGTTGGGATTTTGGGGGAGCTTTTGGTAACCCCAGGCCTGTGCTGTC	120	52
chr1	8547202	8547322	780693_44278767_RERE+5'50kb_NC_000001.10[8412464..8927699]_3171	15	-	good	TATATCCAGGTTGTTGAGTTTTTATTGTGAATGGGCATTGAATTTTGTCAGTTGCTTTGTTTTTCCTTCTGCATCTAATGAGATTATTATATGATTGTTATTCTTTATTTTGTTAATATA	120	27
chr1	8828002	8828122	780693_44278767_RERE+5'50kb_NC_000001.10[8412464..8927699]_831	15	-	good	CAAGTGGTCCTTCTGTATCTGTCCACCACGTAGCTCGTCTTTTCTCCATCACTTTTATTTATTCATTTTTATTTTATTTTATTATTATATTATATTTGGAGACAAAGTTTCGCTCTGTCA	120	32
chr11	62263508	62263628	780693_44278769_AHNAK+5'50kb_NC_000011.9[62201016..62364278]_840	15	-	good	TGAACTCGTTTCCTACTCCTTTATTTAGTCCAGCTACTATAGAATCTTTGTTTTGCTTGCTTTTAGTAATATTAACGTTATTTCTTTCTTTCTTCTTTTTTTTTTTTTGAGACAGGATCT	120	29
chr11	62293268	62293388	780693_44278769_AHNAK+5'50kb_NC_000011.9[62201016..62364278]_592	15	-	good	AGATATCCATGCCAGATATTGACCTGAATCTCACAGGTCCAAAAATAAAAGGAGATGTGGATGTTACAGGCCCTAAGGTAGAGGGAGATCTGAAAGGTCCTGAAGTTGACCTCAAAGGCC	120	45
chr11	62337788	62337908	780693_44278769_AHNAK+5'50kb_NC_000011.9[62201016..62364278]_221	15	-	good	GGAAGATTGGTTATTCTTAGTTGTGAAGACAGAGGTGATGATGGTAGCTTCAGCATTAAGATCTTTTTGGAGGCAGGCCAGGCACTGTGTCTAACACCTATAATCCCAGCACTTTGGGAG	120	45
chr11	85556944	85557064	780693_44278771_SYTL2+5'50kb_NC_000011.9[85405264..85572184]_127	15	-	good	AGCCACAGGAGCGAGAGATCACCAATTACTAACCTACAGGATCTGTGAGCTGTAATAAAGTGGTGGTGGTTTTATGTTATTTATTTATTTTATTATTATTTTTTTTTGAGACAGAGTCTT	120	33
chr16	68275144	68275264	780693_44278775_ESRP2+5'10kb_NC_000016.9[68262936..68280030]_41	15	-	good	ATTCCTCTGCAGCCAGTCTCCCTGCAGCCCCGAGATGCCTAACACTGATCCAGCCACAACAGAACCCTGGAGGCAAAGGGCCCAGAACAGAGATCATGCCACTGCACTCCAGCCTGGGTG	120	59
chr19	15152678	15152798	780693_44278779_CASP14+5'10kbNC_000019.9[15150291..15169104]_21	15	+	good	CTTATTACCTGTACTCATCTCTCACCAGCTGGACTCACCCACCTGGGCTCATATCTCACCACCTGGACTCATCTCTCACTACCTGGACTCACCTCTCACCACCTGGACTCACATCTCAAC	120	52
chr2	143622878	143622998	780693_44278781_KYNU+5'50kb_NC_000002.11[143585233..143813402]_315	15	+	good	AAAACTTCATGCTCAGGTAACAAATATTCTAGTAAAAAAAGGTAATTATCTTGGTCCGTTTGCGTTGCTATAACAAAATACCTTAGACTGGCTCATTGATAAAAAATAAAAATTTATTTC	120	28
chr2	143639558	143639678	780693_44278781_KYNU+5'50kb_NC_000002.11[143585233..143813402]_454	15	+	good	AGCAATCCCCTGCCTCGGCCTCCCAGTGCTGGGGTAACAGGTGTGAACCACCACAACCAGCCTGCTAAACTGAATTCCAATTTCCCTCCTCAAAATTTTTCTTCCCCAGGTATTTTTATT	120	48
chr2	216173455	216173575	780693_44278782_ATIC+5'50kbNC_000002.11[216126782..216214487]_390	15	+	good	GAAATGCAGCCGTGCAACCTTAGCTCACTGTAACCTCGAACTCCCACCTCAGCCTCTCAAGTAGTTAGGACTGCAGGCATGCACTATGTTGCCCAGGTGGGTCTCAAACTCCTGGCCTCA	120	54
chr2	216207655	216207775	780693_44278782_ATIC+5'50kbNC_000002.11[216126782..216214487]_675	15	+	good	ATTACAGGCATGAGCCACTGTGCCCAGCCTAAACGTAAGTTTTTATTTCTCTTTGATAAATGCCCAGGGTTGTTAACTGCTTTGTGGTATGGTAGTTGCATGTTTAGTTTACTAAGAAAC	120	39
chr2	61511030	61511150	780693_44278780_USP34+5'50kb_NC_000002.11[61414598..61748222]_1977	15	-	good	TGTGTAATAGATTTCAAAACTTCCTGCTCTATCTGGAACTTCATACCCTTTGACTTATACCCTCTGCCCCACCCCACCCTACCCTACCCCACCCTCCAGCCTCTGGTAACCATTATTCTA	120	48
chr2	61583030	61583150	780693_44278780_USP34+5'50kb_NC_000002.11[61414598..61748222]_1377	15	-	good	ATTTGTTTTTTTCTGGTAACCTTTTTAAAATTTAAATTGTATCTTATTTGATGTTAGTATAGCCAACCCAGCTAGCTTTTGCTTGCTATTTGCGTGGAATATCTTTTTCTGTCCTTTCAC	120	31
chr2	61587710	61587830	780693_44278780_USP34+5'50kb_NC_000002.11[61414598..61748222]_1338	15	-	good	GACAAAATGAGACCCTGTCTCAAAACAAAAGACTGCCATTGAGATTTTGATAGGGATTGCGTTGACTCTGTAGATTTTGGGTGGTATGGACTTTTAATGATATTTTTCCTTCAGTGCATG	120	38
chr2	61652510	61652630	780693_44278780_USP34+5'50kb_NC_000002.11[61414598..61748222]_798	15	-	good	CAGGACAGCACTGAGTTCAGTGGCTTGCAGTTGCTGTGTTGTCCCTCCCTCAGCACCGAGAGGCTCTAGGCACCAGGCCTTTTGCTGCTGGCTGGGGGAACAGGAAGTGTGCGTAGTTGC	120	59
chr2	61660310	61660430	780693_44278780_USP34+5'50kb_NC_000002.11[61414598..61748222]_733	15	-	good	GGGATCTTCTGCTTACTTTTTCCCTGCATCAGGAAGTCCCTGCTGACTGCAGGCAAATCCCATCTGGGTGAGGGGAGATGGGGCTGCAGAGGCTGGATGCTTCCATACTGCCTTCCTGGA	120	56
chr4	119766079	119766199	780693_44278786_SYNPO2+5'50KB_NC_000004.11[119721836..119982402]_370	15	+	good	TGAGGGGCACTATAAAGAAGAAGGGGATACTTTGGGGTGATGGATATGTTCATTATCTAGATTGGTTTTACAGGTGTGTATATGTATATATACATATATCAAAATGTATCAAATTGTATA	120	32
chr4	119857159	119857279	780693_44278786_SYNPO2+5'50KB_NC_000004.11[119721836..119982402]_1129	15	+	good	CAGGCACATGTGGTGTAACTATAACTGAAAACAAATGTGCCTAAGTGAACCCATACAGTTCAAACCTGTGTTGCTCAAGGGTCAACTGTACTTATCATCATCCTACAATTGCCCAGGGTA	120	42
chr4	119899879	119899999	780693_44278786_SYNPO2+5'50KB_NC_000004.11[119721836..119982402]_1485	15	+	good	CCAGGACTTTAAGACTAATCATAGGTACAAATATACCTGTGTATTTCATGTGAAATACTCCTGCCATGACACACACACACACACACACACACACACACACACACACACTTAGCCCATTTG	120	42
chr4	151205353	151205473	780693_44278787_LRBA+5'50kb_NC_000004.11[151185587..151986879]_6513	15	-	good	TACTCTTTTCTAAGTTGGAACCAGCATCTAACATTTTATCTTTTGTGCTTTCAATGTCATGAAATATTCCCTAGAATTCCTTTAATGTGAGGCTTTTGCTGGTTTAAATTCTGGGACATT	120	33
chr4	151328593	151328713	780693_44278787_LRBA+5'50kb_NC_000004.11[151185587..151986879]_5486	15	-	good	TTGAGTGTTCTGTGGATGTGAGTTGATTGACTTAGTTTTTTGTGTTTAACTATTCTGTATCTTTGCTGACTTTCTGTCTAGTTGTTTTTTTTGTTTTTGTTTTTGTTTGTTTTTGTTTTG	120	29
chr4	151404193	151404313	780693_44278787_LRBA+5'50kb_NC_000004.11[151185587..151986879]_4856	15	-	good	TAACTCAAAATGTAACAGAAAAAAACGTAGTGTAGACAAACGTAAGTGCTAAAAGTAGAACTTCTTGAAAGAACACATAGGAGAAAAATCTTTGTGACCTTGAATTAGGTAAATATTTCT	120	30
chr4	151408393	151408513	780693_44278787_LRBA+5'50kb_NC_000004.11[151185587..151986879]_4821	15	-	good	TTTTATGGAAAGTTTAAATACTAACCTTTTAGGAAAGATATTTATAGTATATATATCGATATAATTACTATTCTTTTCAAAGATACATATATATATAATATATATCATAATGGTATATGT	120	18
chr4	151643953	151644073	780693_44278787_LRBA+5'50kb_NC_000004.11[151185587..151986879]_2858	15	-	good	TCCAGTCGTTGAGCTCTCCTTCCCCAAAGTGCAGTTTCTGTCTGCAGTGCATGGCCACTGCTGGGCGATGGGGCAGAGGTGGCATCAGTGATTCAAGTCTGTCTCTCCTGCCCCCCTCAA	120	57
chr4	151707793	151707913	780693_44278787_LRBA+5'50kb_NC_000004.11[151185587..151986879]_2326	15	-	good	AGTACTCAGATCAGCCTCCCTAAAAATTTGGAGACTAGGGTTTTTTAAACATATTTTTTTGGTCAGAGTGCTGCTGATAGTTTGGGGATAAAATCATTGGATGGTGGAAAATGGTCCTCT	120	38
chr4	151796353	151796473	780693_44278787_LRBA+5'50kb_NC_000004.11[151185587..151986879]_1588	15	-	good	AATGGGTTTTCCAGATTCCTGGAGATCTACTGGCTGTGAAATGGAGAGGGTCTCCTACACCAGGATTTCTGCACCGGAATGGTGGGACACCTCAGGGTACTGAACCAGGCAAGCAGTTAT	120	51
chr4	151796833	151796953	780693_44278787_LRBA+5'50kb_NC_000004.11[151185587..151986879]_1584	15	-	good	GGTGGTTCCTTCTTTGGAGATGCTGACACTTGTAACTTTTGTAATAATTTTCATGCTTTTAAGATTTTTTTCTTTCTCTGTAATGTTATTATTATTTTTTTGTCTTCTTTCTCTTTCCCT	120	29
chr4	151891153	151891273	780693_44278787_LRBA+5'50kb_NC_000004.11[151185587..151986879]_798	15	-	good	ATCATCTGAGCATTCAGAGTGTCCTAATCTTTTTGGTGGTGGAGGGTTTTGCCTCGATCAGGGTGGTGGTTGCTCAGTGGCTGTGAAAAGTTGTTAAAATCAGACCACAATGAAGTTTTG	120	44
chr4	151898953	151899073	780693_44278787_LRBA+5'50kb_NC_000004.11[151185587..151986879]_733	15	-	good	AGGAGCCAAGGAGTGGAATAAAAACTCTTAGAAATCTGACTGGTGCTCTATTCTGTGGCTAAGATGTTGCTCAAAGTCTTTCCCACTCTTCCCTCCTGTTTACATAGGTAGAGGAGCATC	120	44
chr6	151949761	151949881	780693_44278789_ESR1+5'50kb_NC_000006.11[151927807..152450754]_184	15	+	good	TTTGGTTGTGATTGCATTTAAGGAAACCGGAAGAATTTGTGTTAAGGAAAGAATATGTTTCCCCAAAGTTCATATGTTGAAGTCCTAACCTAGATGTGATGGTATTTGAAGGTGGGGCCT	120	38
chr6	152165641	152165761	780693_44278789_ESR1+5'50kb_NC_000006.11[151927807..152450754]_1983	15	+	good	AATAATATTTTAGGCTTTACAAGGGCCATGCAGTCTCTGTTGCAGCTACCGAACTGGATTATAGCCTGTAAGGTGACCTGTAAACACATGGAAGTGATTATGTGCTAATAAAACTTTATT	120	38
chr7	3353239	3353359	780693_44278790_SDK1+5'50kb_NC_000007.13[3290884..4308632]_521	15	+	good	GCAGTTTCCACTACAAGTACTCATACTGCAGATTAACGGATTAGCGAGAGTGTAAGCAGTAGGGACGGGTTTGGGAGATGTTGGTCAAAGGATACAAAATTTCATTTAGAAGGAATAAAT	120	40
chr7	3379519	3379639	780693_44278790_SDK1+5'50kb_NC_000007.13[3290884..4308632]_740	15	+	good	AAAGAAAAATCATAAAAATCATAAAAAGTTATTTCTTTGAAAAGATCAATGAAATTTAGCAAGACTGACACAGATAAAAAGGAATAAGACCCAAATCAGTGAACAGGAATGAAATAGAGG	120	28
chr7	3429559	3429679	780693_44278790_SDK1+5'50kb_NC_000007.13[3290884..4308632]_1157	15	+	good	TTTAATGTAGATATTAAAGACTGCTGGTGAGGGCTTAGAAGGAAATGAGCTTGTTATTGGTAAGTGGGGGAAAGTGGATCATTGTTATATAGTGGCAGAAACTGTAGCTGAATTGTGTCT	120	38
chr7	3756799	3756919	780693_44278790_SDK1+5'50kb_NC_000007.13[3290884..4308632]_3884	15	+	good	GGAACTAATTGACCGAAATAGACCATATCCTGGTTCATAAAATCTCAATGAATTTTAAAGAATAGAAATGCATAGTATGTTCTGTAAAAATAAAGGAATCAAACTAGAAATTAACAGAGA	120	28
chr7	3799519	3799639	780693_44278790_SDK1+5'50kb_NC_000007.13[3290884..4308632]_4240	15	+	good	CAGGCTTTTCCCCATTATTTTAAGTTGTCCGCATTCTTTTGTTTTACAATTTGCTGTGCTATATATTTCCTTTTCCCATCATTTCCAATACTGGGGGTATAAATTTTGTAGAGACCTTGA	120	35
chr7	3912079	3912199	780693_44278790_SDK1+5'50kb_NC_000007.13[3290884..4308632]_5178	15	+	good	ATTTTGTTAATACATATAAGACTATTCAGGTTGTTTTTCTTCTTAAGTGAGTTTTTGTAGCCTTTTTTCCCAAGGAATTAGTTCATGTCATCTAAGTTGTTGAATTTATGGTCATAGGAT	120	29
chr7	4003159	4003279	780693_44278790_SDK1+5'50kb_NC_000007.13[3290884..4308632]_5937	15	+	good	AGGCTCACAGCTACCTGATCTGGACGTATCCAGTGAGTACATTCAGCCCCATGGCTACCTGGATGTAATCAGTGGGTACACCCAGGCTCACAGCTACCTGACCTGGACGTATCCAGTGAG	120	54
chr7	4219999	4220119	780693_44278790_SDK1+5'50kb_NC_000007.13[3290884..4308632]_7744	15	+	good	GCCCAGCGCCTGGCTCCAGCTCTATGCCCAGCGCCTGGCTCCAGCTCTATGCCCAGCGCCCAGCTCCAGCTCTATGCCCAGCACCCGGCTCCAGCTCTATGCCCTGTGCCTGGCTCCAGC	120	69
chr7	4291519	4291639	780693_44278790_SDK1+5'50kb_NC_000007.13[3290884..4308632]_8340	15	+	good	TTTTATTATCGAAAGGTTTGGAGTTTTGTCAGATGGTTTCTCTGTGTCTGTCTGGATGTTTTTTGTCCTTTGTTCTATTTATATGGTACATTACATTAACTAATGTTTGGATGTTAAACC	120	32
chr7	4299799	4299919	780693_44278790_SDK1+5'50kb_NC_000007.13[3290884..4308632]_8409	15	+	good	AGATGTGTTCATCGTCACCTGATGGAGAAGCTGGCTGCTCCGGGGCCTCTGTGTGTGTGGGAAGATGTGTTCATCGTCACCTGATGGAGAAGCTGGCTGCTCCAGGGCCTCGGTGTGTGT	120	57
chr7	32503440	32503560	780693_44278791_AVL9+5'50kbNC_000007.13[32485101..32628338]_154	15	+	good	CTTTAACAAAGGTTGCAGATAGATTTTTCTTTAAACATTATACATAATATATATATATAAAATATATACACACATATATATATGTGTATACATATAAACCTCACATTTAGTTGAGGAAGT	120	22
chr7	32511120	32511240	780693_44278791_AVL9+5'50kbNC_000007.13[32485101..32628338]_218	15	+	good	CAACATGACAGATGCCGCTGTGTCCTTCACCAAGGACTTCCTGGCAGGTGGAGTGGCAGCAGCCATCTCCAAGATGGGGGTAGCGCCCATCGAGAGGGTCAAGCTGCTGCTGGAGGTACA	120	59
chr7	32549760	32549880	780693_44278791_AVL9+5'50kbNC_000007.13[32485101..32628338]_540	15	+	good	TCCTGGCACTTCTGAACTGCCCCAGTAGGAGCGAGCCCATCTCTCCAGGGTGAGATACGTGAGCCGTCAGGTCTGGCTGTGGGAGTCCACAGTCCTGACACTTCTGAACTGCCCCAGTAG	120	59
chr7	32550240	32550360	780693_44278791_AVL9+5'50kbNC_000007.13[32485101..32628338]_544	15	+	good	CCCATTATGAGGGAAACCATCTCCCCAGGGTAAGATTTGTGAGCCGTCAGGTCTGGTTGTGGGAGTCTACAGTCCTGGCACTTCTGAACTGCCCCAGTATGAGGGAAACCATCTCCCCAG	120	54
chr7	32550360	32550480	780693_44278791_AVL9+5'50kbNC_000007.13[32485101..32628338]_545	15	+	good	GGTAAGATTTGTGAGCCGTCAGGTCTGGGTGTAGGAGTCCACAGTCCTGGCACTTCTGAACTGCCCCAGTATGAGGGAAGCCGTCTCTCCAGGGTGAGATTCATGAGCCATCAGGTCTCG	120	56
chr7	32550600	32550720	780693_44278791_AVL9+5'50kbNC_000007.13[32485101..32628338]_547	15	+	good	TGAACTGCCCCGGTATGAGGGAAACCATCTCCCCAGGGTAAGATTTGTGAGCCGTCAGGTCTGGTTGTGGGAGTCCACAGTCCTGGCACTTCTGAACTGCCCCAGTATGAGGGAAACCAT	120	55
chr7	32550720	32550840	780693_44278791_AVL9+5'50kbNC_000007.13[32485101..32628338]_548	15	+	good	CTCCCCAGGGTAAGATTTGTGAGCCGTCAGGTCTGGTTGTAGGAGTCCACAGTCCTGGCACTTCTGAACTGCCCCAGTATGAGGGAAGCCATCTCTCCAGGGTGAGATTCATGAGCCATC	120	55
chr7	32550960	32551080	780693_44278791_AVL9+5'50kbNC_000007.13[32485101..32628338]_550	15	+	good	GGCACTTCTGAACTGCCCCAGTATGAGGAAAGCAATCTCTCCAGGGTGAGATTTGTGAGCCATCAGGTCTGGTTGTGGGAGTCCACAGTCCTGGAAATTCTGAACTGCCCCAGTAGGAGG	120	53
chr7	32558400	32558520	780693_44278791_AVL9+5'50kbNC_000007.13[32485101..32628338]_612	15	+	good	GTGATTAATTGACTATAATGAAATTATAATAGTTTTTCTAAAAAACTGGACTTCAGTATTAAAAATACACTCAATAATTGGTTAAAACAAGATTTCATTAGAAAAATTGTGTTACTCTTA	120	22
chr1	8463442	8463562	780693_44278767_RERE+5'50kb_NC_000001.10[8412464..8927699]_3869	14	-	good	TCCCAGCTATTCAGGAGGCTGAGACAGGAGAATCACTTGAACCCGAGAAGCAGGAAAAAAAAAAAAAAAGAAAATATGAATATAATACAGCAAGGCTGATCTTGTAAAAAAGAAGGACAA	120	37
chr1	8791762	8791882	780693_44278767_RERE+5'50kb_NC_000001.10[8412464..8927699]_1133	14	-	good	TCAAAAAAACAAAACAAAACAAACAAACAAACAAACAAACAAAAAAACATTATGTTTAGCTTTTTCAGAAAATGCCATACTGTGCTTCATGTTTGCTGTGGGTTAGATGCTTCCGTTTCC	120	32
chr11	66956344	66956464	780693_44278770_KDM2A+5'50kb_NC_000011.9[66836734..67025553]_998	14	+	good	TACAAACATTTATGTACCTAACGACAGACCATCAGTATACCCAAAGGAAAACCTGACAGAACTGAAGGGAGAAGTAGACATTTCTATACAGTAATACCTGGAGACTTCAGTACCCCCTCT	120	41
chr11	66998344	66998464	780693_44278770_KDM2A+5'50kb_NC_000011.9[66836734..67025553]_1348	14	+	good	TACTTATGTTGTTAGAATTTCAACTCCAAAGCTTGATTTTAAGACCAAAACTTCAGACAAAAAAAAAAAGTTTTTTGGTTTTTTTTTGTTTGTTTTTTTTTGAGACAGGGTCTCACTCTC	120	28
chr11	62295428	62295548	780693_44278769_AHNAK+5'50kb_NC_000011.9[62201016..62364278]_574	14	-	good	CCCCCAAGATCTCCATGCCTGATGTGGACTTACACTTGAAAGGCCCCAAAGTCAAAGGGGATGTGGATGTGTCTTTGCCAAAATTGGAGGGAGATTTAACAGGCCCCAGTGTGGATGTGG	120	51
chr11	62299988	62300108	780693_44278769_AHNAK+5'50kb_NC_000011.9[62201016..62364278]_536	14	-	good	TAGAAGGGAAAGTCAAAGTCCCTGAAGTTGATGTCAGAGGCCCCAAAGTGGATGTCAGTGCCCCAGATGTCGAAGCGCATGGCCCAGAATGGAACCTGAAAATGCCCAAGATGAAAATGC	120	50
chr11	62329148	62329268	780693_44278769_AHNAK+5'50kb_NC_000011.9[62201016..62364278]_293	14	-	good	AGAGACAAACAGGGAAGATTCAAAGTAGTGAGTTAGAGTAAAAACAAGGTTAGGCATTTAACACATGTATGCACACACACATATATGTGTTTTTTGGTTGTTTTTTTTTTTTTTGTTTTT	120	30
chr16	28499169	28499289	780693_44278774_CLN3+5'10kb_NC_000016.9[28477974..28513403]_119	14	-	good	CTATGATATTCCCATTTTCCAGATGAGGAAACTGAAGCTCAGAGAGTATAAACTCTTGACACACAACTAAGGAGTGGGAGAGCTGAGACTTGAACCCAGGCGTGCCTGACTCCAGAGCCT	120	48
chr16	90092489	90092609	780693_44278776_DBNDD1+5'10kb_NC_000016.9[90071279..90096298]_32	14	-	good	TCCTATCCTGCTGACTTTGCTACTCCCAGTAGTCTTCAGCCCATGCTTTTCTGTGTCTACATGTCTCGGTAACCTTTTTTAAAGACAAAGTCTTGCTCTGTCGCCCAAGCTGGAGTGCAG	120	48
chr17	40810043	40810163	780693_44278778_TUBG2+5'10kb_NC_000017.10[40801302..40819024]_74	14	+	good	TTTGGTTTGGTCTGTTGAGCCAAGCACAGGAGCTCAGTGCAAATCAATGGCCTCCTATAAAATTTATTTAACTGAACCCTTGTGCATTGCTGGTGGGAATTTAAAATGGTGCAGCTACCA	120	42
chr2	143605358	143605478	780693_44278781_KYNU+5'50kb_NC_000002.11[143585233..143813402]_169	14	+	good	ATAAATAAAAATGCATTGCATATCTGAAAATTGCTAAAATAATATATTTTAAATATTATCCCCCCTCAAAAAAAAAACAAGTGTGTGAAGTAATGGATTTGTTACATAAGCTGATTTCCA	120	25
chr2	143606318	143606438	780693_44278781_KYNU+5'50kb_NC_000002.11[143585233..143813402]_177	14	+	good	AATAAAGAATAGTGTTTATGTATAGTTACACTATATATAAACATATATAAATATATGTTAAATATAGTTACACTATATTTTTGCAGTGTTTTACATATTGTTACATATATAAAATGTTTT	120	17
chr2	143607398	143607518	780693_44278781_KYNU+5'50kb_NC_000002.11[143585233..143813402]_186	14	+	good	GTGCCCATTACAGTAAGCAGTCGAGGGCATCAGAATATGCCACCCCAAAATATGCCACTTTGGCATAAGAATTATTTTGTGTTGAGTTCCGGAAGAATTCTCTGCACTCCCTTTAACTGC	120	44
chr2	143770118	143770238	780693_44278781_KYNU+5'50kb_NC_000002.11[143585233..143813402]_1542	14	+	good	ATTTCCCATAATATTTTTCATATTTTTGTTTTATTTTTTACTGTGTATATTTAAGGTCTATAACATGATGTATGGGATACATAGAAGCAGTAAAAGGTCGCTGTAGTGAAGCAGATTAAG	120	28
chr2	143770478	143770598	780693_44278781_KYNU+5'50kb_NC_000002.11[143585233..143813402]_1545	14	+	good	ATTTGAATTTTTTTTAGATTTCATACATAAGTGAGATCATGCAATTTTTCCATGTCTGGCTTTTTTCTTTCTTTTTTTCTTATTAATTTTTTAGAGACAAAGTCTCACTATGTTGTCCAG	120	27
chr2	61462190	61462310	780693_44278780_USP34+5'50kb_NC_000002.11[61414598..61748222]_2384	14	-	good	ATACATTTTGAAATGATTACCCCACATTCAAATTAATTAACACATCTATCACCATGTAGTTATGTGTATGTGCGAGTTGTGAGGACACAAGATCTCCTCCCTTAGCAAATCTCAAGTAAA	120	35
chr2	61651790	61651910	780693_44278780_USP34+5'50kb_NC_000002.11[61414598..61748222]_804	14	-	good	ATTTTTAATTGTGGTAAAAAAAAATATAGAACATAAAATTTACTGTTGGTCTTTTTTTCTTAAATAGAGAGGGGGTCTCGCCATGTTGCCTGGGCTGGTGTTGAACTCTTGGGCTCAAGT	120	36
chr2	61693190	61693310	780693_44278780_USP34+5'50kb_NC_000002.11[61414598..61748222]_459	14	-	good	TGGGATTATAGGCATGAGCCACCATGCCCGGCTTGTATCATATATTATTGTTAACCGTAGTCATTCTGTAGTAGTACTTATTCCTTCTATCTCACTGTAATTTTATATTCTTTAACAAAT	120	34
chr3	191060776	191060896	780693_44278784_CCDC50+5'50kb_NC_000003.11[190997183..191116448]_531	14	+	good	AACAGTGTGGGTTTGAACTGTGTGGGTCCATTTATACACGGATTTTTTTTCAATCAAGTGTAGATCAGAAATAACAGTGCTTGGCGGGATGCAAGGCCTGTGTATACTGAGGGACTTTTC	120	42
chr4	119884639	119884759	780693_44278786_SYNPO2+5'50KB_NC_000004.11[119721836..119982402]_1358	14	+	good	CTTATTTTTAAGTCTTGCATCTTTAACTTTTTTTAGAAGTTGGAGTCTTGTGATGTTGCCCAGGCTGGCCTGGAACTCCTTGGCCTTCCAAGTAGCTGAGTCTACAGGTGTGTGCCACCG	120	46
chr4	151302313	151302433	780693_44278787_LRBA+5'50kb_NC_000004.11[151185587..151986879]_5705	14	-	good	GCACAGCTTTGTGATAATACTGAAAACCACAGAATTGTACACTTTAAAGGATGAATTCTGTGGTATGTGAGTTATATTTAAATGTTGAAAAAGAAGCCACACTTGTCATTTTAATTCAAA	120	31
chr4	151329313	151329433	780693_44278787_LRBA+5'50kb_NC_000004.11[151185587..151986879]_5480	14	-	good	TTTATTTTTATAAAGTTGTTCATAGTATGACTTATTATCATTTTAATTTCTCTAAGGTTAGTAATGATATTACCTCATTTATACTGATTTTTGGTAATTGGTGTTATCTTTTTTTCTGGC	120	23
chr4	151372393	151372513	780693_44278787_LRBA+5'50kb_NC_000004.11[151185587..151986879]_5121	14	-	good	AGGAACATACGCTGTATGATTTCAGTTCTTTTCAGTTACTGAGAATTTGTTCGATGGCTCAGAATATAGTCTACCTTGATTAATGTTCCATGTGCATTTGAAAAGAGTGCATATTCTGTT	120	35
chr4	151441153	151441273	780693_44278787_LRBA+5'50kb_NC_000004.11[151185587..151986879]_4548	14	-	good	CAAGCCTCAAACTGGGAGAAAATATCTTCCATGTATTTATCTAACAAAACTTGTGTCTACTAAATATTAGCAAATCAATAATAAAAAGATAACTCAATAAAACAAATGGACAAAAGATTT	120	27
chr4	151797313	151797433	780693_44278787_LRBA+5'50kb_NC_000004.11[151185587..151986879]_1580	14	-	good	TTTTTATCCATCTCTCTCAGTAATGCCAGTAATTTATAGGTTTGGCTGCTTTGCATAGTCTTATATTTCTTGAAGACTTTTTTTCATTTTTCAACCTGTTTTTGAAAATTTTTGTTCAGG	120	30
chr4	151813513	151813633	780693_44278787_LRBA+5'50kb_NC_000004.11[151185587..151986879]_1445	14	-	good	TGCTGTGTTGTCATGTAGCAGAGAGAGAAAGAGAGCATGAGTGAGCTCTCTCGTGTCTCTTCTTACAATGACGTTACTCCTATTGGATTAGGGACCCACTCTTAGGACCGCATTTAACCT	120	46
chr4	151834633	151834753	780693_44278787_LRBA+5'50kb_NC_000004.11[151185587..151986879]_1269	14	-	good	AACCAGACAGAAGATCAATAAGTAAACAGAAGACTTGAACAGCAATGCAGCCCAATGTATTTAGCAGTAGTATACATAACACTCGATGAAACAACAGTAGAATGTGCATTGTTCTTCTTC	120	37
chr6	152054281	152054401	780693_44278789_ESR1+5'50kb_NC_000006.11[151927807..152450754]_1055	14	+	good	AAACAGGTGATTCTCATACTCCCATTTTACAGTTGAGGAAACTGAGGCACTGAGGGGTGAAATGACTTGTCTGGGACCACACAGTACGTAGTCGAGCTAGTATTTGGACCCAGACTGTCT	120	47
chr6	152181481	152181601	780693_44278789_ESR1+5'50kb_NC_000006.11[151927807..152450754]_2115	14	+	good	TACATTAGATTTCTAGACTTGTTCATGCTACATAACTGCAACTTTGTACCCTTTGACCAATACCTCTCTATTTTCTCCACTATTCCATGCCTGAAATTGTGGGATATAGGTATATAGTGT	120	36
chr6	152244001	152244121	780693_44278789_ESR1+5'50kb_NC_000006.11[151927807..152450754]_2636	14	+	good	ATCTGTATCTATCTTAGGCTAAACCTGAGTACCTACTGATGTCTCCAATTCTAACCTGCAACAGCATGGAACATTCTAGCCTTCTCCTCTTACTTATCTGTCACTTCCTATACCAATAGT	120	40
chr7	3292639	3292759	780693_44278790_SDK1+5'50kb_NC_000007.13[3290884..4308632]_16	14	+	good	TGATGGAATTGCTGCAATCTCATGATCAAACTTTGTTACAAAAATAATTTTAGACTTTTATTTTAGATTCAGGAGGTACATGTGCAACTGCATGATGCTGGGGTTTGGGGTGTGAATGAT	120	36
chr7	3300799	3300919	780693_44278790_SDK1+5'50kb_NC_000007.13[3290884..4308632]_84	14	+	good	TTGAGCAGAAGGTACAGAGAATTCCCATATACTGTCTGCCTCTCCAACACACACACAGCCTCCCACGCTATCAACATTCCTGCCATCGTGGCACATTTGTAATGGAAACCAAGAGTCTCT	120	48
chr7	3430279	3430399	780693_44278790_SDK1+5'50kb_NC_000007.13[3290884..4308632]_1163	14	+	good	GAGTGCCATGTGCAGATAGACGCAGATATTGGAGTTATGCTGCCGAAGTCAATAATGCCAAGTATTGTTGGAACCACCAGAAGCTAGGAGAGAGGTGGAACAAATTCTCCCTTTGAGCCC	120	48
chr7	3436519	3436639	780693_44278790_SDK1+5'50kb_NC_000007.13[3290884..4308632]_1215	14	+	good	TTTCATTATATGTTTTCTATAAATGTTATATATTTTTTGTTCCTTCATTCCTCCATGACTGCTTTCTTTTGTGTTAAATGGATTCTTTTCTTAAATGCATCATTCTTGTTGTTTCTTTTA	120	25
chr7	3545119	3545239	780693_44278790_SDK1+5'50kb_NC_000007.13[3290884..4308632]_2120	14	+	good	CAAACCTCCCACCTAGGCCTCCCATAGTGCTATGGTGATAGGCATGAGCCACTGCACTTGGCTTATTGTTTATCTTAATATATCTCTTCACATAAAATATAGTATGCTTAAAATAGTATA	120	38
chr7	3550159	3550279	780693_44278790_SDK1+5'50kb_NC_000007.13[3290884..4308632]_2162	14	+	good	GACCCAAACCCCAAATGAGGAACAGAAACTTCTGTGCACTTTTGAGGTTACAGAAAGAATACAGGCTCAGAGAATGGCCCAAGACAGGTTTTAGTGGCAAGACAAGTAATGGGAGGGAAG	120	46
chr7	3567319	3567439	780693_44278790_SDK1+5'50kb_NC_000007.13[3290884..4308632]_2305	14	+	good	GGAGGTGAGGCTGGATGATAGCCAACTAGGGGGTGAGTGGTAGGAGGTAAGGTTGGATGATAGCTAGGGGGTGAGTAGTGGTAGGTGAGGTTGGATCATAGCCAGCTAGAGGGTGAATGT	120	53
chr7	3640999	3641119	780693_44278790_SDK1+5'50kb_NC_000007.13[3290884..4308632]_2919	14	+	good	TTTTAAATTATAAATTCAATTTCTTTAATTGCTTATGGGACTATTTGGACTATTAATATTTCATTTTGGCTGAATTTTAGTAGTTTGTAGTTTTCTAGGAATGGGTTTCTATCTTCTAAG	120	25
chr7	3669319	3669439	780693_44278790_SDK1+5'50kb_NC_000007.13[3290884..4308632]_3155	14	+	good	ATCAGAGAACAAAGTTAATGAATATTTATAGGAATGCAAAAATTTCCAGTACCCAACAAGGGAAAATTCACAGTGTCTAGAATCTAATCAAAGATCATCAAGCATATGCAGATGCAGGAA	120	33
chr7	3739639	3739759	780693_44278790_SDK1+5'50kb_NC_000007.13[3290884..4308632]_3741	14	+	good	TCTCATCAGAAATTGTAGTGACCACAAGAAGGTGGCAAACATTTTTCACTTACTGAAAGACAAGAACTGTCAACTGCTAATTTTAAAGCTGGTGAAACTATCCTTCAGGAATGAAGGGGA	120	38
chr7	3740719	3740839	780693_44278790_SDK1+5'50kb_NC_000007.13[3290884..4308632]_3750	14	+	good	TAAAAAAAACTCAGAATAAGTTCAGTAAGATCAACATACAAAAATCAATCACATTTCTATACAGTAGCAGTAAGCGTGGAAATTGACAGAGAATACAATACTGTTTAAAATTGCTTTAAA	120	28
chr7	3819919	3820039	780693_44278790_SDK1+5'50kb_NC_000007.13[3290884..4308632]_4410	14	+	good	GATGCTAACGTTCCAGGATGCTTCACAAGAAGCCCACTCTGGTCTCACCTCTTAGGAAACACTAGGAGAAACAGCATGGCCACAGTGCCTAGGGTCAGGTAGAAACAAAGAAAGGAGGCA	120	50
chr7	3822199	3822319	780693_44278790_SDK1+5'50kb_NC_000007.13[3290884..4308632]_4429	14	+	good	ATAAGAAACACTTCGTATACAAAGGAGTACCAATACTACCATCAGTGGATTTCTCAGCAGAAGCCATGCAGACACTGAAAGAACAAGATGGTATATTCAAAGTGCTGAATTTATATTTAT	120	35
chr7	3910279	3910399	780693_44278790_SDK1+5'50kb_NC_000007.13[3290884..4308632]_5163	14	+	good	TATACCCTTCTTTCAGTTTCCTGTAACATTAACTTTGTATATAACCATAATAAATTTATCAAAATGAACAAATTAACATTGGTACATTACCATTAACCAAACTACAGAGTTTATGTAGAT	120	26
chr7	3951199	3951319	780693_44278790_SDK1+5'50kb_NC_000007.13[3290884..4308632]_5504	14	+	good	CCCCAGAGCTCCACCTCTTAATGCTATGACCTTGGGTAGCAGGTTTCAACATATGAATTTTGGGAGGACACATTCAAACCACATCACCTGCCCAAGGTCTTACAGCCGGTGGTAGCCCAG	120	51
chr7	4002679	4002799	780693_44278790_SDK1+5'50kb_NC_000007.13[3290884..4308632]_5933	14	+	good	CCTGGACGTATCCAGTGAGTACACTCAGCCCCATGGCTACCTGGATGTAACCAGTGGGTACACCCAGGCTCACAGCTACCTGATCTGGACGTATCCAGTGAGTACATTCAGCCCCATGGC	120	56
chr7	4003039	4003159	780693_44278790_SDK1+5'50kb_NC_000007.13[3290884..4308632]_5936	14	+	good	CCCCATGGCTACCTGGATGTAACCACTGGGTACACCCAGGCTTACAGCTACCTGACCTGGACGTATCCAGTGAGTACACTCAGCCCCATGGCTACCTGGATGTAACCAGTGGGTACACCC	120	57
chr7	4082839	4082959	780693_44278790_SDK1+5'50kb_NC_000007.13[3290884..4308632]_6601	14	+	good	GGGCCCAGGTAGAGTGAGTGTCACAGCCAGGGGCTCAGGTAGAGTGAGTGTCACAGCCAGGGGCCCAGGTAGAGTGAGTGTCACAGCCAGGGGCCCAGGTAGAGTGAGTCACAGCCGGGG	120	64
chr7	4125919	4126039	780693_44278790_SDK1+5'50kb_NC_000007.13[3290884..4308632]_6960	14	+	good	TTATATCACTGCCATAACAAATCACCAAAAACTGAGTGGCTGATACAACATACATGTGTCATCTTCTAGTTCTGCAGGTCAGAAGTCCAGCATGGGTCTCACCAGAGCCATGTTTCTTCC	120	43
chr7	4130239	4130359	780693_44278790_SDK1+5'50kb_NC_000007.13[3290884..4308632]_6996	14	+	good	TCCTTATCTTCTGGCACAAGATGTTCCCAACTCATCTTGTTCTTTCTCTCTTCTTTCCCAGCCATTTCTCCAGGGAACCTTGGGTTAGTGCAGTGGAGAGTGGGATTTAGAAACCAAGAT	120	45
chr7	4299679	4299799	780693_44278790_SDK1+5'50kb_NC_000007.13[3290884..4308632]_8408	14	+	good	ATCATCGTCACCCGATGAAGGAGAAGCTGGCTGCTCTGGGGTCTCTGTGTGTGTGGGAAGATGTGTTCATCGTCACCTGATGGAGAAGCTGGCTGCTCCGGGGTCTCTGTGTGTGTGGGA	120	57
chr7	4300279	4300399	780693_44278790_SDK1+5'50kb_NC_000007.13[3290884..4308632]_8413	14	+	good	CTGGGTGTGTGGGAAGATGTGTTCATCGTCACCTGATAGGGAAGCTGGCTGCTCCAGGGTCTCTGCGTGTGTGGGAGGATGTGTTCATCGTCACCTGATGGAGAAGCTGGCTGCTCCGGG	120	58
chr7	4300399	4300519	780693_44278790_SDK1+5'50kb_NC_000007.13[3290884..4308632]_8414	14	+	good	GTCTCTGTGTGTGTGGGAAGATGTGTTCATCGTCACCTGATGGAGAAGCTGGCTGCTCCGGGGTCTCTGCATGTGTGGGAGGATGTGTTCATCGTCACCTGATGGAGAAGCTGGCTGCTC	120	56
chr7	32511360	32511480	780693_44278791_AVL9+5'50kbNC_000007.13[32485101..32628338]_220	14	+	good	CAGATACTTCCCCACCCAGGCTCTCAACTTGGCCTTCAAAGATAAACACAAGCAGATCTTCCTGGGTGGTGTGGACAAGAGGACCCAGTTTGGGAGCTACTTTGCAGGGAATCCGGCATC	120	52
chr7	32549640	32549760	780693_44278791_AVL9+5'50kbNC_000007.13[32485101..32628338]_539	14	+	good	ATTAAATCAGCCTTCTGGGAATCCACAGTCCTGGCAATTCTGAACTGCCCCAGGAGGAGGGAAGCCATCTCTCTAGGGTGAGATAGGTGAGCCATCAGGTCTGGTGGTGGGAGTCCACAG	120	54
chr7	32549880	32550000	780693_44278791_AVL9+5'50kbNC_000007.13[32485101..32628338]_541	14	+	good	GAGGAAAGCCATCTCTCCAAGGTGAGATTTGTGAGCTGTCAGGTCTGGCTGAGAGAATGCACAGTCCTGGCAATTCTGAACTGCCCCAGTATGAGGGAAACCATCTCCCCAGGGTAAGAT	120	52
chr7	32574000	32574120	780693_44278791_AVL9+5'50kbNC_000007.13[32485101..32628338]_742	14	+	good	TTTTTTTTTTTTAAGAGAAAAGCAAACAGAAGTTTATTAACATGATTACCTTGTGAATACATGGGAGATAACTCAGAAATGAGAAAATCTCAAGAGTAGATCTCAAAGAGGTGGCTTCAA	120	31
chr7	32606040	32606160	780693_44278791_AVL9+5'50kbNC_000007.13[32485101..32628338]_1009	14	+	good	AAGTAGCTGGGACTACAGGTGTGAGCCACCATGCCCAGCCAAAATAATAATGTTTAAGGCTAGTCAAATGAAGCACTGGGGATAGAGAATAAAAATAAAATAGTATATAAATACTAATAT	120	35
chr7	32608080	32608200	780693_44278791_AVL9+5'50kbNC_000007.13[32485101..32628338]_1026	14	+	good	GGGATTACAGGCATGAGCCACCATGCCCAGCCCATAATATTCTTTGGAGATGAATATCATCACTGTTTATGGCTGCAGGTTCATTGTATGGATGAACATTTATTTAGTCCCCTATTCATG	120	42
chr1	8435722	8435842	780693_44278767_RERE+5'50kb_NC_000001.10[8412464..8927699]_4100	13	-	good	GGCTGCTGAGTGAGGAAACATTTTCAGTGGCTGCTGAGTGAGGAAGCATTTTCAGTGGCTGCTGAGTGAGGAAGCATTTTCAGTGGCTGCTGAGTGAGGAAACATTTTCAGTGGCTGCTG	120	50
chr1	8460202	8460322	780693_44278767_RERE+5'50kb_NC_000001.10[8412464..8927699]_3896	13	-	good	TATATGTACACACACACACACACACACACACACACACACATATGACACAGGAATGGAAAGGAAGAGACAAAACTGATTTGTAGGTGATATATTTATATTAAAAATGTAGACACTTAATTA	120	32
chr1	8547682	8547802	780693_44278767_RERE+5'50kb_NC_000001.10[8412464..8927699]_3167	13	-	good	CTTTATGATCTATGTGTTTTATTTCTTTTTTGTGCTTTATTGCACTTCCTTGAACCTCTGCTATAATACTGAATAGAAGTGATGAGAGTGGACATTATCTTTCTAATCTTAGAAAGTTTT	120	30
chr1	8595442	8595562	780693_44278767_RERE+5'50kb_NC_000001.10[8412464..8927699]_2769	13	-	good	GAAAGTATGTTGTCACCCTGAAGCTCTTTCATACTCCAGTATTTTGTGTAGTTCCTATGAACATGAGCATTTTCTTACATAACCACAATACAGCCCTCAAAATCAGGAAATTAACAATGA	120	36
chr1	8630602	8630722	780693_44278767_RERE+5'50kb_NC_000001.10[8412464..8927699]_2476	13	-	good	CCAAGACGTCATTTGCTTTTTTTCACTGTCATTCTCTCAGGAGTGTACAGTGCATTCCACAAAAGGCTAAATGATGTGTGATATAGCTCAACAGATTGAATACAGAAGCAGAAGTAGATA	120	38
chr1	8706562	8706682	780693_44278767_RERE+5'50kb_NC_000001.10[8412464..8927699]_1843	13	-	good	AGTGTAATTATATTTTCATGTGTCCTTATTTTAGTTACATTGGCAATGATGACCCTGTTTTTTTTTTGTTTGTTTGTTTTTTTTTGAGTGGCGGGGAAGGGTCTCACTCTGTTGTCCAGA	120	35
chr1	8782162	8782282	780693_44278767_RERE+5'50kb_NC_000001.10[8412464..8927699]_1213	13	-	good	CCTGTGCGTGGATTGAGTTGTGTTTCTGTCAGAAGACACAATTACAACAAATATCGTTTAAAGATTTCAGTTGGCTTTATTTGTGGTTCTAGAATTGGGCAATACCTTATGAAGTAGAAT	120	36
chr17	40809923	40810043	780693_44278778_TUBG2+5'10kb_NC_000017.10[40801302..40819024]_73	13	+	good	CGGCTCACACTGGCTTGTTTGGGGTTTTGGCTCTTCCTTCCCTCTCCTGATTCCTCTGAAGGTTTGATAAACAACTTAGTGTTGCTTAGTGACATAGAACTTTAGCGTGAGTGACTCCAT	120	46
chr17	40814723	40814843	780693_44278778_TUBG2+5'10kb_NC_000017.10[40801302..40819024]_113	13	+	good	ATTCAGATGCTTCTTGATTTAAGATGGGATTATGTCCTGATAAACCCATCATAAAGCCAAAACATCTTAAATTAAACCATCCTAAGTCAGGGACAGTCTGTAGGTAGTCCAGAATTGAAG	120	37
chr19	15153278	15153398	780693_44278779_CASP14+5'10kbNC_000019.9[15150291..15169104]_26	13	+	good	ACTCATCTCTCACAACGTGGAATCACTTCTCACCACCTGGAATCACTTCTCACCACCTAGACTCATCTCTCACCACCTAGACTCATCTCCCATCACCTAGACTCATCTCCCATCACCTGA	120	49
chr2	143607038	143607158	780693_44278781_KYNU+5'50kb_NC_000002.11[143585233..143813402]_183	13	+	good	TAAATGCTATATATATTTGTATTTGTATCTTTTTTGCTGTATTTTTAATTGTCTTTTTTTTCATAATTTTTTTACCTGCATTTTGTTGAATCCATGGATACAAAACCCATGGATCCAGAG	120	26
chr2	143671718	143671838	780693_44278781_KYNU+5'50kb_NC_000002.11[143585233..143813402]_722	13	+	good	CAAGGGCTTCTCCCATGCCCAGGATTGCAAAGGTCCATGGCAGATGTTTGGATCCCCTGGGAACTCTCACTCATCAACCCTTTCCTGACTTAGGGAACTTTCCCCAGGTCTGTACTGGTC	120	53
chr2	61572710	61572830	780693_44278780_USP34+5'50kb_NC_000002.11[61414598..61748222]_1463	13	-	good	ACCACTACACTTCAGCCTGGGCAATAGAATGAGACTCTGTCTCTAAAAATAAAATGGGCACAATAGTATCTATCTCATGGTTTTATTGTGAGGATTTCCTGGGCTAACTAATGTGATTGG	120	39
chr2	61602470	61602590	780693_44278780_USP34+5'50kb_NC_000002.11[61414598..61748222]_1215	13	-	good	CATTATAAACATTTATGTAAAGTCCTTTTGTGATCATATGTTTTCATTTTTCATGGTAGATACTTAGGATTAGAATTGTTGCTTATATGATTAGTTTACCTTTAACTTTCATTGGAGCTG	120	28
chr2	61607750	61607870	780693_44278780_USP34+5'50kb_NC_000002.11[61414598..61748222]_1171	13	-	good	ATGTCTATTAATATCTCATTGGCCAAAGCAAGTTACATGGCAAGGCCCAGATTTAAGGTGTAGAAATAGATTACACCTTTTGATGAGAGGAATAGCAAAGTCACATTGCAAATTCTTGTA	120	36
chr2	61659710	61659830	780693_44278780_USP34+5'50kb_NC_000002.11[61414598..61748222]_738	13	-	good	AGCTTGAAGTAAATCCAGGTGTTATATATTATCTGTATATATTTAAATATATTAAAATAACCATTTAGCATTTAAAAATTTTAAAGATGGGGTCTTGCTGTGTTGCCCAGGCTGGCCTAG	120	31
chr2	61713950	61714070	780693_44278780_USP34+5'50kb_NC_000002.11[61414598..61748222]_286	13	-	good	ATCTTACTGGGCATTGTAGCATGCACCTGTAATCCCAACCACCAGGGAGGGTAAGGCAGGCGAATCACCCCAGCTCAAGTCCAGTTTAGGCAACATGGCAAGATTCAGTTTCAAAAAAAT	120	48
chr3	191070496	191070616	780693_44278784_CCDC50+5'50kb_NC_000003.11[190997183..191116448]_612	13	+	good	TGCTTTATTGCAGTGGTCTGGAACCAAACCTGCAGTATCTCCAAGATATGCCTATATTTAGATTAACATATTGAAACTCCTTTAATGAGAATGGGGATAGGGTTCTAGTTTTATGTAGTT	120	36
chr4	151187713	151187833	780693_44278787_LRBA+5'50kb_NC_000004.11[151185587..151986879]_6660	13	-	good	TGCCTTAGAGTTTTGTCTCTCATTTCCTCCTTACTGTCTTCCTTTGTTTTTAGTTGATTTTTTTTGTAGTGACACATTTTAGTTCCTAATTAATTTTGATACGAGGTACTAGGAAGGATA	120	32
chr4	151189873	151189993	780693_44278787_LRBA+5'50kb_NC_000004.11[151185587..151986879]_6642	13	-	good	CTTGCCTTGTTCCCAATCATAGGGGAAAAACTTTTTTTCATCGAGTGTGGTGTTAGCTGTGAGTTATTCATACATGCTGTTTATCATTTGAGGTAGTTTCCTTCTACTCCTATTGTTTTC	120	38
chr4	151273033	151273153	780693_44278787_LRBA+5'50kb_NC_000004.11[151185587..151986879]_5949	13	-	good	AATGTGTGAGTACAGTACAATCAGATACTTTGAGATAGAGACAGAGACCATATTTACATAACATTTATTATGGTTTTTCTTTACAGTATATCATTGTTCAATTTTGTTGTTATTGTTGTT	120	28
chr4	151396513	151396633	780693_44278787_LRBA+5'50kb_NC_000004.11[151185587..151986879]_4920	13	-	good	AAATTTGAATAGACCTATAACACATAAATAAAATGAGCTATTAATTTAAAAATCTTTCCATAAAGAAAAGCCCAGACCCAGTTGTCTTTCCTGGCTAATGCAATAAAATATTTAAACTAG	120	28
chr4	151408273	151408393	780693_44278787_LRBA+5'50kb_NC_000004.11[151185587..151986879]_4822	13	-	good	GTGTATAAATATACACACACACGATATATATCATAATGGTACACACACGTATAACCAGAAATACCACATGATCCTGCAATCCCACTACTGGGTATATATCTAACTGAAATGAAAACAGTA	120	34
chr4	151444273	151444393	780693_44278787_LRBA+5'50kb_NC_000004.11[151185587..151986879]_4522	13	-	good	ATTTTGGGGGAAATTCAGACTATAGCATTCCCACCGCAAAATACATGTCAACCTCACATGCAAAACACATTTATTCTACCACAATAGCACCAAAAGTCTTAACTCCTTCTAGCTCAAAAG	120	38
chr4	151474873	151474993	780693_44278787_LRBA+5'50kb_NC_000004.11[151185587..151986879]_4267	13	-	good	CTCTCACCAGATGCACCGGTGGCTTGCCATTCTATGTCATAATCCTCATTTGTCATTCCCAAACAAACTCAACATATTTGGAGACAAATTTCTCTAGTGTCTATTTTTAGGTTGACACAA	120	39
chr4	151666273	151666393	780693_44278787_LRBA+5'50kb_NC_000004.11[151185587..151986879]_2672	13	-	good	CAGTTTCTGTGGGTCAGAAGTCTAGACTCAGCTTAGCTGGATCTTCTGTTTAGGGTTTTACAAGTCTACAATAAAGGTGTTGGTCAAACTGCATTTCTTTCTGGAGCTTGGGGTCACAAA	120	42
chr4	151670353	151670473	780693_44278787_LRBA+5'50kb_NC_000004.11[151185587..151986879]_2638	13	-	good	TTGGGATTACAGGTGTGAGCCAGTTTACCTGGCCCAGAAGTTTTGATGTAGTCCAGTTTATCTATTTTTTTTTTCTGTTATTGCCTGCGCTTTTGGTATTACGTCCTAGAAATCATTGCC	120	40
chr4	151685593	151685713	780693_44278787_LRBA+5'50kb_NC_000004.11[151185587..151986879]_2511	13	-	good	TTTGCACAATTCTTTATCAGATGTCTTTTACAAATGATTTTATCCCAGTGTGTGACTTGTTATTACTGATACATAGGAAAGTGGTTGACTTTTGTATATTAACCTTGTATCCTGTAACCT	120	32
chr4	151693633	151693753	780693_44278787_LRBA+5'50kb_NC_000004.11[151185587..151986879]_2444	13	-	good	CACTAGGTTTAAGTAGAGACTGAACAGTTAACACTGGGCCACCAAATTAACAAGTGACTGAGCTGCTTATTATGAACTGAATGTTATCTGTCCTACTAAGCCATCAAGTTGTACATGCAC	120	40
chr4	151764193	151764313	780693_44278787_LRBA+5'50kb_NC_000004.11[151185587..151986879]_1856	13	-	good	GGTCCCCAACCCCCAGACCACTGACCTGCACTTAGGCTGCACAGCAGGAGGTGAGGTGAGCAAAGGGTGAGGAGTGAAGCCAAGCTCCGCCTCCTGGTCAGATGGGCAGGAGCATTAGAC	120	61
chr4	151782553	151782673	780693_44278787_LRBA+5'50kb_NC_000004.11[151185587..151986879]_1703	13	-	good	ATTTTAAATCTTTTATATTGGATTTTTACTATACCTTTTCTATGTTTATATTTGTTTAGATACACATTTCTAAACCTTACGTACACACAATATAAGGGCTGGGAATGGTGGCTCACACCT	120	30
chr4	151920673	151920793	780693_44278787_LRBA+5'50kb_NC_000004.11[151185587..151986879]_552	13	-	good	TGAATAGCAGAATTTTACTATCTTAGAGGAAATCCCAGAATTTTACTATCTTAGAGGAAACTTAAAAATAATCAGTAGTGACCAGGCACGGTGGCTCATGCATGTAATCCCAGGACTTTG	120	38
chr4	151931233	151931353	780693_44278787_LRBA+5'50kb_NC_000004.11[151185587..151986879]_464	13	-	good	TTCATGATTTTTTAAAAAATTTTTGTTAAGTAATTACAGTCACCCCTTGATATGTGGGGGATTGGTTCCAGAACCCCTAGTGGATACCACAATTTTCAGAAGCTCCAGTCTCTTATATAA	120	35
chr4	151940953	151941073	780693_44278787_LRBA+5'50kb_NC_000004.11[151185587..151986879]_383	13	-	good	ATTAATAGTGCTGAAGATATAAACATATGGTAAAACTGCTTTCCATATTAAGATACCTTGCCACCCACTCCTTTTCTTTGAGACAAGGTCTTGCTCTGTTAGCCAGGCTGGAGTGCAGTC	120	41
chr5	137511049	137511169	780693_44278788_BRD8+5'10kbNC_000005.9[137475459..137524319]_111	13	-	good	CTCCTAAAGTGCTAGGATTATAGGCGTGAGCCATCACTCCCAGCCTAGAACTATCATCATTTTACCTTTCTCGGTATCAGCCCCTCACCCCCTTTCTTTTGAATCATCCATTATGAATTT	120	43
chr6	151929721	151929841	780693_44278789_ESR1+5'50kb_NC_000006.11[151927807..152450754]_17	13	+	good	GTATCTGTGAGTACTTCAGTGGCCTAGGGTGTGGTGTTTTGTGGAGGCTGTGGTGTGGCTTTGCTGGGGATGGAGATGCATGGCAGGCTGTTCCTTGGGCCTCTGGTGACACATGCAGAG	120	56
chr6	151960081	151960201	780693_44278789_ESR1+5'50kb_NC_000006.11[151927807..152450754]_270	13	+	good	TAATTCAATGCTTATAACACTGTCTACATATTGTTTTTAAAATGGTTTTGAAGATTAGTTTTTTTAAAACTAATTTCTTTCTTTTATTTATTTATTTTTGAGACAGGGTCTTGCTGCATT	120	23
chr6	152184121	152184241	780693_44278789_ESR1+5'50kb_NC_000006.11[151927807..152450754]_2137	13	+	good	GTTAAGCAGTACAACATTGTACATGATGAAAGGTTAAAGTCTTTCTCTGGTCTCATTCAAAAATCTACAGTCTCTTGTAGTATAGTTTGAAGTCAGGTAGCGTGGTGCCTCCAGCTTTGT	120	39
chr6	152248081	152248201	780693_44278789_ESR1+5'50kb_NC_000006.11[151927807..152450754]_2670	13	+	good	TAGTTTTTTGTCATTAAGAATAATGTTAGCTATTGTTTTTTTAAATTTCCTATATGAAATTGAGGAAATTTCTGTCTATTCTGAATTTGCTGAGTTTTTAATCATAAATAGCTGTTGAAT	120	23
chr6	152249881	152250001	780693_44278789_ESR1+5'50kb_NC_000006.11[151927807..152450754]_2685	13	+	good	TGATGTTCTATTTTTATCTTCATTTAGCTCAAAATAGTTTACCATTTATTTTGAGGCTTTTTCTTTGACTCATACGTTCTTTAAAAGTGTGTTGTTCAATCTCTAAATATTTCGATATTT	120	26
chr6	152322601	152322721	780693_44278789_ESR1+5'50kb_NC_000006.11[151927807..152450754]_3291	13	+	good	CTTCTTAAAGGCCTCAACTCTGTACACTGCTACATTGTAACAGGCAATTAAATTTCAGCATGAGTTTTGGTGGGGACAAACTACATCCCAACTGTAGTACCTAGCTACCCACTTTATTTT	120	40
chr6	152430361	152430481	780693_44278789_ESR1+5'50kb_NC_000006.11[151927807..152450754]_4189	13	+	good	ATTACAATTTGACATGAGATTTGACGAGGACACAGATCCAAACTACATCATACGCCTTAAATAAGTAAATTTTCATAGTTTTCATTATTTGGACTATGTGCATTAAGAAGCTAGTTTTAA	120	30
chr7	3433879	3433999	780693_44278790_SDK1+5'50kb_NC_000007.13[3290884..4308632]_1193	13	+	good	TTTGCATGTGGATATCCAATTGTTCTGGTTTTATTTGGTGAACGTATTATCTATTCCCTAGTGTATTGCCTTGGCATGTTTGTTAAAAATCAGTGGATAATAAATATAAGAATTTATTGC	120	31
chr7	3481279	3481399	780693_44278790_SDK1+5'50kb_NC_000007.13[3290884..4308632]_1588	13	+	good	AACTTTGTTTTCCTTTTTAGAAACAGCTTGTTAGTTTCTACCAAAAGATATCCTGAGATTTTGACTGGGATTGCATTGGATCTTGTAAATCAATTTGGGTAGAATAGACATCTTAACAAC	120	32
chr7	3567199	3567319	780693_44278790_SDK1+5'50kb_NC_000007.13[3290884..4308632]_2304	13	+	good	AGGCTGGATCATAGCCAGTTAGAGGGTGAGTGGTAGGAGATGAGGTTGGATGATAGTCAGCTAGGGGGTGAGTGGTGGGAGGTGAGGTTGGAGGGATAGCCGGTTAGCAGGTGAGTGGTG	120	56
chr7	3648559	3648679	780693_44278790_SDK1+5'50kb_NC_000007.13[3290884..4308632]_2982	13	+	good	TTAATATCCTTCAACTGAAACAACATATTACAAGAGACTAAATGCAGAAGCAGGTGTGAGAATCTAGTTGTCCTTTATTAAGCTAGACACTGGAAAAATTTGAAAAAGGGTTAAACAGTG	120	33
chr7	3669199	3669319	780693_44278790_SDK1+5'50kb_NC_000007.13[3290884..4308632]_3154	13	+	good	AGAGGTGTCTTGGGTCAGGAGAATGATTAGCCCTAGACCAAATACTGCTCTGGTTCTGCCTAACAAGTCTTGAAAAGCAAGATCCAAAAGGATCAAACTGTTGCTCAATATCTTCACAGT	120	42
chr7	3739159	3739279	780693_44278790_SDK1+5'50kb_NC_000007.13[3290884..4308632]_3737	13	+	good	AGAGGACAGGGAAAAGAATCCGTGAACTTGAAGATAAAAAAAATAGAAAATACTTGATCTGAACAACAGAGAAAACAGACTAAACAAACAAACCTCAGAGCCTCAGAGATTTCTGGGACT	120	37
chr7	3843679	3843799	780693_44278790_SDK1+5'50kb_NC_000007.13[3290884..4308632]_4608	13	+	good	GCCACCCTGCCCAGCAATATTTTCCTCTTAATAGAGTCTTTCACAGAACAAAACATTTTAATGTTGATGAAGTCCAATTGACTGAATTTTTTAACTCATGAATTATGCTTTTGCTGTCAT	120	34
chr7	3999079	3999199	780693_44278790_SDK1+5'50kb_NC_000007.13[3290884..4308632]_5903	13	+	good	TACGTGAGGTACAAGGCAATTTTGTTCCACTGATGTATTGCACAGTGGTGAAGCCAAAGCTGGGAGTGCGTCCGTCACTGGAGTGATGTACCCTGTACCCGTTAAGTAATTTCTCATCGC	120	48
chr7	4002559	4002679	780693_44278790_SDK1+5'50kb_NC_000007.13[3290884..4308632]_5932	13	+	good	GTAACCAGTGGGTACACCCAGGCTCACAGCTACCTGACCTGGACGTATCCAGTGAGTACACTCAGCTCCATGGCTACCTGGATGTAACCACTGGGTACACCCAGGCTCACAGCTACCTGA	120	56
chr7	4002799	4002919	780693_44278790_SDK1+5'50kb_NC_000007.13[3290884..4308632]_5934	13	+	good	TACCTGGATGTAATCAGTGGGTACACCCAGGCTCACAGCTACCTGACCTGGACGTATCCAGTGAGTACATTCAGCCCCATGGCTACCTGGATGTAACCAGTGGGTACACCCAGGCTCACA	120	54
chr7	4003279	4003399	780693_44278790_SDK1+5'50kb_NC_000007.13[3290884..4308632]_5938	13	+	good	TACATTCAGCCCCATGGCTACCTGGATGTAACCAGTGGGTACACCCAGGCTCACAGCTACCTGACCTGGACGTATCCAGTGAGTACATTCAGCCCCATGGCTATCTGGATGTAACCAGTG	120	53
chr7	4003399	4003519	780693_44278790_SDK1+5'50kb_NC_000007.13[3290884..4308632]_5939	13	+	good	GGTACACCCAGGCTCACAGCTACCTGACCTGGACGTATCCAGTGAGCACACCCAGGCCGACGGCTACCCAGATGTATCCAGTGGGTACACCTAAGCTCACGGCTACCCGGACATATCCAG	120	59
chr7	4003519	4003639	780693_44278790_SDK1+5'50kb_NC_000007.13[3290884..4308632]_5940	13	+	good	TGGGTACACCCAGGCTCACAGCTACCTGACCTGGACGTATCCAGTGAGCACACCCAGGCCGACGGCTACCCAGATGTATCCAGTGGGTACACCCACGCCCACGGCTACCCGGATGTATCC	120	62
chr7	4082959	4083079	780693_44278790_SDK1+5'50kb_NC_000007.13[3290884..4308632]_6602	13	+	good	GCCCAGGTAGAGTGAGTGTCACAGCCAGGGACCCAGGCAGAGTGAGTGTCACAGCCAGGGACTCAGGCAGAGTGAGTGTCACAGCCAGGGGCTCAGGTAGAGTGAGTGTCACAGCCAGGG	120	62
chr7	4219759	4219879	780693_44278790_SDK1+5'50kb_NC_000007.13[3290884..4308632]_7742	13	+	good	GCAACAGGACTGGATGCCCAGCAAACAGCTCCAGCTCTATGCCCAGCGCCCAGCTCCAGCTCTATGCCCAGCGCCCGGCTCCAGCTCTATGCCCAGCGCCCAGCTCCAGCTCTATGCCCA	120	65
chr7	4302559	4302679	780693_44278790_SDK1+5'50kb_NC_000007.13[3290884..4308632]_8432	13	+	good	CTCCCCTCCCTTCTACCTCATCACCCACCACCCCCTTCCCTCCCCGCCACCTCATCACCCCCCACACCCACCCTCCCCTCTACCTCATCACCTCCCCACCCCTCACCTCCACCTCATCAC	120	66
chr7	32511600	32511720	780693_44278791_AVL9+5'50kbNC_000007.13[32485101..32628338]_222	13	+	good	CTGCCTGGTTAAGATCTACGAAACTGATGGGATTAAGGGCCTGTACCAAGGCTTTAACGTGTCTGTGCAGGGTATTATCATCTACCGAGCTGCCTACTTTGGTATCTATGACACTGCAAA	120	46
chr7	32525520	32525640	780693_44278791_AVL9+5'50kbNC_000007.13[32485101..32628338]_338	13	+	good	AAGATCATGCCACTGCATTCCAGTGAGACTCTCCAAAAAAAAAAAAAAAAAAAAAAAAAGGAAAAGAAAACTTTAGACATGCCCGGTTTTCTTGTAAAAATGGCAAAGAGGAGAGAAGGT	120	34
chr7	32552280	32552400	780693_44278791_AVL9+5'50kbNC_000007.13[32485101..32628338]_561	13	+	good	AAGGCCAAAGCTGGTACACTCTCTGCCCATTGAAACTGTGCCCCAAAGAGCTGAAGAAAGCAGTAACAGAAATCTTCGAGCTTGCAGGATGGCAGATAAGAAACAACTTGCTAAAATAAA	120	43
chr7	32558640	32558760	780693_44278791_AVL9+5'50kbNC_000007.13[32485101..32628338]_614	13	+	good	TTCTGCTTTTGTCTGCATGTCTGTTATATCTATGATTATATGTGCCATGTGGAAGTGGTATTTCGCTGTTAAACTCTATGAAAGAGTTCTAATTTGACTTAAAGAAATGTAAGGGCTTGG	120	35
chr7	32565720	32565840	780693_44278791_AVL9+5'50kbNC_000007.13[32485101..32628338]_673	13	+	good	TCCTGAGGCTCCATCCTGTCCTCCTGGTGCGCAGGCCAGTCAGAGATTCTCCAGGGACCCCTTTTTACTTAGTCTCATTCACCCTTCTAAAGAAATACATTTAACTGCCATTAGAAGGAT	120	48
chr7	32580000	32580120	780693_44278791_AVL9+5'50kbNC_000007.13[32485101..32628338]_792	13	+	good	CAGCATCAAACCAGAAGTGGTTGGGGCTCTACTAAAGGAGCATGGGGAAGGCATTTATAGGGTGAATATAGAAGTAGAGCAAAGAAATTCTTTCATTAAAATTTGAGCAGTTGCCTTATT	120	39
chr8	145652326	145652446	780693_44278792_VPS28+5'10kb_NC_000008.10[145649000..145663931]_97	13	-	good	CCTCCCAAAGTGCTGGGATTACAGGTGTGAGCCAGCGCCTGGCTTAGGGGCCATCTTTGAGTCGGCCCTGGCTCTGCTCCCCAGGTCTCAGTGCTGTGCCCCCCCCAGAGCCTAGAGGAT	120	63
chr1	8435602	8435722	780693_44278767_RERE+5'50kb_NC_000001.10[8412464..8927699]_4101	12	-	good	AGTGAGGAAGCATTTTCAGTGGCTGCTGAGTGAGGAAGCATTTTCAGTGGCTGCTGAGCGAGGAAGCATTTTCAGTGGCTGCTGAGCGAGGAAGCATTTTCAGTGGCTGCTGAGCGAGGA	120	52
chr1	8496682	8496802	780693_44278767_RERE+5'50kb_NC_000001.10[8412464..8927699]_3592	12	-	good	TTGATCTTTTTAGTTAAATAAAACATTTAAATTAATTTTACCTGTTTCTTTTTAAAGTATGGTTACTAGAAGAGTAAAACTTACATTTTTGGCTTATATTTCTATCGGGCAACCACTGGT	120	26
chr1	8686882	8687002	780693_44278767_RERE+5'50kb_NC_000001.10[8412464..8927699]_2007	12	-	good	AAGAAGGTAGAAGCAATTAATTAGAAAGGGACCTATTAGTTCTGAAGCCAGTGAGTAGTAGCTGTAAGAGTTAAAGAATGAGGAAAGAAATGCGAAAAGTGGCTTAACAGTCAAAGACAG	120	38
chr1	8707642	8707762	780693_44278767_RERE+5'50kb_NC_000001.10[8412464..8927699]_1834	12	-	good	GATGTGGTATTTGGTGTTCCAGGGGACACACACACACACACACACACACACACACACACACATACATATTTTAAATAGAAGCTCATTTGATCTGTAACTTTTTATCTACATCTCAATATT	120	37
chr1	8859442	8859562	780693_44278767_RERE+5'50kb_NC_000001.10[8412464..8927699]_569	12	-	good	AAACCACAGCTTCTGGAAGAACCACTTGTTCTTGACTGTCTTGTACCTCTCTTTGAACTTGACCCTGGCCTCTCAGTAACCTTGCATTTAAGAGCAGCCTCTCTGAAGACATCCTTGTTG	120	46
chr1	8884042	8884162	780693_44278767_RERE+5'50kb_NC_000001.10[8412464..8927699]_364	12	-	good	AGCCACCACACCCAGCACCTCCATGCCTTTTCCTGGCTTGATAGCACGTTCCTTTTTAGTGTGGAATAATACTGCATTGCATGAATGTATCACAGTTTATCTGTTCACCTAATGAAGGAC	120	44
chr11	66896704	66896824	780693_44278770_KDM2A+5'50kb_NC_000011.9[66836734..67025553]_501	12	+	good	ATTGATGATGTTTGGTATTTGGACCATTTAGAACAAATAATAAAGTGTCTAGTTGATTTTAAAAGTTTAGTCTGTCTAGGTACAGTGACTTAGGCCTGTAATCCCAGCACTTTGGGAGAC	120	36
chr11	66939304	66939424	780693_44278770_KDM2A+5'50kb_NC_000011.9[66836734..67025553]_856	12	+	good	AAATCAATTCACTGTAAGTGTAAGAGTTTATGCCTGCATTCTCCTTTCTGTTCCATCAATCTATATGTTTCTCCTTAAACACCAGTACCACCCAGTCTTGATTACTATATGTTTATAGTA	120	34
chr11	66954664	66954784	780693_44278770_KDM2A+5'50kb_NC_000011.9[66836734..67025553]_984	12	+	good	AAATAAATGTATCTAAGTACAAAAGAAAACAGTAATTTAGGAAAATGAGGAACAAAGCTATAAGGATATAGAAGTCAAATACCAAAATGACAGAAGTATGTTCCTCCTTACAAGTACTTT	120	28
chr11	66960184	66960304	780693_44278770_KDM2A+5'50kb_NC_000011.9[66836734..67025553]_1030	12	+	good	GGATTACAGGCATGAGCCACCGTGCCTGGCCTCCATTTCTTGTCTTACAAATAATGCTACAATGAAGGTTTATAAATTTCTTCTTGGGTACACATTTGAGAGTTTAGACGGTATAAGCCT	120	41
chr11	66998584	66998704	780693_44278770_KDM2A+5'50kb_NC_000011.9[66836734..67025553]_1350	12	+	good	ACCCAGCTAATTTTTTTAATGTAGAGATGGGGTCTCACTATGTTGCCCAGGCTAAAACTATTTTTTAAACATACATGCTTCTTAGTGTCTTCTCTTTTAAAAGGTAATGAAATAATAATC	120	32
chr11	67014424	67014544	780693_44278770_KDM2A+5'50kb_NC_000011.9[66836734..67025553]_1482	12	+	good	TTGAGACATAGCCTTGTGTTGTTGCCCAGGCTAGAGTGCAGTGGCACGATTATACATTTATTCATTTAATGTTATAAATTATTTTATATATATATATATATATATATATATATATATATT	120	24
chr11	62266388	62266508	780693_44278769_AHNAK+5'50kb_NC_000011.9[62201016..62364278]_816	12	-	good	AGGCCATAAAGTCCGCTGGAATATAGGCTCCATGAAGGCAGGGATTTTTAATATATCCCCAGAGTCTAGAACAGTGCCTGGCCCACAGTAGATGCTCAATAAATATTTGTTGAATAATGA	120	42
chr11	62288108	62288228	780693_44278769_AHNAK+5'50kb_NC_000011.9[62201016..62364278]_635	12	-	good	ATGTCAAAGGCCCTAAAGTGGGCATTGACACTCCTGATATTGACATTCATGGTCCAGAAGGGAAACTGAAGGGCCCCAAATTTAAAATGCCTGACTTACACCTCAAGGCACCGAAGATCT	120	46
chr11	62347028	62347148	780693_44278769_AHNAK+5'50kb_NC_000011.9[62201016..62364278]_144	12	-	good	AAAAAAAAAAAAATGGACTTTATTTTTTAGAGCAGTGTTAGATTCACAGCAAAAGTGAGCAGAAAGTAGTTTCTATATGCCTGCTGCCCCCGCAACAGGAGTTTTAAAATGTTTTATCAT	120	33
chr11	85431424	85431544	780693_44278771_SYTL2+5'50kb_NC_000011.9[85405264..85572184]_1173	12	-	good	TAACAATTTTACATGTATTATCTCATTTAACCAGCACAAGCAACCCTATGAGAGGTGAATTATTGTTATCCAAATTTAAAGATGAGGAAAATGAAGCTCAGAAATGTGAAATGACCTTTT	120	31
chr11	85558144	85558264	780693_44278771_SYTL2+5'50kb_NC_000011.9[85405264..85572184]_117	12	-	good	GGGATTGACTGCAAGGGGGCAGGAGAGTACTTGCCGGAATAAAGGAAATGCTCTGTATCTTGATTGTGGTGGTGGTTACAAGGGTGTATAGATTTGTTAAAACCCATTGAACTATATATT	120	42
chr17	40806203	40806323	780693_44278778_TUBG2+5'10kb_NC_000017.10[40801302..40819024]_42	12	+	good	TAAAGGAAAAGATGGTATGGACCGGGCGCAGGGACTCACGCCTGTAACCCCAGCACTTTGGGCGGCGGAGGAGGGAGGACCGCTTGAGCCCGGGAGTTTTTGTTTTTGTTTTTGTTTTCT	120	54
chr19	15168638	15168758	780693_44278779_CASP14+5'10kbNC_000019.9[15150291..15169104]_154	12	+	good	CAAGGAGCTATGATCATGCCAGTGCATCCCAGCTCTAGGTGAGACAGTGAGATCCGGTCTCCAAAATAAATCAATCAATCAAATAAAGACCAAAGTCAAACCGCACATCAGGATCTCTCA	120	44
chr2	143662718	143662838	780693_44278781_KYNU+5'50kb_NC_000002.11[143585233..143813402]_647	12	+	good	AAATATTGATATTAAGCTTTTTGTTGCCCCAGATTAAGTCCTTTTGGGTACGAAATATGAGAGAGGGATCCTGTTTATCTTATGTGCCTTTTTCCTACGAGGAGAGCAAGGAGAAAAAGA	120	38
chr2	143784158	143784278	780693_44278781_KYNU+5'50kb_NC_000002.11[143585233..143813402]_1659	12	+	good	CGCACAGGTGAGCAGGTGTAGGAACTGACCCCACACTTTAGAACCGGCAGGATTGAACTCCATGCAGGCCCCACAGCAGACTCCAACCGGGGGTGCCTGCGACTCTCAGAGCCCCAGAGG	120	62
chr2	143811518	143811638	780693_44278781_KYNU+5'50kb_NC_000002.11[143585233..143813402]_1887	12	+	good	ATTGAATTCAATTAGAGGATACCTAGCTTGCGTTCAATGCAGAATTGCTTGCTGGTGAGGAGAAATCCCTATACACATTTTGGTGACCAGAGGTAAAGCATTTTATGTTGATTCTTGAGT	120	38
chr2	61446350	61446470	780693_44278780_USP34+5'50kb_NC_000002.11[61414598..61748222]_2516	12	-	good	GAGAAATCACTGATTTTAGGGCTGGGACAGGGAATATACAAGATGTGTGTGGAATATCCTATAGTGTCAGAAAGTGAAAGTACTCAAAAATCAAAATGGTGGGTGTATGTCAGAGAAACA	120	38
chr2	61459910	61460030	780693_44278780_USP34+5'50kb_NC_000002.11[61414598..61748222]_2403	12	-	good	CTGTCTCAAAAAAAAAAAAAAAAAAGGGGGGGGGGAATATATATATATATATAATTAATAAGAACTAAAGATTCTATGTCACATTTATGAGGGCTAAGAGAATGATATTTTATTATGATA	120	25
chr2	61619390	61619510	780693_44278780_USP34+5'50kb_NC_000002.11[61414598..61748222]_1074	12	-	good	CTGGGATTACAGGCTTGCAGGCTTGAGCCACCGCACCCGGCCTTTGTTTTGTTTTTGTTTTTGAGAGAGAGTTCTGCTGTGCGGTAGTAGCAGCTGACTGCAGCCTTGATCTCCCAGGCT	120	53
chr2	61634750	61634870	780693_44278780_USP34+5'50kb_NC_000002.11[61414598..61748222]_946	12	-	good	AGTAAGTGATCCAAAAAAGAGCAAGGCAGAAGTGACAATGTCTTTTATGACCTAGTCTCAGATGTCACACATTGTCACTTCCACCACTTTCTATTCACTAGAAGTGAGTTCCGTCTACAC	120	41
chr3	191009536	191009656	780693_44278784_CCDC50+5'50kb_NC_000003.11[190997183..191116448]_104	12	+	good	GGCCTGATCTACTTTAAGTAAAGTTTTATATATGGTGTGAGGTTGGGTTTCACCTTTATTTATTTATTTATTTTCGCATGTGGATATCTAGTTGTCTCACCACATTTGTTTAGAAGATAA	120	32
chr3	191011096	191011216	780693_44278784_CCDC50+5'50kb_NC_000003.11[190997183..191116448]_117	12	+	good	GTTTGTAAAGGATTAGTGTTAATTCTTCCTTAAACATCTGGTAGAATTCAATAGTGAATTCATCTGTTGTTTTATTGTGGGAAGTTATCTTGAAATACTGATTCAACCTTTTTACTTCTA	120	29
chr3	191026336	191026456	780693_44278784_CCDC50+5'50kb_NC_000003.11[190997183..191116448]_244	12	+	good	TGGGTAATTCTTTATTGCGAGGGGGTTGTCTTGTGCATTGTCTGATGTTTTGTTGTTCCCCTGGCCTCTATCCATTTGATGTCATCCCCCTTCTGTGATTTCTGACAGCCAAAAATGTCT	120	44
chr3	191054056	191054176	780693_44278784_CCDC50+5'50kb_NC_000003.11[190997183..191116448]_475	12	+	good	TTCCCACCAGCAATGTATGTGAGCTCCAGTTGTTCTGCATCCTTGCTGGCATTTGATATTTTCAGGACCCATTTACTTTTTTTAATTTTAACCATTTGAGCAAGTGTGTCATGATATCTT	120	38
chr4	119734399	119734519	780693_44278786_SYNPO2+5'50KB_NC_000004.11[119721836..119982402]_106	12	+	good	CAAGGAAGACCTGGAGCCACCAGAAGCTGAAAGAGCCTAGGAACAGATTCTCCTCTACAGCCTTCAGGGGCAGCACAGCCCTGCTTAGTCCGTTTTTCATTGCTTATAACACCTGAAACA	120	50
chr4	119935039	119935159	780693_44278786_SYNPO2+5'50KB_NC_000004.11[119721836..119982402]_1778	12	+	good	TTTATACCTATGGTTTCAGATTCTGCAGTACAACTTTAGAAACTACTGCTTGTTGAGTTCATTGTGATATCAAAGAAGAATATCCAAAATTACCCTATAAGACTATCAATGTACTCCTCC	120	33
chr4	151198753	151198873	780693_44278787_LRBA+5'50kb_NC_000004.11[151185587..151986879]_6568	12	-	good	GAAGCCAGCCTGGGCAACATTGCAAGACCCTGTCTCTACAGAAAAAAAAAATTTTTTTTTCAAAATTGTATAGTAAAACCTGCAGAGGGAATTTATTTAAATGGGCTGATGGAGTTGAGT	120	37
chr4	151326793	151326913	780693_44278787_LRBA+5'50kb_NC_000004.11[151185587..151986879]_5501	12	-	good	TTATGACAATTTACTTCAGGTTATTACCAACTTAATTCCAGTAAAATATAGCAGCTTTGCTCCAACTCAGCTCCATTCCTTACCCCTAATTTGTGCTATTATTTATATATATATATTACA	120	30
chr4	151535233	151535353	780693_44278787_LRBA+5'50kb_NC_000004.11[151185587..151986879]_3764	12	-	good	GAGTAGCCAATTAAAGTAACAAGCCAAAAATGAAAGGGTAAGCCTTTAATCATTAACTATGATGGTATTAGCAAGAGTCTAAATCCGAAGGAAGGGGTTGACTCCCCATTCCATTTCCCG	120	40
chr4	151612393	151612513	780693_44278787_LRBA+5'50kb_NC_000004.11[151185587..151986879]_3121	12	-	good	TATTGAATTGTATGAATTCTTTATATATTCTGTAAAGAATTCATTTGTCATTTAGATGTATGTTAAATTTTTTTTCACAATTTGTGGCTTACCTTTTATTTTATAAATGGTTCTTTTAAA	120	20
chr4	151624993	151625113	780693_44278787_LRBA+5'50kb_NC_000004.11[151185587..151986879]_3016	12	-	good	AATTGCTGGGATTACAGGCATGAGCCACTTAGTCTGGCTCAAAAATGGGATATTAGGTGAAATGTTCTGTTCTTTATATTTTGAGTTAATAGTTCTTTTTTTTTTTTGGGCTAATGGACT	120	34
chr4	151690393	151690513	780693_44278787_LRBA+5'50kb_NC_000004.11[151185587..151986879]_2471	12	-	good	CTCTCTCTGTCTCTGTGTCTCTCTGTCTGTGTCTCTCTCTGTCTCTCTCTCTTCCCATTCGTTCTGTGTCTCTGAAGAATCCTGATTAATACCGGGGCATAGAAATAGCAGTTGATAGGC	120	47
chr4	151692073	151692193	780693_44278787_LRBA+5'50kb_NC_000004.11[151185587..151986879]_2457	12	-	good	TTTGGGCTCCTCCTGCCTCTGAATCCTCAGGCAAAAATGGAGTTATCATGCTAAGAGTAGTGATTGATCCTGACTACTGTGGGGAAATTGAACTATACCACAATAAAAGTAAGGAAGAGT	120	42
chr4	151693033	151693153	780693_44278787_LRBA+5'50kb_NC_000004.11[151185587..151986879]_2449	12	-	good	TGTATAGATGTCTATGAATGGGAGAAAAAATCTGAATACTGTGTATTTGTGTCCTATGTGAATGCTCACTGAAGGGTGACTTCAACAGAGGATAATTTTAATACTAAAGTGGCTGGGAAC	120	37
chr4	151795873	151795993	780693_44278787_LRBA+5'50kb_NC_000004.11[151185587..151986879]_1592	12	-	good	TCTTGCTGCACCACGTGGAATAGGGCTCAGGTTGCTAGTCCGTGGGAGTGGGTGCGTCAGTTGCCTGGAGATCTGCCTGGGCATGGAGCAAAGAGGGTCCAGTGCTATGATCTGTGTCTA	120	57
chr4	151812793	151812913	780693_44278787_LRBA+5'50kb_NC_000004.11[151185587..151986879]_1451	12	-	good	TTCTCCAGGGAAACAGAACCAATAGTGTGTGCGTGGGTGTCCATGCACACACTCACGAGAGAGATTTATTTTAAGCAACTGTTTTACACAATTGTGGAAGCTGGCAAATCCAAAATCCAT	120	42
chr4	151873393	151873513	780693_44278787_LRBA+5'50kb_NC_000004.11[151185587..151986879]_946	12	-	good	CACACACCCATATACATCCTACACATTTTTATATGTATCAGCATCTGTCTTCATTTGTCTCTACCTATCTCTCTCTCTATAGACATACACACACACACACACACACATATACAACAGGTT	120	38
chr4	151877473	151877593	780693_44278787_LRBA+5'50kb_NC_000004.11[151185587..151986879]_912	12	-	good	TAGAATTCACCAGTGAAGCCACCTGGGCCTAAGTTTTTTTTTTGTTTTGTTTTTTGTGAGTTGATTTTTTTATTACTAATTTAATTCTTGTTGTAGGTCTGTTTGTATTTTGTATTTCTT	120	28
chr4	151922233	151922353	780693_44278787_LRBA+5'50kb_NC_000004.11[151185587..151986879]_539	12	-	good	TTACTTCTGTCTGTGCACCAGCTGCTGGGCCCCAGGATAGTGCTCAGTCTGTTGTGGGCTGGGTTGTCAAAATGGTGCCTTGTTGTAGCTGCTTAGGACTTAGGGGGATTATGGGACCCA	120	53
chr5	137509849	137509969	780693_44278788_BRD8+5'10kbNC_000005.9[137475459..137524319]_121	12	-	good	TTTTGAAATATATATACATTTGTGAAACTATCCACAATTAAGGTAATTATTATAGTATCCATTAACAGATGAATGGGTAAAGAAAAAATATATATGTATACACACACACACACACACACA	120	26
chr6	152001601	152001721	780693_44278789_ESR1+5'50kb_NC_000006.11[151927807..152450754]_616	12	+	good	ATGCTGGGGGGTCGTGAGCCACCATGCCCGGCCAGATGGCCACCTTCTCCCTGTGTCCTCATGTAGCAGAAAGAGATCAAAGAGCTCTTTTGTTTCTTTTATGAGAGCACTAATCCCATC	120	52
chr6	152014681	152014801	780693_44278789_ESR1+5'50kb_NC_000006.11[151927807..152450754]_725	12	+	good	TCCCTTTCACATCAACAGAAGCATGTTGCTTCATTGTTGGGCAATGTCTTAGTCCATACACACATAGAGCTCTATGCTGATTTTTTTTTGAGATGGAGTCTCGCTCTTTCACCGAGGCTG	120	43
chr6	152391001	152391121	780693_44278789_ESR1+5'50kb_NC_000006.11[151927807..152450754]_3861	12	+	good	GGCTGTAGGGTAGGCTGGTTAATGCTTAGCTGTGTTTCTATTCAAAGCTTATGCTTTTGTTTAAAACCTAGTAATTTGGTTTTGTTAATTTTATGAAGATGATTTCAAGGATGAGTAGGA	120	34
chr7	3415159	3415279	780693_44278790_SDK1+5'50kb_NC_000007.13[3290884..4308632]_1037	12	+	good	AGAGGATAGTGTGTGACTTCCAAGGGTAAATCATACAAGACATTGTAACCTCTGTCTTGTGCTCCCTTGCATCATTTGCTCTTGGGGGAGCTGGCTACCTTTCGTGAGGACACTCAAGCA	120	48
chr7	3436759	3436879	780693_44278790_SDK1+5'50kb_NC_000007.13[3290884..4308632]_1217	12	+	good	ATGCTTTTTTTGCCTTATAAATTATGTATTTATATGTTATAAGCCTATCAACAAAGTTTTATAATTATTGCTTTATACAGTTGCCTTTTAAAACAAATAGGAGAAAAGCGTTCTCAAAAA	120	24
chr7	3567919	3568039	780693_44278790_SDK1+5'50kb_NC_000007.13[3290884..4308632]_2310	12	+	good	GCCAGCTAGGGGGTGAATGGTAGGAGGTAAGGTTGGATGATCGTCAGCTGGGGGTTGAGTGGTGGGAGGTGAGGCTGGGTGTCAGCTAGGGGGTGAGTGGTGGGAGGTGAGCCTGGAAAG	120	61
chr7	3596719	3596839	780693_44278790_SDK1+5'50kb_NC_000007.13[3290884..4308632]_2550	12	+	good	AGGAAAGAGATAATAAAAGCAAAAGTCGACAAAACTGAAAATAGGGAAACAGTAGAAAAAAAATCAATGTATCAAAAACCTGGTCCTTTAAAAACTTTAATAAAATTGATAAATCTGTAA	120	26
chr7	3627079	3627199	780693_44278790_SDK1+5'50kb_NC_000007.13[3290884..4308632]_2803	12	+	good	AGCCAGAGAGCCAAGGGTACAGGTTCCAGTATGAGTCTAAAGGCCTAAGAACCAGGAGTGCCAAGTACAGGAGAAGATTGATGTCCCCGACTGAGCTGTCAAGAAGAGAGAAGGCAGTGT	120	51
chr7	3676279	3676399	780693_44278790_SDK1+5'50kb_NC_000007.13[3290884..4308632]_3213	12	+	good	TAATGCTGCAGTAGACGTGGGAGGGCAGACATCTGAGATTCTTCTTTCAGTTCTTGGGAAATATACTCAGAAGTGGGATTTGGGGGTCATGTGGTCATTGTGTGTGTAATTTTGTAAGAA	120	42
chr7	3682879	3682999	780693_44278790_SDK1+5'50kb_NC_000007.13[3290884..4308632]_3268	12	+	good	TCATGATTCTCATCTACCTGAACATCTGTGGAATCCTTTCCCTAAACCTCGTGATTCTCATCTCCCACCCCTACCTGAGCATCTGTGGAATCCTTTCCCTAAACCTGGTGATTCTCGTCT	120	47
chr7	3682999	3683119	780693_44278790_SDK1+5'50kb_NC_000007.13[3290884..4308632]_3269	12	+	good	CCCACCCCCACCTGAGCATCTGTGGAATCCCTTCCCTAAAGCTGTTGATTCTCGTCTCCTACCCCCACCTGAGCATCTGTGGAATCCTTCCCCTAAACCTGGTGATTCTCCTCTCCCACT	120	55
chr7	3683119	3683239	780693_44278790_SDK1+5'50kb_NC_000007.13[3290884..4308632]_3270	12	+	good	CCCACCTGAGCAACTGTGGAATTCCTTCCGTAAACCTCGTGATTCTTGTCTCCACCCCCACCTGAGCATCTGTGGAGTCCCTTCCCTAAACCTGGTGATTCTCCTCTCCCACCCCCACCT	120	56
chr7	3683239	3683359	780693_44278790_SDK1+5'50kb_NC_000007.13[3290884..4308632]_3271	12	+	good	GAGCATCTGTGGAATCCCTTCCCTAAGCCTCCTGATTCTCTTCTCCCATCCCCACCTGAGCATCTGTGGAATCCCTTCCCTAAACCTCATGATTCTCATCTCCCACCCCTACCTGAGCAT	120	52
chr7	3740839	3740959	780693_44278790_SDK1+5'50kb_NC_000007.13[3290884..4308632]_3751	12	+	good	AAACACTTAGGTATAAATCCAACAGAACATATACAGCACTTGATGTTGAAAACTACAAAATACCGATGACAGAAATCAAAGTGCTAAATTTGTGGCCAACATGCCGTGTTCAACATGTCC	120	37
chr7	3778159	3778279	780693_44278790_SDK1+5'50kb_NC_000007.13[3290884..4308632]_4062	12	+	good	AGGTAACTTTAAATTCCATATGGCTTTTTTATTTCTGCAAAAGAAAATGCCATTAGGAATTTTAGCAGGATTGTATTAAATCTGTAAATCATTTTGGGAAGTATTGACATCGTAATAATA	120	28
chr7	3795439	3795559	780693_44278790_SDK1+5'50kb_NC_000007.13[3290884..4308632]_4206	12	+	good	ATCTGACACATGCATGTTGTTGCATGTTTTGAATCTGACTCCTTTCACATGGCATAGTGCGTGTGACACATGCATGTTGTTGCATGTTTTGAATCTGACTCACATGGCATAGCACGTGTG	120	43
chr7	3795559	3795679	780693_44278790_SDK1+5'50kb_NC_000007.13[3290884..4308632]_4207	12	+	good	ACACATGTATATCGTTTTAACTCTGACTCCTTTCACATGGCATAGCACGTGTGACACATGCATATCTTTGATGTTTTGACCCTGACTCCTTTCACATGGCATAGCACATGTGACATATGT	120	41
chr7	3795679	3795799	780693_44278790_SDK1+5'50kb_NC_000007.13[3290884..4308632]_4208	12	+	good	ATATCGTGGTTTTAAATCTGACTCCTTTCACATGGCATAGCACATGTGACACATGCATATCATTGATGTTTTGAACCTGACTCCTTTCACATGGCATAGCACATGTGACACATGCATATC	120	40
chr7	3795799	3795919	780693_44278790_SDK1+5'50kb_NC_000007.13[3290884..4308632]_4209	12	+	good	ATTGATGTTTTGAACCTGACTCCTTTCACATGGCATAGCACCTGTGACACATGCATATCTTTGATGCTTTGACCCTGAGTCCTTTCACATGGCATAGCACGTGTGACACATGCATATCTT	120	43
chr7	3795919	3796039	780693_44278790_SDK1+5'50kb_NC_000007.13[3290884..4308632]_4210	12	+	good	TGATGTTTTGACCCTGACTCCTTTCACATGGCATAGCACGTGTGACACATGCATACCATTGATGTTTTGAACCTGACTCCTTTCACATGGCATAGCACATGTGACACATGCATATCATTG	120	43
chr7	3796039	3796159	780693_44278790_SDK1+5'50kb_NC_000007.13[3290884..4308632]_4211	12	+	good	ATGTTTTGAACCTGACTCCTTTCACATGGCATAGCACATGTGACACATGTATATCGTTGTTTTAAATCTGACTCCTTTCACATGGCATTGTGCGTGTGAGACATGTGTGTCATTGCATGT	120	41
chr7	3842119	3842239	780693_44278790_SDK1+5'50kb_NC_000007.13[3290884..4308632]_4595	12	+	good	TCATGCCGTTGCACTCCAACCTGGGGAGCAGAATGAGACCCTATATCAAAAAAAAAAAAAGTGCTACAGAGCTGTTCTGTCACCACAGACATCCATCCCCCTTGTGCTGCCCTGTAATTG	120	48
chr7	3893599	3893719	780693_44278790_SDK1+5'50kb_NC_000007.13[3290884..4308632]_5024	12	+	good	ACAGAGCAAGACTCCGTCTCAAAAAAAAAATTTTTTTTGGATTTCAGAGCATTTTTTGATTTTTAGATTAGGGATGCTCAACCTGTATTTTTTTAAAATGCTTTACACATTTTTAAATTT	120	27
chr7	3912799	3912919	780693_44278790_SDK1+5'50kb_NC_000007.13[3290884..4308632]_5184	12	+	good	AAAGTCTTTCTTTCTCCTTCACTTTTAGAGGATATTTTTACTGGGTGTAGAATCCTGTATTGAGATGTTTTTCTTTAAACATTTGATGTAATTCCACTGTTTTCTTGTTTGCATGAGTTC	120	32
chr7	3912919	3913039	780693_44278790_SDK1+5'50kb_NC_000007.13[3290884..4308632]_5185	12	+	good	TGCCAAGAAGTCTGCTATATTTCTTATCTTGCTCCTCTGTAGGCAATATGTCTTTTTTTCCTCTGGCTTCCTTAAATATTTTTTATTTGTCCCTTCTTTTTCAGTAGTTTGAATATCATA	120	32
chr7	4002439	4002559	780693_44278790_SDK1+5'50kb_NC_000007.13[3290884..4308632]_5931	12	+	good	TGAAGGAGGGGAGATCCAGACCCACACCTACCTGGATGTAACCAGTGAGTACACCCAGGCCCACAGCTACCTGACCTGGACGTATCCAGTGAGTACACTCAGCCCCATGGCTACCTGGAT	120	57
chr7	4020559	4020679	780693_44278790_SDK1+5'50kb_NC_000007.13[3290884..4308632]_6082	12	+	good	AGACTCCATCTCAAAAAAAAAAAAGAAAGAAAAAAAGAAATAGTTTATATTTCCAGAATAAGGCACGCCATCTTCTATTGCATGCCTCAGGTATTGCACGTTTGTTTTTGTTATTTACAA	120	31
chr7	4096519	4096639	780693_44278790_SDK1+5'50kb_NC_000007.13[3290884..4308632]_6715	12	+	good	CGACAGCCTCTGCATCTCCATATTCTGCAGCCCCACTGACATCCCCTGCCCACAACCACCACCACTGCTGGCTGCTGCCACCAGAGGCAAAGCACAAACCATTGGCAGTGACCCCCAGTG	120	60
chr7	4151599	4151719	780693_44278790_SDK1+5'50kb_NC_000007.13[3290884..4308632]_7174	12	+	good	GTTACTCACTGGATGGAATCACAGAGTGTGGTGTGAGCGGATAGAGGCCTCAGTTACCTGACAAAGTTTATTCTGCCAAGGTTGAGGATGCACCCGTGACCCAGCATCAGGAGATCCTGG	120	52
chr7	4292239	4292359	780693_44278790_SDK1+5'50kb_NC_000007.13[3290884..4308632]_8346	12	+	good	TGTAGTTTACTTGTCTTATTTATCTTTGTGTGATTTTTATGTAGGGTAATATTGGCCTTATTGAATGATTTGGGAAGTATTTCTTCCACAACTGGTATTAATTCTTTAAATGTTTGATAG	120	28
chr7	32493600	32493720	780693_44278791_AVL9+5'50kbNC_000007.13[32485101..32628338]_72	12	+	good	AACCATTTTAAAATTTACAATTCAGTGGTATTTAGCATACTTACAATGCTATACAACCAATGGCTTTCGCGAATTCCAAAACTTTTTATCACCCCATAAAAACATCCTGTGCCCATTAAG	120	33
chr7	32565360	32565480	780693_44278791_AVL9+5'50kbNC_000007.13[32485101..32628338]_670	12	+	good	ATATTAATGTTATTTATTTCTCCTTGTTTTACTTTCAAGGAAACCAAACCAGTCTCCCTCCTTTGGCATCTCACTGGGCCTGATTTGTTTTTTACTGCAAATGCCCTACTACTAAAACTG	120	37
chr7	32578440	32578560	780693_44278791_AVL9+5'50kbNC_000007.13[32485101..32628338]_779	12	+	good	GGGCAAGTCACAGAGTAGAGTGAAGTTAAAATGATTTACTACAGACTACTGAATTACAGAATAGGGCATCCTCAGAGAGCAAGAGGAGGGTGCACCCATTTCAATATAATGCTAATATGG	120	41
chr7	32579400	32579520	780693_44278791_AVL9+5'50kbNC_000007.13[32485101..32628338]_787	12	+	good	CCAGGAGAGACTCGATTTTCTTGCTGTTTCCACCTCCTAAAGGTCTCCTGCATTTCTTGTTTCATGGCCCTTTCTTCCATCTTTAAAGCCAATGGAATAGCATCTTCAAATATCTTTTTC	120	41
chr7	32602560	32602680	780693_44278791_AVL9+5'50kbNC_000007.13[32485101..32628338]_980	12	+	good	TACACTGATGCTGAGTCACTTACATAGATTGGCATAGTATTTGCATATAACGTGTGCACATCCTTCCATATATGGTTTTTGTTGTGTTTTGTTTTGTTTTTGATACAAAGTCTTGTTCTG	120	34
chr1	8577082	8577202	780693_44278767_RERE+5'50kb_NC_000001.10[8412464..8927699]_2922	11	-	good	GAGTGGTCTCATCTTTTGTAACTGTAATACGATACCAAAACCAGGAAACTGGCATTAGTAGATTGTGTGCGTGTAGTTCTGTGCCATTTTATCACATGGATAGCTTTGTGTAACCACCAC	120	41
chr1	8627962	8628082	780693_44278767_RERE+5'50kb_NC_000001.10[8412464..8927699]_2498	11	-	good	GACACACCCAGAAATAATGCTTTACCAACTATCTAGATGTCCCTTAATCCAGTTCAGACACCTGATATTAACCCCACAGTCAGGTTGAAGTACATTGTGGGATACTTTTGGGGAGCTACA	120	42
chr1	8827642	8827762	780693_44278767_RERE+5'50kb_NC_000001.10[8412464..8927699]_834	11	-	good	AGGCTATTTTTAATTTTTTTTAATAAAGAAAGCTTTTTATTTAGAAATCCCATCCTTTTTGATAAGCAGCATTTTTTTTCTTTCTCTTTTTTTTTTTTTGAGACAAGGCCTCACTCTGCA	120	27
chr1	8828482	8828602	780693_44278767_RERE+5'50kb_NC_000001.10[8412464..8927699]_827	11	-	good	TGCATTTCAAGTGTTCAGTGGCTACATGTGACCAGTGGGTGCTGTGTTGGCCAGCACAGATACAGTATATTTCCATCATTCCCAACAGTTCTGTTGGACAATACTCGTCTAGAATTCTGA	120	44
chr11	117055129	117055249	780693_44278772_SIDT2+5'10kb_NC_000011.9[117039459..117068158]_132	11	+	good	AGAGCTTTAATTTTGCTTTGTTAGCATAGTTATAATCTTATTTATTCTGAAGGATGTTTCTTAATCTCATATTCAGAAACATACCCTAATTTGTCATTGAAACACTGCTATAAGATTGAG	120	28
chr11	62254028	62254148	780693_44278769_AHNAK+5'50kb_NC_000011.9[62201016..62364278]_919	11	-	good	CATTACGGTGGAACCATCTCCACTGTGCAGCTCCAGAACTTTCTCATCTTCCCCAATTGAAACGCTGTAGCCATTCAACACTAATTCTCCAGCCCCCGGCAACCACCATGCTCCCTCCCT	120	52
chr11	62277428	62277548	780693_44278769_AHNAK+5'50kb_NC_000011.9[62201016..62364278]_724	11	-	good	CAAACAAACAAACAAACAAACAAACAAACAAAACTCCAATACAATAATTAAATTCAGGAAACAAAACATTGACATATTATCTAATATGTAGTATATCTTTAAATTTCACCAGTTGCCCCA	120	27
chr11	62294348	62294468	780693_44278769_AHNAK+5'50kb_NC_000011.9[62201016..62364278]_583	11	-	good	CTGTGCCTGAGGTAGAAGGTAAACTTGAAGTACCAGATATGAACATCAGGGGCCCCAAAGTTGATGTAAATGCCCCCGATGTCCAAGCTCCAGACTGGCACCTGAAGATGCCCAAGATGA	120	50
chr11	62299268	62299388	780693_44278769_AHNAK+5'50kb_NC_000011.9[62201016..62364278]_542	11	-	good	GAGAATATGATGTCACAATGCCAAAGGTTGAAAGTGAGATTAAAGTTCCTGATGTTGAACTTAAAAGTGCCAAAATGGACATTGATGTCCCAGATGTGGAGGTTCAAGGCCCAGACTGGC	120	42
chr11	85481104	85481224	780693_44278771_SYTL2+5'50kb_NC_000011.9[85405264..85572184]_759	11	-	good	CTAGGGATTTGTATAGCAGATGCAATACGAATCCAACAGCAATAACTTGACTTGAGCACACCCTGAGCATGACTGTGTGGCAGATTTACCAGAATGTGTGTTCAGAGTTCTGAGCTAATG	120	43
chr11	85491784	85491904	780693_44278771_SYTL2+5'50kb_NC_000011.9[85405264..85572184]_670	11	-	good	GACTGTCCCTAATTCAGATGCCAATCGCAAGTAATAGGTTGTCACCTATATTTCTGATTGACTGACTGTAAATTGGATTTCTCACTACTCCTTTTTTTGGGTTTGACTAATTCACTAGAA	120	37
chr11	85509544	85509664	780693_44278771_SYTL2+5'50kb_NC_000011.9[85405264..85572184]_522	11	-	good	GTATCTTTTCACTGTAATAAGTCATAGCTGTGAATATGACTGTATGTTGTCCTGTTGAGTTATCCTAGTGAATCATCAAACCTGGGACTGGACTTGGAGATCCCTTCAACGCACCATGAA	120	41
chr17	37851970	37852090	780693_44278777_ERBB2+5'30kb_NC_000017.10[37814347..37884911]_315	11	+	good	CACACACACACACACACACACACACACACACACACACACACGTCTCCTGTGCCCCCCAGTCTCCATGGCTGGTCAATGATTGACTGGCATTTCACAGGCCGCTGGTTGCAGCCCCAGCCT	120	57
chr19	15152558	15152678	780693_44278779_CASP14+5'10kbNC_000019.9[15150291..15169104]_20	11	+	good	CTCACATCTCACCACCTGGACTCACTGTCACCTCCTGGATTCACCCATCTGGACTCACCTCTCATCACCTAGACTTATCTCTCACCCCCTGGACTCACCTCTCACCAACTAGACTCATCC	120	53
chr2	143741678	143741798	780693_44278781_KYNU+5'50kb_NC_000002.11[143585233..143813402]_1305	11	+	good	TTATATTAAAATTCATTGACTGAACTTGCATTTTGAATAGATCCTTTATCAATGCACAATATGTAACATCGAGCATTGGCCATTCAGAAAATATTGGTTCATTGAATTATGTGTATTTTC	120	28
chr2	61431950	61432070	780693_44278780_USP34+5'50kb_NC_000002.11[61414598..61748222]_2636	11	-	good	CTGTAGTGAGCTGATTGCACCACTGCACTCCAGCCTGGGAGACCAAAAAAAAATCCCTCACTGTATGTTGCCAGAAAATATCTCATACTTAAAACAAAATACCAATAAATAGTGTTTTAA	120	38
chr2	61476350	61476470	780693_44278780_USP34+5'50kb_NC_000002.11[61414598..61748222]_2266	11	-	good	TAGTCACTTAGTGGCCCTTTTGGTTACCTTCGCAGTATTGTACTGTTTGTATTCAAGGAACCTTTATTTTACTTAATGGCACCAAAGTGCAAGAGTAGTGTTCATTAACAGTTGGGCTTT	120	38
chr2	61516910	61517030	780693_44278780_USP34+5'50kb_NC_000002.11[61414598..61748222]_1928	11	-	good	ATTTGTATCCAGTCTACAAATATTTGTACCAAGGTCACAAAGACTTTTCTCCTCTGCTTTCTGTAAGTTTTATAGTCTTTTCTTTTACGTTTAGATCTGTAACAATACATTTTGAGTTTT	120	30
chr2	61517390	61517510	780693_44278780_USP34+5'50kb_NC_000002.11[61414598..61748222]_1924	11	-	good	CATTTGGTATATGTATGTTTTTATCTCTTGGATTAATACCAAGTGATGAAATTGCTAAATAATATGGTAAGTGTAAGATTAACCTTATAAGAAGATGCCAAACTGTTTTTCAGAACAGTT	120	28
chr2	61584470	61584590	780693_44278780_USP34+5'50kb_NC_000002.11[61414598..61748222]_1365	11	-	good	ATAAGTTTTCATGCATAAATAAAATTTTCCTCTGAACATTGTTCTTTCTGCATTCTATTTTTTGTTGTATTTTATCTGTAAATATTTTCTAATTTCCCTTGTGATTTCATTTTTGATCCT	120	24
chr2	61676630	61676750	780693_44278780_USP34+5'50kb_NC_000002.11[61414598..61748222]_597	11	-	good	TATCCTTACGCCAGTACTACACTGTCTTGATTGCTGTGGCTTTGTAATAAGATTGGAAGTCAGAAAGTGTAAATCTTTGTTTTTTTTTTGTTTTTGTTTTTTTTTTCAAAATTATGTTGG	120	30
chr4	119916919	119917039	780693_44278786_SYNPO2+5'50KB_NC_000004.11[119721836..119982402]_1627	11	+	good	ATTTGAGGTCCATGTTGTATTTCTATTGGATAGTGCTAGGTCTGGACTTTTCCAAATGCTGTCTTTCATTCTTTATCTGTCCATGTATCTATTTATCTTATCTATCTATCTATCTATCTA	120	32
chr4	119917999	119918119	780693_44278786_SYNPO2+5'50KB_NC_000004.11[119721836..119982402]_1636	11	+	good	AGACTCTGTCTCAAAAAAAAAAAAAAAAGTGTCATAAGACAGAGCAATCAATAAATGTCCATTTGCAAGCAGAAAAGAAGTCAATTAATTTTGACAAAAATTTAAAAGAAAAAAGGCCGG	120	29
chr4	151345633	151345753	780693_44278787_LRBA+5'50kb_NC_000004.11[151185587..151986879]_5344	11	-	good	GCTATGGGATGGCACCTGGTGTCCTGTCCAAGGCACCATGGTTTCCTCACTTGTGCCCTGAGTTGGCGCAGTAGGTGTTAGGCCACCTGCAACCCTGAAGTGGAATAAATGGGTAAATAA	120	52
chr4	151438633	151438753	780693_44278787_LRBA+5'50kb_NC_000004.11[151185587..151986879]_4569	11	-	good	TCCTGTTTTTCTTTGTCTTGGCTTTCTCCTCTTGCCCCCATCATCTATCCCCCAGAACACCTTCTATTTATTTATTTTTTTGATACAGGGTTTTGTTCTGTTGCCCAGGCTGGAGTGTGA	120	42
chr4	151475233	151475353	780693_44278787_LRBA+5'50kb_NC_000004.11[151185587..151986879]_4264	11	-	good	AGACCCTGGCAAAATTGGTACAGGAAGGCAGAAAGGAGAGGAGGCTCTTGCTTATATATCTGAGATAAGAATGATTTCCAAGGACTTTCTAGAAATCCCACAAGAAACTCCTTCATGTCC	120	42
chr4	151555993	151556113	780693_44278787_LRBA+5'50kb_NC_000004.11[151185587..151986879]_3591	11	-	good	GGTCAACTTCAATTGTCCTACACATTCTTTCTCTATGGTATATACGCCCTGGGTCTAGGGGGCAGTGGTGCAGGGATCCACCCTCTAGAGTCTTATGACTGCTTAAGACTACGGCTTCTG	120	49
chr4	151567153	151567273	780693_44278787_LRBA+5'50kb_NC_000004.11[151185587..151986879]_3498	11	-	good	ATTTTCTTATATCAGAGATTGTAAAACTTTTTCTATAATGGGCCAGATAGTAAATATTTTAGATTTTTGGGTCAAAAGGCAAGATAAAGGATATTATATAAATACCTGTGTAACAAGACA	120	27
chr4	151586233	151586353	780693_44278787_LRBA+5'50kb_NC_000004.11[151185587..151986879]_3339	11	-	good	TCTAAATAAGGTTCCTTTGACAAACATTTCACACATTGTGATATGTGTGAAATTCCTGGAGGAATTAGACACATCCTGTGTGATTGCGTAAGGAAAGGACTCTTGGAAGCTTGTACCTGG	120	40
chr4	151707673	151707793	780693_44278787_LRBA+5'50kb_NC_000004.11[151185587..151986879]_2327	11	-	good	TTTGCTGAGTCCACTTCTGGGTGAGGGCTACAGGACCCTTGAGTCATGAATCTTGAGTCTGGCTGGAGTGATCTGGTCATCAGAAATACAAAAGTCTAGGCCAGGAGCAGTGGCTCATGC	120	51
chr4	151844233	151844353	780693_44278787_LRBA+5'50kb_NC_000004.11[151185587..151986879]_1189	11	-	good	TGTTTTTTTTTTTTTTTGACTTTACGATGGTGTGAAAGTGATATGCATTCAGTATACTCCTTCACTTAGGATGGGGCTACCTCCGGCTAAACCCATCTTAAGTTGACAATATTTTGGATC	120	37
chr4	151869553	151869673	780693_44278787_LRBA+5'50kb_NC_000004.11[151185587..151986879]_978	11	-	good	TCCTATGTTTTTAAAAAAGTTTTATATTTTACATTTAAATCCGTGATCAATATTGAGTTAGTTTTTGTGTAAGGTGTAATACTTAGGTAAAGAAAAGTTCATTTGTAATTGTTCCAGTAC	120	25
chr4	151878193	151878313	780693_44278787_LRBA+5'50kb_NC_000004.11[151185587..151986879]_906	11	-	good	TACTCCTTCAAGAAGCCCTGATTTTTAGTGAGAAATGGTATTTCAAGACCACAATCTGGGCAGTAAGCATGTTCATTGTTATTGTGTTGGTCATTGTTTGTACCCCTTTCCAGTTGATAA	120	38
chr4	151912273	151912393	780693_44278787_LRBA+5'50kb_NC_000004.11[151185587..151986879]_622	11	-	good	TTGCTGTAGTTGTTCTCCATCCTTGTCAGCACTTGGTATTATCAGTGTTTTAAATTTTAGTCATTCTAGTAAGTTTGTAGTGGTGTTTAATTGTGTTGTTGTTTCTTCTTCTTACGCTTC	120	34
chr6	151935361	151935481	780693_44278789_ESR1+5'50kb_NC_000006.11[151927807..152450754]_64	11	+	good	TATCATCTCAGACTGAAACTTTGTGCCCATCAGACAATAGCTCTCATTTCTCCTCTTCCCCAGCCCCTGGTGACTTCTATCTTACATACAATTCCTATGAATTAGCCTATTCTACGTACT	120	42
chr6	152047801	152047921	780693_44278789_ESR1+5'50kb_NC_000006.11[151927807..152450754]_1001	11	+	good	GTTGACACTACATAGAAATACAATAGATTTTTGCATATTGTCCATGTATCTGCCAAACTTGCTAATTTAACTTATTAATTATAATAATTTTATCTATGGATTCTTTTGGATTTTCCAAAT	120	25
chr6	152085241	152085361	780693_44278789_ESR1+5'50kb_NC_000006.11[151927807..152450754]_1313	11	+	good	TAGGGCGACCAACCGGCCTGGTTTGCTCGGGACCGGGGTTTCCTGGAAGGTGGGACTTTCAATGCTAAAACTGGGACAGTCCTGGGCAAACAAATCAGTACGGTTGGCCACCCTATCTTT	120	55
chr6	152086321	152086441	780693_44278789_ESR1+5'50kb_NC_000006.11[151927807..152450754]_1322	11	+	good	TTTCACTTATAGCACACGCAATTCAGATGCTACATTTTTATTAGGAATATTTAATCTGTAGATAGATATCGTAAAATTTACATTTGAAAAAAATAGATTCAGACACCTAAGTTGTTACAA	120	27
chr6	152086441	152086561	780693_44278789_ESR1+5'50kb_NC_000006.11[151927807..152450754]_1323	11	+	good	GCATACTTAAAAGTTTTCAATGACTGAATTGAGTATCAGTTTTAAAATTTAAATCAATGAAATTAATTAAAATGAAATGAAAATTTAGAAACTATTCCTCAGTCACGCTGGCTACATTTC	120	26
chr6	152123761	152123881	780693_44278789_ESR1+5'50kb_NC_000006.11[151927807..152450754]_1634	11	+	good	TACGAATTTAAATTTTGACTTTATGGCCTCAGTTGGCATGAAGATACAAAGATAATCTTCTAGCAAAAACAGTTTTGAAAGACCGGGCGTGATGGCTCATGCCTATAATCCCAGCACTTT	120	38
chr6	152251681	152251801	780693_44278789_ESR1+5'50kb_NC_000006.11[151927807..152450754]_2700	11	+	good	ATTAAGAATTTAGAAAGAATTTAGAATCCTGTGTAAAATAAATTTCCTTTTATTTTACCTTAATTCATGCATTCTCTGATTATCTTCCATGCTTTATGTAGATCCAAGTTTCTGACTTAT	120	26
chr6	152251801	152251921	780693_44278789_ESR1+5'50kb_NC_000006.11[151927807..152450754]_2701	11	+	good	ATCACCTTCCTCTTGCTTGAAGAACATCTTTTAACATATTCTGCAGGGCAAGTCAGCTGGTGATGAATTCTCTGAATTTTTGTCTGATTTTTTTTTAATATTTCCTTCACTTTTGAAGGA	120	34
chr6	152428801	152428921	780693_44278789_ESR1+5'50kb_NC_000006.11[151927807..152450754]_4176	11	+	good	TCCTAATTTTTATTGAAAACTGAACATTTTAGATACCCTATTGTAGCAACTCTGGATTCTTATTCTTCCCTGCTTGTTGCTACTGCTTGATTTTGTTGTTTTTATTCATTTTTTAAATAA	120	28
chr7	3382999	3383119	780693_44278790_SDK1+5'50kb_NC_000007.13[3290884..4308632]_769	11	+	good	AATCTCCACATCGAGTGATAAAAAGCCTATTCTAAAAGGTTATATGTTGTATAATTCCATTGATGTAATATTTATGAAATGACAAAATTCTAGAACTGGATTAGTGGCTTCCAGTGGCTA	120	32
chr7	3403999	3404119	780693_44278790_SDK1+5'50kb_NC_000007.13[3290884..4308632]_944	11	+	good	CCTGAAAATTTTCTCGTGTGTTGGTTTCTTTTAAAAGTTCTGTAGTTTTATGTTTCACATTAAAGTCCATGGCACATTTTGAGTTAACTTTTGTATATGGTTGAGGTTCTTTTTTTGCTT	120	31
chr7	3434599	3434719	780693_44278790_SDK1+5'50kb_NC_000007.13[3290884..4308632]_1199	11	+	good	TTTCTTTACAAACCGAATGTCTTTTATTTGTTTTTCTTGGGTGGTTAGAGCTTCCAGTGCTGTGCTGAATAGAGGAGATGAGAGTGGACATCTGTGCCTTTTACCCTGTCTTAGAGGAAA	120	41
chr7	3435679	3435799	780693_44278790_SDK1+5'50kb_NC_000007.13[3290884..4308632]_1208	11	+	good	TTATTGATTTGAGATTTTTTTCTTTAATATAGGAATGTTAACACTATACGTTTTTTTCTAAGTCTTGTGTTAGCTGCATCTCATACACTTGGACATGAGTTGTATTTCTATTATTCAGAT	120	28
chr7	3466759	3466879	780693_44278790_SDK1+5'50kb_NC_000007.13[3290884..4308632]_1467	11	+	good	CATGACCTTTGAATGTTTTTGTTAAAACATTAAAAATTCTCTGTCAGTGATAAATATGTATGGAAATGAAAAAGTAAAACTGGTATTGATGTAGTATACTGTAATGTAAAACATTAGATG	120	26
chr7	3567799	3567919	780693_44278790_SDK1+5'50kb_NC_000007.13[3290884..4308632]_2309	11	+	good	TAGGGGGTGAGTGGTGGGAGGTGAGGCTGGGTGTCAGTTAGCTAGGGGGTGGGTGGTGGGAGGTAATGTTGGATGATATTCAGCTAGGGGGTGAGTGGTAGGAGGTGAGGTTGGATCATA	120	56
chr7	3637639	3637759	780693_44278790_SDK1+5'50kb_NC_000007.13[3290884..4308632]_2891	11	+	good	TAAAGCCTTTTTCTAAAGTGGTTGTACCATTTTTACATGTTCACCAGTAATGTATGAGTTGCAGTTGCTACACCTATTTGCCTACATTTAGTGTTGTTTGTATTATTCAATTTAGCCACT	120	33
chr7	3638479	3638599	780693_44278790_SDK1+5'50kb_NC_000007.13[3290884..4308632]_2898	11	+	good	TATACCATTCACCTTTTGAAGGACGTGGGCTGTATTTAGCTTTTGGCTGTCATGACTAAAGCTGTTACCTAGGAAGGTTTCTGTGTGAACATATGTCTTCATTTCTTTGGGATAAATGCC	120	40
chr7	3640639	3640759	780693_44278790_SDK1+5'50kb_NC_000007.13[3290884..4308632]_2916	11	+	good	TGTGGTAGATTCTTTCTTTTTTTGTTTTTTGAATGTTGAACCAGCCTTACATACCTAGAAGATACTCTACTTAGTTGCATATACGTTATTTTAATACATTACTGGATTTCATTTGCTAAT	120	29
chr7	3682759	3682879	780693_44278790_SDK1+5'50kb_NC_000007.13[3290884..4308632]_3267	11	+	good	CTAAATCTCATGATTCTCCTCTCCACCCCTACCTGAGCATCTGTGGAATCCCTTCCTGAAGGCTCATGATTCTTGTCTCCCACCCCTACCTGAGCATCTGTGGAATCCCTTCCCTAAACC	120	51
chr7	3707239	3707359	780693_44278790_SDK1+5'50kb_NC_000007.13[3290884..4308632]_3471	11	+	good	CCTCCACCAGGAGACCCTGGCAGTCACAGATCTGTTTTCTGTCCCTATAGTTTTGCATTTTCTAAAATATCTTATGAATGGGATCCTAAAGTATTTAGCCTTTGAATCTGGCTTGTTTCA	120	40
chr7	3739879	3739999	780693_44278790_SDK1+5'50kb_NC_000007.13[3290884..4308632]_3743	11	+	good	TTATCTTGGGACATCAAGAAAGAAAAAAGAACAGAAAAAGCAGAAATATAGATAAATAGACTTTTCTTTTCCTTTTGAGTTGTCTAAATTATGTTTGTTGGTTGATGTAAAAAGTATAAC	120	27
chr7	3755839	3755959	780693_44278790_SDK1+5'50kb_NC_000007.13[3290884..4308632]_3876	11	+	good	AAAATTGGGACTGAAAAAGCATTCAAAGAAATAATAGGTGAAAGCTTTCTAAATTGGGGGAAAAAAAAAACTCCACAAGCCTACAGATTCAAGAAGCTGAATGAATCACAATAGACCCTA	120	34
chr7	3800479	3800599	780693_44278790_SDK1+5'50kb_NC_000007.13[3290884..4308632]_4248	11	+	good	TATTTATGCTGTTGTGTGAATCAACAGTTCATTCCTTTTAACGCTGAGTAGTGAAGTATTTCATTGTCTGGAATGTATCACAATTTGTTGAACTCTTCATCTGTTGAAGAATGTTTTGGT	120	33
chr7	4082719	4082839	780693_44278790_SDK1+5'50kb_NC_000007.13[3290884..4308632]_6600	11	+	good	GAGCCCAGGTAGAGTGAGTGTCACAGCCAGGGGCTCAGGTAGAGTGAGTGTCACAGCCAGAGACCCAGGTAGAGTGAGTATCATAGCCAGGAGCTCAAGTAGAGTGAGTGTCACAGCCAG	120	56
chr7	4086319	4086439	780693_44278790_SDK1+5'50kb_NC_000007.13[3290884..4308632]_6630	11	+	good	AGTTAGTCTTGAAATCATACAGTAAAGGTTATCCAAATTTTTTTCAGACTTGCTTTGGCTATTCTAGTTACCTTGCTTTTCCATATAGATTTTAGAATCACCTTTTCAATGTCTAGGAGA	120	32
chr7	4163839	4163959	780693_44278790_SDK1+5'50kb_NC_000007.13[3290884..4308632]_7276	11	+	good	GACTGTGTTCGTGTCATAGCAGAATGCCCCAAACGGGGTGGCTTAAATGACAGAAATGTTTTCTGTTACCATTCTGGAAGGTGGAATCTGAGCTGGAGGTGTTGGCAGGGCCATGATCCC	120	50
chr7	32496120	32496240	780693_44278791_AVL9+5'50kbNC_000007.13[32485101..32628338]_93	11	+	good	AACATTTGTCATTCTATATTTTATTGAGATCTAAAGTCAACATTTTTGTTTAAATTCCAAATATGATGTTTGAAATCGTGATATTCTGGAGTGATATGGTTTGGCTGTGTCCCCACCCAA	120	32
chr7	32511240	32511360	780693_44278791_AVL9+5'50kbNC_000007.13[32485101..32628338]_219	11	+	good	GCATGCCAGCAAGCAGATCACCGCAGATATGCAATACAAGGGCATTATAGACTGCGTGGTCCATATTCTCAAGGAGCAGGGAGTCCTGTCCTTCTGGCACCGTAACCTGGTCAATGTCCT	120	52
chr7	32511840	32511960	780693_44278791_AVL9+5'50kbNC_000007.13[32485101..32628338]_224	11	+	good	GATGCAGTCAGGGCGCAAAGGAATTGACGTCATGTACACAGGCACGCTTGACTGCTGGAGGAAGATTGTTGGTGATGAAGGAGGCAAAGATTTTTTCAAGGGTGCATGGTCCAGTGTTCT	120	49
chr7	32564520	32564640	780693_44278791_AVL9+5'50kbNC_000007.13[32485101..32628338]_663	11	+	good	GTGCCCAAGAGTTCCATGGTAAAATAAAAGTGGTTTACATAGATCTTGCTACCTGGATGTTCAAGGAGGACAATACTCATGAGCAGGGAGCTTCCTTTTACCCTAGGACTGTTTCTAACT	120	42
chr1	8560162	8560282	780693_44278767_RERE+5'50kb_NC_000001.10[8412464..8927699]_3063	10	-	good	TCGGTGCTGGGGAAGCAGAACTCAGTACTAGTGTCAAAGACCTTTTGACTCCAACATTTGTTGTGTTATTGTTGTTGTTATTATTATTGTTGTTATTATTTTGAGACAGAGTCTTGCTCT	120	37
chr1	8574082	8574202	780693_44278767_RERE+5'50kb_NC_000001.10[8412464..8927699]_2947	10	-	good	AAAAATTAGAATTTCGAAAAGCTTGTACTCACCACTCTGAGCCTGACAGCTTCTCTACACTGAAAGGCATTTCTTATGAGATAGGTGATATTAATATGATTTTTAAAAAATGCTGTATAA	120	32
chr1	8574202	8574322	780693_44278767_RERE+5'50kb_NC_000001.10[8412464..8927699]_2946	10	-	good	CTGTGGTCATTCAGACGTGGGCATTTGGCAGAAACTTTCTTGAAGATGAATTAAGTGAGCTTGTTATTTCAAGGAAAACACTGATACTATTTGACAAGGCTAAGATTTGAACTTTCAAGT	120	37
chr1	8624242	8624362	780693_44278767_RERE+5'50kb_NC_000001.10[8412464..8927699]_2529	10	-	good	AAAGATTCCAAAATCTAGAAAATTCTGAAATCAGAAACACCTCTGGTCCCAGGTATTTTGGATAAGAGGTTACTCAGTCTGTATCTGGAGTTAGCTTTGATCTTTGAAGAATAGTGATCT	120	36
chr1	8722402	8722522	780693_44278767_RERE+5'50kb_NC_000001.10[8412464..8927699]_1711	10	-	good	GCCTCAAATGATTTCTCCACTTTGTTATCCCACAGTGCTGGGATTATAGGCATGAGCCGCTGTATCCAGCCAGGAAGTGGTTCTCTTAAATGAGATTTGGACCATGAGTATGACTGAAAT	120	44
chr1	8728882	8729002	780693_44278767_RERE+5'50kb_NC_000001.10[8412464..8927699]_1657	10	-	good	ACACACACACACACACACAGAGTTTAGTGCATTTTAGAATATTCACAGATACTGGCAACTATCACCACAATCAATTTTAGGGCATTTTCATCATTCCCAGAAGCAGCCCCATAACCATAG	120	40
chr1	8780482	8780602	780693_44278767_RERE+5'50kb_NC_000001.10[8412464..8927699]_1227	10	-	good	CTCTCTCTCTTGCTCTCTCTCTGACTCTGTCTGTCTGTCTCTCTTCTCTCTCCAGCTGGTACCTACCCTCTGCATATGTTTAATCCTTCTTGCTCTACTTTTTTTTCTTAGCACTTACTG	120	44
chr1	8815762	8815882	780693_44278767_RERE+5'50kb_NC_000001.10[8412464..8927699]_933	10	-	good	CAAAGTGCTGGATTTATAGGTGTGAGCCACTGCACCTGGCCCAATTTGGGGTTTTGCATTTTAGAAATATATGTTAAAAACAGATTCTGACAATACAGTTTGTTTTTGCCGATTTGCTTG	120	38
chr1	8885362	8885482	780693_44278767_RERE+5'50kb_NC_000001.10[8412464..8927699]_353	10	-	good	CCTGTATACCCCTCACTCCCCACTGCTACCCCTGTTATTAACATCTCCTGTCAGTGTGGTCTCTTTGTTATGACTGATGAGTCAATGTTGATACAGTCTTATTCACTAAAGTCCATCGTT	120	43
chr11	66900184	66900304	780693_44278770_KDM2A+5'50kb_NC_000011.9[66836734..67025553]_530	10	+	good	ACTCTTAAGGCAGTGGTTTTCAAAGTGTAGGTCTCTCATTAGCAGCATGAGCATTAACTGAGTGTCTGGGAACATATTAGAATGCAAATTCTTGGGCCCCACCCCAAACTTACTGAACCA	120	43
chr11	66952264	66952384	780693_44278770_KDM2A+5'50kb_NC_000011.9[66836734..67025553]_964	10	+	good	ATACCTCAGATTGATCCTTGACACAGAGATAGCCTATAAAAAACAAAACAAAAACAAAACACACAATAATAAAACACAAAAAACCCTGGGGAAGGGAGAGAATTGGATTTCAAGAGTTAC	120	34
chr11	66953104	66953224	780693_44278770_KDM2A+5'50kb_NC_000011.9[66836734..67025553]_971	10	+	good	TCGCAAAAAAAAAAAAAAAGTTATCCCTTCCAAAATTTATGTTGAAATTGAATTGCCATTGTGACAGTATTAAGCAGTGGGATCTTTAAGAGATAATTAGGCTACAGGGACTCCACTCTC	120	34
chr11	62298668	62298788	780693_44278769_AHNAK+5'50kb_NC_000011.9[62201016..62364278]_547	10	-	good	TAGATACTAATGCTCCAGATCTGAGCCTTGAAGGACCTGAAGGGAAGTTGAAAGGCCCGAAGTTTAAGATGCCTGAGATGCACTTCAGAGCTCCTAAGATGTCTTTGCCAGATGTTGACC	120	47
chr11	62329868	62329988	780693_44278769_AHNAK+5'50kb_NC_000011.9[62201016..62364278]_287	10	-	good	GGGCGAGACTCCATCTCAAAAAAACAAAACAAAAAAAAGATTATCCTCTTGTTGGCATTATAGGTGATTTTCTTCAGTCAGCATATATATATATATGTGTATGTATATGCACACACACAC	120	33
chr11	85569544	85569664	780693_44278771_SYTL2+5'50kb_NC_000011.9[85405264..85572184]_22	10	-	good	TGGCTGTCTCCCTTGTACCCCTATCATGACCAAGGCTTGAGGAGGGGCCTCTCAATTCCCCCTGCCACACTTGGAACAGTATGAGGGATGCAGCAGAGGCCAAAAACTGAGTGACCAGCC	120	56
chr11	85570024	85570144	780693_44278771_SYTL2+5'50kb_NC_000011.9[85405264..85572184]_18	10	-	good	ACATTATGGACCAGATTATTCTCTTTTTGACCCAGGGTTGTGATAGGAATTATCTTGTTACAAAGTGGTAGCAGATCTATGCTTGCTTTTATGTTTTTATGGCCCCTCTCAACCTCTGGC	120	40
chr17	37848370	37848490	780693_44278777_ERBB2+5'30kb_NC_000017.10[37814347..37884911]_285	10	+	good	TGCTGGGATTATAGGCATGAGCCATCACACCTGGCCAAATATTTTTGATAAGTATCAAGTGCACAGTGCAGAACAAAATATGTGTGTGTGTATGCATGTGTATGTACACCTATACACTTA	120	39
chr2	143589038	143589158	780693_44278781_KYNU+5'50kb_NC_000002.11[143585233..143813402]_33	10	+	good	AAAGCATATATTTTGAACTATTAAAACTCAATAATAAGAAATTCAAAATTTAAGGAAATGTGCAAAGATTTGAACACTTCACCAAACAAGATGGCATATATGCACATGAAAGATGCCCAA	120	28
chr2	143648678	143648798	780693_44278781_KYNU+5'50kb_NC_000002.11[143585233..143813402]_530	10	+	good	GTCTTGACTCAATCCTGCTTTTACTTTTTTAAAATCACTCAATTGAAGTATAATTTATGGACCATAAAATTCATCCATTTTAAGTATACAATTTAATAATTTTTAGTAATTGCATATGAT	120	23
chr2	143694398	143694518	780693_44278781_KYNU+5'50kb_NC_000002.11[143585233..143813402]_911	10	+	good	GTGGAGGGGTAGGCCCAAGGAGGACGCAGACTTGAGCCCCTCCCAGGTTTTGGCACCAGAACGTAAAATTTTTGTATTGGTTTGAAACCCAAGAGCGCAACAGACAAGATGAGGTGGTGT	120	52
chr2	143730518	143730638	780693_44278781_KYNU+5'50kb_NC_000002.11[143585233..143813402]_1212	10	+	good	GGACCAAGAAAAAGATTGTATCTTTGATGTTTGTAATGCTGACACCAATTTGCCATTACATGATTAGTGTATATATATACACACACACACACACAAATCATATATACATCTAATATATAT	120	29
chr2	143737718	143737838	780693_44278781_KYNU+5'50kb_NC_000002.11[143585233..143813402]_1272	10	+	good	CTGTCCTAGCACTGGTGGGAGTGTCTTTTAGCATGCTAATGTATTAGCTTATAATTAGCTTATAATGCTAATAATTAGCTTATAATGAGCTTATAATGCTAATAATTAGCTTATAATGAG	120	31
chr2	61445630	61445750	780693_44278780_USP34+5'50kb_NC_000002.11[61414598..61748222]_2522	10	-	good	CTGTAATGTATACTAGATGGGATCCTGGAAGGAAAAAAAAGGACATTAGGGCAAAACAAGTGAAATCTAAAGTGGAGAGTTTGGTTAGTAGTAATGTACCTGTGTTGCTTCCTTAGTCAC	120	38
chr2	61453070	61453190	780693_44278780_USP34+5'50kb_NC_000002.11[61414598..61748222]_2460	10	-	good	AGTTTGAGTCTGCAGTATGCTACTTTGGCACCTGTGAATAGCCATTACAGTCCAGTTTGGGCAATATAGCAAGATCCATCTGTAAAAATAAGTAAATAAAATGGCCCTCAAGTGTAGTGC	120	40
chr2	61538390	61538510	780693_44278780_USP34+5'50kb_NC_000002.11[61414598..61748222]_1749	10	-	good	ACTACAGACTAGGTAAAGAACAGAATTTGGGAAGTCCAAGATCAGGGTACCAGCATCTGGTGAGGGCTCCTCTCTGCTTTCAAAGTGGCACCTTGAATGCTGCCTCCTCACAGGCAGAGG	120	51
chr2	61544030	61544150	780693_44278780_USP34+5'50kb_NC_000002.11[61414598..61748222]_1702	10	-	good	TCAGCCTGGGCAACAAAGCAAGACTCCATCTGAAGAAAAAAGAATACTTGTATCTCTTAGCAAGTTTGGGGAAATTTTTTTAAAAAGGAAAAAGAATTATTTTTAAAAATTTTTATTATT	120	28
chr2	61659110	61659230	780693_44278780_USP34+5'50kb_NC_000002.11[61414598..61748222]_743	10	-	good	GTGCTGTGATTACAGGCGTGAGCTGCTACCCCTGGCCATGGTCTGTTTTTTGTTATTTTAAATTCATACGTAATTCTTATACATATTTATAGGGTACAGCATGCTATTTCAATACCTTTA	120	37
chr3	191055136	191055256	780693_44278784_CCDC50+5'50kb_NC_000003.11[190997183..191116448]_484	10	+	good	TTTTTGAAGTGACTTTAAAAAGTACAGAGTTAAATCATTTTTCTTTCTCTCTCTCTTTTTTTTTTAAGACGGTGTCTAGCTCTGACGCCCAGGCTCGAGCGATTCTCCTGCCTCAGCCTC	120	41
chr3	191060896	191061016	780693_44278784_CCDC50+5'50kb_NC_000003.11[190997183..191116448]_532	10	+	good	ATATACCTGAGTTCCGCAGGGCCAACTGCAAGAAGTGAGTATGCACCTATTTTGGTATCTGTGGGGGTGCTGGAACCAGTCCCCCTCACGTATACCCAGGGATGACTGTACTTATGATGG	120	51
chr4	151255633	151255753	780693_44278787_LRBA+5'50kb_NC_000004.11[151185587..151986879]_6094	10	-	good	TTTGGAATATACCCCCCAGATTTTGCATGCAAGTGTTCATGCATATGTATGTATGTATGCACATAACACATGTAAGTATATGTGTGTTATATATATATACACATACATATATATAACATA	120	29
chr4	151283713	151283833	780693_44278787_LRBA+5'50kb_NC_000004.11[151185587..151986879]_5860	10	-	good	CTTTGGGGAGGTGGTGGCCAAAAGGAGTTCCTGGACCAGCAGCATCAGTATCACCTGAGATCTTGTTATAAGGGCAAATTCTTGGACTCTGCCCCTGATCTACTGAAACAGAGACTGTGG	120	50
chr4	151374433	151374553	780693_44278787_LRBA+5'50kb_NC_000004.11[151185587..151986879]_5104	10	-	good	CTGGAATCTTTGTTGGAAATCAATCGGCCATATATGTGTAGGTCTATTTCTAGACTCTGTTCTTCACAATTAATCAGTATATCCTTATATCAGTATCACAGTCTTGAGTACTGTGGTTTT	120	35
chr4	151430593	151430713	780693_44278787_LRBA+5'50kb_NC_000004.11[151185587..151986879]_4636	10	-	good	TATTCTTTTGATTTTTATTATTTCCTTTCTCTGCTTAATCTGGGTTTAACTTGCTCTTATTTTTCTTTTTTCCTAAAGGGGATGTCAAAATCACTGAAAAGAGATCTTTCTTTCACATTA	120	28
chr4	151586473	151586593	780693_44278787_LRBA+5'50kb_NC_000004.11[151185587..151986879]_3337	10	-	good	GGGTCAGTTACAAGGTGGACCCTTGGCTGGCATCTGGGAATTTGAATAGTAAACAGGTCCCTACACTGATATAGAACTTTACATAAATGATGAGTGGCTCACTGTGCTTAGACTGTTTGT	120	43
chr4	151588393	151588513	780693_44278787_LRBA+5'50kb_NC_000004.11[151185587..151986879]_3321	10	-	good	CAATGCCTTCTCTCACTCTAACCTTCCTTCCTCCCTCTTATAAGGATGCTTATGATTACATGCCCAACGAAGTTAATCCTGGATAATGCCCTCATATCTATATCCTTAATGTAATCACAT	120	39
chr4	151589113	151589233	780693_44278787_LRBA+5'50kb_NC_000004.11[151185587..151986879]_3315	10	-	good	TAGGCCAAATGCATAGAACATTTATGATAGGGAAGAAAGAAACTACATTGACTATAGAGCCTGTATTAGTTTCTTATTGCTGTGTAATAAATTACCACAAATTTACTGGCTTGAATAACA	120	32
chr4	151660993	151661113	780693_44278787_LRBA+5'50kb_NC_000004.11[151185587..151986879]_2716	10	-	good	AGGCATGGCTTAGCTGGGCCTCTCCTTCAGGTTCACTTACAAGGCTGCAATTGAGGTGCTGGCCAGAGTTGCAGTCTTATTTGATGTTTGACTAGGAAAGGATCTGCTTCCATGATCATG	120	48
chr4	151694353	151694473	780693_44278787_LRBA+5'50kb_NC_000004.11[151185587..151986879]_2438	10	-	good	CAAGGCTAGCAGTGTCCCTTAACTGCTCTATGTCAGGAGTATCTGGCTTTCTAGCTGTATGTCATAATTTAGTTTGCATGGATCTTTATCACTTTTCACTTCCACAGAGAAATCACAGTC	120	41
chr4	151695433	151695553	780693_44278787_LRBA+5'50kb_NC_000004.11[151185587..151986879]_2429	10	-	good	CCTTGGGGAGCGAAGAAGACAAAAGGAGTCCTGGTCTCGGCTGGGTGGTCAGTCAGTCTTACAACGACAAGTCTTTGAGGTGGTAGATCCTTTGTCAGCAGATGCCAAATTCTTATCACA	120	49
chr4	151852993	151853113	780693_44278787_LRBA+5'50kb_NC_000004.11[151185587..151986879]_1116	10	-	good	GCTGGGATTACAGGCATGAGCCACCACGCCTAACCCATTTAGTGCTTTTATAAGTTTTATTTTAGACTCATTTTATGACTTCAGTTTTACATTTAAATCTTAGACTCATTTGGAAATTTT	120	33
chr4	151961353	151961473	780693_44278787_LRBA+5'50kb_NC_000004.11[151185587..151986879]_213	10	-	good	TGTATGGTCCACATGCTAAAAATGTTTTTTCACAGTTTTAGATCATTGGAGACAAAAATTCAAAAGTATAAGTGTATCATGATATGTGAAAATTATATGAAATCAAACTTCAGTGTTCAT	120	28
chr5	137486089	137486209	780693_44278788_BRD8+5'10kbNC_000005.9[137475459..137524319]_319	10	-	good	GCTGTGAGGTTTAAATGAGATAATTCATGTAAAGCACTTAGCACAGTGCCTGGCTTATAGTAAGCAATCAGTAAAATTTAGAATACCGTCATCATTATTAATATTATCTGGCAGGTGGGG	120	37
chr6	151930081	151930201	780693_44278789_ESR1+5'50kb_NC_000006.11[151927807..152450754]_20	10	+	good	GATATGACTGTGGACTGTTAGGGATCTCCCACTTACCTTTTTCCTTCAGTGGGAAGTCTCTCTTTGCTCCAAGCTGATCCTGGCTGACTGCTTTGCTTTCCTTTCTATGCTGCCTTCCTG	120	48
chr6	151962001	151962121	780693_44278789_ESR1+5'50kb_NC_000006.11[151927807..152450754]_286	10	+	good	AAAAGGCTCTCTTTCTCCCTTGAATTTTCTTGTTGCCCTTGTCGATGTCAGTTGACTATAAATTCCTGAGTTTATTTCTGAATTCTCAATTCCACTCCACTGATCTAAGTTTATTCTTAT	120	35
chr6	152009641	152009761	780693_44278789_ESR1+5'50kb_NC_000006.11[151927807..152450754]_683	10	+	good	AAACTAGTATCTGACATCTAGTACAGCCAGCCCTCCATATCTGTGGGTTCCACATCTGAGGATTCAATCAACCTCTGGTTGGATAAAAAATATCTAGGAAAATAGCTGCATACTAGGGGA	120	42
chr6	152105161	152105281	780693_44278789_ESR1+5'50kb_NC_000006.11[151927807..152450754]_1479	10	+	good	ATATTCTAACAATATGATTTATGACAACTAATGTTGACCTTGGCCAACTGGCTGGGGTAGTATTTGTCTAGTTTCTCCTCTGTAAAGTCCTTCCTTACCCCCTTTCCACACTGTACTCTT	120	40
chr6	152233801	152233921	780693_44278789_ESR1+5'50kb_NC_000006.11[151927807..152450754]_2551	10	+	good	TCAGGAACAATAAGAGCGGGAGAATATCGACCTTAATATTCTTTACACTTATTAAAAAGTGAAAAGACAGCCATAAAGCAGAATGAGTTCCTGTCCTTTGCAGGGACATGGATGAAGCCA	120	39
chr6	152247961	152248081	780693_44278789_ESR1+5'50kb_NC_000006.11[151927807..152450754]_2669	10	+	good	TATATATCTTTTATTTCTTTTTTTGCCTTATTGCACTTGCTGGTATTTCTAGCATAATGTATAATAGGAGGAATGAGATAAGATATCTTAGAATTATCCTCATCTTCAGGGGAAAGTGGT	120	31
chr6	152358961	152359081	780693_44278789_ESR1+5'50kb_NC_000006.11[151927807..152450754]_3594	10	+	good	GATTTCAGTGCTTTTTCACTCCACCATTAATATTTATTGTTGATAAATAATATCAACACTTTCCTAGGTGTATTAGGGTCATCTAGAGGGACAAGACTAATAGGATAGATGTATATATGA	120	32
chr7	3301759	3301879	780693_44278790_SDK1+5'50kb_NC_000007.13[3290884..4308632]_92	10	+	good	GTCCATTTAGATGGCTGGAGGACTTAGAATTTTATTTTTGGTTTACAGAAAAAATTGATGAACCTTACACTGTACATCATCATCACCCAGAGTCCAGAGTTTACATTAGGGTTCACTCTT	120	37
chr7	3301879	3301999	780693_44278790_SDK1+5'50kb_NC_000007.13[3290884..4308632]_93	10	+	good	GGTTGTGGTGTGTTTTCTCTGGGTTTGGACAAATGTCTAATGACATTGTAGGATCATACAGAGAGGTTTCACTACCCTAAAAATCCTGTGTGCTCCCTGCCAGCATTTTTTAACATCATC	120	42
chr7	3309559	3309679	780693_44278790_SDK1+5'50kb_NC_000007.13[3290884..4308632]_157	10	+	good	AGGAAAGAAAAGAAAAAAAAAGGAAAGAAAAGAAAAGAAAAAAAAAAAAAGCCCCTTCCTCCTCAGGTCGTCTTTGAGGCTTTGCAGAAATGGCCTCAGATATAGGATATAGAGGACCCT	120	38
chr7	3377119	3377239	780693_44278790_SDK1+5'50kb_NC_000007.13[3290884..4308632]_720	10	+	good	CTGACTATAATTTCTCAAATTTGGTGAAAGACAGAAAGCTGTAGATCTAAGAAGCTGAGTGAGCCCCAGACAGGATCAACCCAAAGGAATCTGTGCCAAGACACATCCTGATTAAACTTG	120	42
chr7	3526639	3526759	780693_44278790_SDK1+5'50kb_NC_000007.13[3290884..4308632]_1966	10	+	good	TTTTCTTGTAATGGGCCGGATGGCTTCTGTCAAAACCACTCAGCTCGCCATTGTGTTGTGAAAGTCGCCTTACACAATATGTAAATGCAAGTGCAGCTCTGTTCCAATAAAATTTTATTT	120	40
chr7	3544519	3544639	780693_44278790_SDK1+5'50kb_NC_000007.13[3290884..4308632]_2115	10	+	good	CTAGCAATTCTACTCCTAGTTATGTACCCAAGAAAAATGAAAACATAAATCCCTGCAAAAACTAGTTTCCAAATGTAATGGAGATAGGCAGTCAGTAAACAAAATATATAAAATGCCCAG	120	33
chr7	3550039	3550159	780693_44278790_SDK1+5'50kb_NC_000007.13[3290884..4308632]_2161	10	+	good	CACTGCCAAGGCACTCGGTCTTCTAAAGGGTCTCTGAAAAATCACTGACGTGAGGCGGATTAATAGGCAAAAAGGCATGGGATTTATTTAATGTTTGTACATGGGAGCCCTCAGAATGAA	120	44
chr7	3558319	3558439	780693_44278790_SDK1+5'50kb_NC_000007.13[3290884..4308632]_2230	10	+	good	GCAATGATACGGAGAAAAGGGAACTCTTACACACTATGCAGGAAAGTAAACTAGTATGGTCACTATGGAGAGCAGAGTGGAAGCTCCTCCAGCAATCCCACTACTGGGCATTTATCCAGA	120	46
chr7	3564559	3564679	780693_44278790_SDK1+5'50kb_NC_000007.13[3290884..4308632]_2282	10	+	good	GGGATTACAATTGACCTCCCCATGTCTCAGGTTCCACATGCACAGATTCAACCAATTGTGGATCAGAAATAGGTGGAAAAAAACCAATACAACAATAGAAATAATACAAGTAAAAAAATA	120	35
chr7	3593599	3593719	780693_44278790_SDK1+5'50kb_NC_000007.13[3290884..4308632]_2524	10	+	good	CTCTGAAAATTAAGCTGGCCCTGGAACCATAGCCCACAAAAGTAGACCAGGACCCACATACTAAGCCTAAACAGGGTGACTGCCTAGACAGGAAATCAGCAAGGATGTAGAAGGTCTGAA	120	48
chr7	3666799	3666919	780693_44278790_SDK1+5'50kb_NC_000007.13[3290884..4308632]_3134	10	+	good	ATTCACCCAGCTTGTCCTCCCCAAGTGCTGAGATTACAGGCGTGAGCTGCCATGTCCAGCCAACACTACCAGGCATTGTTCCGAATCCTATTATCCTATTAGTGTGGCTACTTCCAGGTG	120	51
chr7	3737479	3737599	780693_44278790_SDK1+5'50kb_NC_000007.13[3290884..4308632]_3723	10	+	good	TTTCAGAAAGATGGAATTAGATGGACTTTTCCCTTTTTGTCCTGAGTACAGCTAAAAACTGTGAACATTATATGAAAAGCATAGGAAGATACTGAACAGTGGAGAGAAGAAGGCAGACAG	120	38
chr7	3739519	3739639	780693_44278790_SDK1+5'50kb_NC_000007.13[3290884..4308632]_3740	10	+	good	TCAAGAAACATAGTAGTTAAACTTCTAGAACTAAGGACAAAGAAAAAAAATTCTAAATGCAGCCAGAGAAAACAGTACCTGACATATAGGGGGAAACAATTTGAATGTCATCAGATGATC	120	33
chr7	3761599	3761719	780693_44278790_SDK1+5'50kb_NC_000007.13[3290884..4308632]_3924	10	+	good	GTCTTTATCACCCAGTCTGGAAGGCAGTGGCAACGATCATGCCTCACTGCAGCCTTGACCTCTTGTTTTTTTTGTTTTTTTGAGGTTATTTTTGTAGAGCCAGGGTTTCACCATGTTACC	120	44
chr7	3819799	3819919	780693_44278790_SDK1+5'50kb_NC_000007.13[3290884..4308632]_4409	10	+	good	CTCACTCTGACCACACTGCCCCTTCCCATCTCCCAAGTTGGCACAGTGCCAGACTGAGAGGATTTCCCTGGACCAACAGTTTCTGCCACAGGGAAAGAGAACCAGAGGCAGTCATCTAGT	120	54
chr7	4037839	4037959	780693_44278790_SDK1+5'50kb_NC_000007.13[3290884..4308632]_6226	10	+	good	ACTCGTAAGGGGCAGAGCTTCCACTTGTCCCCGGCTCCTATGGGCTCCTTGGAGCAAGCGGCCCCGGCAGCACCTCCCTGCAACAGCTGGCATGATGGCAGCGGCAGGCTGTCTAGAGCA	120	64
chr7	4097119	4097239	780693_44278790_SDK1+5'50kb_NC_000007.13[3290884..4308632]_6720	10	+	good	CAGGGGATTGTCCCACCACTGCTACTGTCACTGCCTATAGCATGCCTGCTGTCCAGGGCCTTGAGAACCCACCCACCTGCTTGGCCCCCTGCAGCCATTGCCAGCACCTGAGCAACCCAC	120	62
chr7	4134799	4134919	780693_44278790_SDK1+5'50kb_NC_000007.13[3290884..4308632]_7034	10	+	good	TGAGCTCTTCCTCAGCTCCCCCACATCTGAGCTCTTCCTCAGCTCCCCCACATCTGAGCTCTTCCTCAGCTCCCCCACATCTGAGCTCTTCCTCAGCTCCCCCATATCTGAGGTCTTCCT	120	57
chr7	32511480	32511600	780693_44278791_AVL9+5'50kbNC_000007.13[32485101..32628338]_221	10	+	good	AGGTGGTGCCGCTGGGGCCACATCCTTGTGTTTTGTGTACCCTCTTGATTTTGCCCATACCTGTCTAGCAGCTGACGTGGGTAAAGCTGGAGCTGAAAGGGAATTCTGAGGCCTCGGTAA	120	53
chr7	32511960	32512080	780693_44278791_AVL9+5'50kbNC_000007.13[32485101..32628338]_225	10	+	good	CAGAGGCATGGATGGTGCTTTTGTGCTTGTCTTGTATGGTGAAATCAAGAAGTACACATAAGTTATTTCCTGGGATTTCCCCCACTGTGAACAGTCATGTTGTATTATATAACATATCTT	120	38
chr7	32560080	32560200	780693_44278791_AVL9+5'50kbNC_000007.13[32485101..32628338]_626	10	+	good	AGATAACAACCAGCCTAGTAGACTAGATAAATGCCACTGTAAGGTCTGTTGTAAGGTCTATTTGCCCTGAAAAGGAGACTTCCTAACTCTTCCTGTAAAACACCAACTGGAGCACCCCAG	120	44
chr7	32562720	32562840	780693_44278791_AVL9+5'50kbNC_000007.13[32485101..32628338]_648	10	+	good	ATGGGTCTATAGATGGTTAATAAAACATTGGGGTAATTAACCAAAAAAAAAAAAAAAAAAAAAAGGAAAGCAAAAAGGGAGCCAAAGGACTAGCCCCAGAAGGATGATAGAAATTTGGGG	120	34
chr7	32567160	32567280	780693_44278791_AVL9+5'50kbNC_000007.13[32485101..32628338]_685	10	+	good	AAAAATAATTTTAAGGGGTAATGAATGCCTGGCCATGTCTAGCCCAGTCTGACCTAGAACAGTGAATTGTCTGTAAGTCTTGCTGACTCTAACACCCTTGACCATAGGGAGTCCCACCGA	120	45
chr1	8466562	8466682	780693_44278767_RERE+5'50kb_NC_000001.10[8412464..8927699]_3843	9	-	good	AATAATTTCAAACTTAAAGAATTTGCAAGAAGAGTATAAAGCATTCCCATATATTCTTTACCCAGATTCTCCAAATATTAACATCTTATCACATTATTTAACCCTCCTTTTGTGTGTGTG	120	29
chr1	8531482	8531602	780693_44278767_RERE+5'50kb_NC_000001.10[8412464..8927699]_3302	9	-	good	CTCTTTCTCAAAAAAAAAAAAAAAAGCAACCCCGGGCAGCATGGCAAAACCCTATTTCTACCAAAATACAAAAGTTAGGCATGGTGCACAGCTGTCCTAGTACTTGGGCGGCTGAAGTGG	120	44
chr1	8572882	8573002	780693_44278767_RERE+5'50kb_NC_000001.10[8412464..8927699]_2957	9	-	good	GTTGTTGAGTTTCACCTCCTCATCTAGGAAGTGGCTCTCCGGAAGTCACAGAAGATGGGGGTCTGTGCAGGCAGAACCCAGGGCCTAAAGATCGAGGATCTGGTTCAGGTTCTTCCCCAG	120	54
chr1	8717362	8717482	780693_44278767_RERE+5'50kb_NC_000001.10[8412464..8927699]_1753	9	-	good	TCTTGAAGGAAGTTCTGGGAGTTTGTAGAAGTAGCCAGAAAATATCTTTAGAATATAGTGCTCTATGCGATATCCTGAGACTTTTTTTTCTTTTCTTCTTCTTTTTTTTTTTTTTTTGAG	120	31
chr1	8748082	8748202	780693_44278767_RERE+5'50kb_NC_000001.10[8412464..8927699]_1497	9	-	good	AATGGAATAGTTGTGTGGTTACCTAGAGTATGTTTTCCACTGAATGCGTATCACTTTTGGACTGTTGTTAATTTGAAAAAATCGTATGTTAGACCCTCTTAAGTTGGGGACCATCTGTGT	120	38
chr1	8858602	8858722	780693_44278767_RERE+5'50kb_NC_000001.10[8412464..8927699]_576	9	-	good	TTCTTCTTGCCCACAACAGCTGTCAGTTTGTGGGGATAGTGGTCAAATCCAGCCACCAGAGCATGGCTGTAAGGGCGATCTGAGGTGCCATCATCAGTGTTCTTCATGATGATATCTTTG	120	48
chr1	8891482	8891602	780693_44278767_RERE+5'50kb_NC_000001.10[8412464..8927699]_302	9	-	good	TCTCCCCCTGCTGGAAGCATGAGGGGATTTTTTTCAGATCATTGTGAGAACCCAGTTGGGCTTCTGGAGGTAAAACTCAACAAAATTGCAAGAGCCCCTCTGGCAAAGAGGAGGCAGGAA	120	49
chr1	8893642	8893762	780693_44278767_RERE+5'50kb_NC_000001.10[8412464..8927699]_284	9	-	good	TTTTTTGTGTCACTTCATGTAAGATTATTTTATCTTCACTTATTCCTTCTCTAATGTTCCTCCTTTCTTCATGTATTTCTGAATTTCTGACCAATGTCATTTTTCATCTCTCTTAAAAAC	120	29
chr1	150252591	150252711	780693_44278768_APH1A+5'10kb_NC_000001.10[150236443..150252777]_2	9	-	good	CCTAAACTTCTTTAAGACTGAATAAGAAGATTTTTCTAAATGTGATCCCTCTTCTTTCATTTTACTTGTTATTTTTTGAGACAGTCTCACTGTGTTGCCCAGTGGCAACAGTACAGTGGC	120	37
chr11	66945304	66945424	780693_44278770_KDM2A+5'50kb_NC_000011.9[66836734..67025553]_906	9	+	good	GCAGCACAGTTAGATTTACACAAGCATTGCCACAAACGAGAGTAATGTGTTGTGCTATGATGTCCTGATGGCAACAGTGTCACTAAGAGATAAGCATTTTTTAGTTCTACTGTAATCTCA	120	39
chr11	66957304	66957424	780693_44278770_KDM2A+5'50kb_NC_000011.9[66836734..67025553]_1006	9	+	good	GTGTCAAAAAACAAACAAACACCAGTCTCTTTAACAAAAGAAGAGAAACTTAAAATCAACAACCTAACCTTACAACTTAAATAACTAGAAAAAGGACAAACTAAACCTAAAGCTAAAGGA	120	30
chr11	62205188	62205308	780693_44278769_AHNAK+5'50kb_NC_000011.9[62201016..62364278]_1326	9	-	good	TGACAATACCAAGTGTTGCTGAGAATATGGAACAACTAGAACTATTGCATATTGCTGTGGGGAGTGTGGAAGAGGTACAGCCACTGGGAACATTGTTTGGCAGATTATATTAAAGCTATA	120	40
chr11	62327108	62327228	780693_44278769_AHNAK+5'50kb_NC_000011.9[62201016..62364278]_310	9	-	good	GTTCGAGAGTACTTTTCCTGGGAGGGGGCCTTCCAGCATGTGGGCAAAGCCTTCAATCAGGGCAAGATCTTCAAGTGAACATCTCTTGCCATCACCTAGCTGCCTGCACCTGCCCTTCAG	120	54
chr11	62327228	62327348	780693_44278769_AHNAK+5'50kb_NC_000011.9[62201016..62364278]_309	9	-	good	GTCTCATAACTTGACCACATGCTGGCTTTTTATCCCCAGCTGAGTCCAGATTGGCAGGTGGACTACGAGTCATACACATGGCGGAAACTGGATCCTGGCAGCGAGGAGACCCAGACGCTG	120	54
chr11	62334308	62334428	780693_44278769_AHNAK+5'50kb_NC_000011.9[62201016..62364278]_250	9	-	good	GTTCACGGGAAGAGAAGCAGAAGCCCCAGGCTGAGCGGAAGGAGGAGAAAAAGGCGGCTGCCCCTGCTCCTGAGGAGGAGATGGATGAATGTGAGCAGGCGCTGGCTGCTGAGCCCAAGG	120	62
chr11	85411144	85411264	780693_44278771_SYTL2+5'50kb_NC_000011.9[85405264..85572184]_1342	9	-	good	TCTTGCAAATCTGAACCTGTTTATCTATTAACCAACAATTTCCTTTTCCTCTACTACCAGCTTCTGGTAATCATCATTTTACTTTCTGTTTCTATAAGAAAGTTCTCATTTTTTTTTTTA	120	29
chr11	85458664	85458784	780693_44278771_SYTL2+5'50kb_NC_000011.9[85405264..85572184]_946	9	-	good	TTTGAGGCTGTAGTAGCTGACACAGCATCTCCTTGCTACCTACTCCAGCCCTCTCTGTGGACCACAGTGATATATTCAAGAGCCTGTTAGCTAACACAGGAGTTTTAAAACACTTTTCCA	120	45
chr11	85569424	85569544	780693_44278771_SYTL2+5'50kb_NC_000011.9[85405264..85572184]_23	9	-	good	CCAGGGAGTCAATAGGGGACACTGACAAACCAATCACAAAGTGGGTGCCATTTGCTCTTAGGGAGGAGAGGCAGGGCCTGGACAAGGACAGCAGTTGGAAGGCGAAGGGCAGGTCTGGCT	120	57
chr11	85569904	85570024	780693_44278771_SYTL2+5'50kb_NC_000011.9[85405264..85572184]_19	9	-	good	TATCAATTCTCTGTCCTTTCTCAGTTGTCCCTTAACAGTCTATTCTAACTCCTATAAAACAGAGACTAAAAGTACCAACCTCATTGTTATGAGGTGGAAGAGAAGGCCCAGCACTAAGTC	120	40
chr19	15151358	15151478	780693_44278779_CASP14+5'10kbNC_000019.9[15150291..15169104]_10	9	+	good	TGGTGGTTGCCAGGGGCTGGGGCAGGTAATAGGGAGATACTGATCAAAGCATACAAAATTTCATATTATGTTCTTTTGTTTTTTTTTTTTTTTTTTTGAGAGACAGGGTCTTGTTCTGTT	120	37
chr19	15153158	15153278	780693_44278779_CASP14+5'10kbNC_000019.9[15150291..15169104]_25	9	+	good	TAGACTCACCTCTCACACCCTGGACTCATATCTCACCATCTGGACTCACCTTTCACCTGGACTAACCTCTCAACACCTAGACTCATCTCTCACCACCTAGATTCACCTCGCACCACTCGG	120	52
chr19	15161678	15161798	780693_44278779_CASP14+5'10kbNC_000019.9[15150291..15169104]_96	9	+	good	GGAAAGATAAATTGGTGGATGGGTTGATGAATAAAAGGATGGATGTTAAATTGGATTGATGGATGACTAGATAGATGTGCGGGTGGAAGGATGGGTGGATGGGATGACTGATTAATAGAT	120	40
chr2	143592638	143592758	780693_44278781_KYNU+5'50kb_NC_000002.11[143585233..143813402]_63	9	+	good	TCTCCTGGGTCTCCAGACTTCTAGCCCACACTATAGATTTTGGATGTGCCAATCTCCATAATCTTGCAAGCTAATTATTTCTAATAAATCAGACAGATAGATAGATAGATATAATTAATA	120	34
chr2	143684078	143684198	780693_44278781_KYNU+5'50kb_NC_000002.11[143585233..143813402]_825	9	+	good	AGTGTCTCCCAGAGGAAAAGTGACAGGGAAGTTTTATGGGGTGATAGGGAAGAAGGTGCATCATCTCATGTAGAGGAAGAGTTCCAGTTGCGGAGATGCAGTGAGTAATCACACCAGTGC	120	48
chr2	143758118	143758238	780693_44278781_KYNU+5'50kb_NC_000002.11[143585233..143813402]_1442	9	+	good	GTCTAAAGAACAAAGAAAATGTTGGGGTATTTATTTTAAAGAAATGTTACATATCCTTTTGAAAGAAATCTCTCTGGCACTAGAAAAGCTTTTGGAAGCTGGCATATCTCTAACTGGTGA	120	33
chr2	143784638	143784758	780693_44278781_KYNU+5'50kb_NC_000002.11[143585233..143813402]_1663	9	+	good	GGCTTTTCAGCTTGAGGGTAGGAATTCCTGGGGACCTACTCTTTTCTGCCTAGATTTTCTGTGCCTGCTGTTCCCTATCACTAATACACAAATCTTGGTGTACTTCAAATAGTGTAATCC	120	43
chr2	143790278	143790398	780693_44278781_KYNU+5'50kb_NC_000002.11[143585233..143813402]_1710	9	+	good	ATTGTGTGTGTGTGTGTGTGTGTGTGTGTGTGTCTGTGTGTGTTCTGTAAGAGAAACCACTTGACCTAACAATCCTAGAGCTAAAAGTCAGCTTCATAGGTCATTTCATTCATATTTCTG	120	40
chr2	216195535	216195655	780693_44278782_ATIC+5'50kbNC_000002.11[216126782..216214487]_574	9	+	good	GGATTACAGGCATGCACCACCATGCCCAGCTGTTTTTACTGACTCTGTACCCATTTCCAGAATGTCAGATAGTTGGGATCATACAGTATGGAGCCCTTTTAGGCACTTTCAGTTAACAAC	120	45
chr2	61476590	61476710	780693_44278780_USP34+5'50kb_NC_000002.11[61414598..61748222]_2264	9	-	good	ATAAGAATGTGATTTAGAATACTTCTATAGTCTCCCTTCTCTGTGGTTTTTCTTTCTGCAGTTTGTTACCTGCAGACAGGCAAGGTCTGAAAATATTACATAGAAAATTTCAAAAATAAT	120	32
chr2	61555070	61555190	780693_44278780_USP34+5'50kb_NC_000002.11[61414598..61748222]_1610	9	-	good	CAAAGTGCTAGGATTACAGGCATGAGCCACTGCACCTGTAGTATGTTCTTAAAAGGACATATTACGTGTTTCCTGAATCCAGTGCCCTCTAGAGAATATCTTGTCTGTGGAGGCTACAAA	120	43
chr2	61584350	61584470	780693_44278780_USP34+5'50kb_NC_000002.11[61414598..61748222]_1366	9	-	good	TTGACTGTTTGAATGTGTTAATTTCTACATATTTGTGCGTTGTCCAGTTTTCCTTCTGGTACTGATTTTCAGCTTCTTCCTGCTGTGGGTAGAGAAACATTTTAGTATGATTATCTGTAT	120	35
chr2	61589750	61589870	780693_44278780_USP34+5'50kb_NC_000002.11[61414598..61748222]_1321	9	-	good	TAACTGTAGTCACATTGCTGTACATGAGATCTCCAGAATTTACTCATTTTGGAGAACTTAAACTTTATACTCTTTTACTGATGTCAACTTATTTCTCTCTCCTCCTGTACTCTCCGCTTC	120	37
chr2	61603190	61603310	780693_44278780_USP34+5'50kb_NC_000002.11[61414598..61748222]_1209	9	-	good	GTCAATGAATTTTATAATAGTAAATTCTTAGAGTTGTGCAGCTGTCACCACAGTCCAATTCTAGAACATTTCCATCACTTAAAAAAGATGTCTTTTGCCCATTTGTAGCCAGTACCTATT	120	34
chr2	61677710	61677830	780693_44278780_USP34+5'50kb_NC_000002.11[61414598..61748222]_588	9	-	good	GTACTCCTGGATATTTTTGTTTGTTGTTCCCAATTAAAATGGTATATTTGCACATCTTTATCATTTATTTTACTTTATTATTTATTTGGTATTTTTAGTAGAGACAGGATTTCACCATGT	120	27
chr2	61687670	61687790	780693_44278780_USP34+5'50kb_NC_000002.11[61414598..61748222]_505	9	-	good	GAGAAAAAGGGTATACAGTATTCCCCCCTTATCCAAGTGGAATGTGTTCTGAGACTTCCAGTGGATACCTCAAACCACAGATAGTGCTGTACCCTATATACTGTTTTTTTTCTCATTATT	120	39
chr3	191009056	191009176	780693_44278784_CCDC50+5'50kb_NC_000003.11[190997183..191116448]_100	9	+	good	TCTTGATCATGTCTTTTGAAGAACAAAGGGTTTTATTTGAAAAAAGTCCAATGTATCTATTTTTTCTTGTGTTTCTTGTTTTTGAGTACTATAAGAAACTATTAGCTACTTGAAAGTCAC	120	28
chr3	191020576	191020696	780693_44278784_CCDC50+5'50kb_NC_000003.11[190997183..191116448]_196	9	+	good	TTTTGTTACGCTGAGTGCTTTGAACTAAAGGAGAAACAAGGCCTCTCTGACCTTCTCTGTTCCCCTAGTCTCTTGCTCCTCTTTCCCTCCCAAAGCAGGCATGAAGAGGCTCTCTCTAAA	120	48
chr3	191062096	191062216	780693_44278784_CCDC50+5'50kb_NC_000003.11[190997183..191116448]_542	9	+	good	TGTGATGATGCAAACGTTCTGTATTCTGTACTGTCCAGAATAGTAGCCACCAGCCCCATATGGCTATTTAGCACTAGGAATATGATTAGTGAAACTGAGGAGATCTGAATTTTTAAAATT	120	38
chr4	119788039	119788159	780693_44278786_SYNPO2+5'50KB_NC_000004.11[119721836..119982402]_553	9	+	good	CTCAGGTAGTTCTTTATAGCTGTGTGAGAATGGACTAATACACCCTAATATCCAGAAACAGAATTTCAAAGAACTTTTTAAAGTTATTCATTTCTTTAGTTCTCCTTTTTTTTAAAGTCT	120	30
chr4	119808439	119808559	780693_44278786_SYNPO2+5'50KB_NC_000004.11[119721836..119982402]_723	9	+	good	TGGAGATCCTGAATGGGAATAAGTGGGTTGGAGGAGGAATGAATGTATGGATGCAAATTATTTTCAAAAAAAATTCATAAAATATATGTTAATCACACAAATGCACAGCAATAGATGATG	120	32
chr4	119979199	119979319	780693_44278786_SYNPO2+5'50KB_NC_000004.11[119721836..119982402]_2146	9	+	good	TCTCATAAGTCATTTATCTAAGTTTGTGTTTCTGTGTGTGTGTGTGTGTGTGTATGTATGTGAATATACACACACACACACACACAGGTGAGTGTGAATACTTCCTTGTTGGCTGATCCA	120	39
chr4	151191073	151191193	780693_44278787_LRBA+5'50kb_NC_000004.11[151185587..151986879]_6632	9	-	good	TGTGGTTTTGATTTCCCTAATGATCAGTGATGTTGTCTTTTCACTCTCTTCCTAATATCCTTAGATGCTCAAAAGATTTTACTTTTTGTTTGTTTTTTGAGACAGGGTCTCACTCTTTTG	120	34
chr4	151253113	151253233	780693_44278787_LRBA+5'50kb_NC_000004.11[151185587..151986879]_6115	9	-	good	ATATATGCTGTAATAATATCACACACTTACTGATAGCTTAGTATGTGCCATGAACTGTTCTAAGTGCTTTATATTATCTCATTTAATCCTCACAACTCAATAAAATATTGACAGTTATTA	120	28
chr4	151317313	151317433	780693_44278787_LRBA+5'50kb_NC_000004.11[151185587..151986879]_5580	9	-	good	TAAGTCCCTGAGTCTGAAGACTCACAGACCAGGAGCTCTAATGCCTAAGGGCAAGAGAAGATGGGTGTCTCAACTCAAGGAGTGGGTGGAGGGAATTCATCCTTCTGCTTTTTTATTCTG	120	48
chr4	151402873	151402993	780693_44278787_LRBA+5'50kb_NC_000004.11[151185587..151986879]_4867	9	-	good	GTCCATCAACTGTGAGTGGCTAAACAGATTGCAATACCTGTATTCACTGGAATAAATGAAATACCACTCAGAAATAAAAGGGAAATGACTACTGGTACATGCAACAACATGGATGAATTT	120	37
chr4	151405033	151405153	780693_44278787_LRBA+5'50kb_NC_000004.11[151185587..151986879]_4849	9	-	good	AAATGAGTTTAGCTGTTCATAGCATACTGGGTCAGTATATAAAACTCAATTTTATCCCTGTATGCTAGCAATGAACAATCAGAAATTGAAATTAAAACTAGTGTTTAAATACTATCAAAA	120	28
chr4	151429753	151429873	780693_44278787_LRBA+5'50kb_NC_000004.11[151185587..151986879]_4643	9	-	good	CTTGTGTTTTGAAGCTCTGTTATTCAGATCATAAACAATTAGGATAGTTAAATAAAGCCTCTTGATGAAATGATATTATTATAAAATGACCCTCTTTATCCCTAATTAAATGTTTTGCTC	120	28
chr4	151430113	151430233	780693_44278787_LRBA+5'50kb_NC_000004.11[151185587..151986879]_4640	9	-	good	AGCAATTTTGAAATAAACAGTACATTACCATTAACTATAGTCACCATGCTGTGCAAACAATCTATTGTTACTGATTTTTAATTTACTTCTATTGTAGTCAGAGAATATACTTTATCTGAT	120	28
chr4	151431313	151431433	780693_44278787_LRBA+5'50kb_NC_000004.11[151185587..151986879]_4630	9	-	good	AGTGTAGTCTGCTGAGCCTGGAGTTTACTTTTTGGGAAGATTTAAACTACAAATTTAACTTCTTTATTAGATATTGTATTATTTATGCAATCTATTTCTTCTTGAAAGGGGTTTGGTAGT	120	31
chr4	151558873	151558993	780693_44278787_LRBA+5'50kb_NC_000004.11[151185587..151986879]_3567	9	-	good	AGTGCAATGGGTCAAGAATCCAGGCACTATTTAGCTGTTTCCTCTGGCCCACCATCTCTGATATGGCTTTAGTCAAGGTGTCCGCAGGCTGGGTTCTCATCTGAAGGCTCAACTGGGAAG	120	51
chr4	151566913	151567033	780693_44278787_LRBA+5'50kb_NC_000004.11[151185587..151986879]_3500	9	-	good	ATTTTACTTAATTGGGGTTCATAGTTACTGTTGCCTGTCATCAAAATAGATGGCAAATATTCACCTGTTAATATGATCTATAATATTTTATGGATTTCATCTTTTAAAATATGTTTTCAC	120	27
chr4	151695793	151695913	780693_44278787_LRBA+5'50kb_NC_000004.11[151185587..151986879]_2426	9	-	good	TGGGTCCCCTTGAGGAAGGACTCATTTTCTCATGACCAGTACAAGGTTAGAAGTAACCAGGTCCACACATATATGTGTCTTTTCACAATGTCAGGCTTTTATTGATGCATTTTAATCACA	120	40
chr4	151703833	151703953	780693_44278787_LRBA+5'50kb_NC_000004.11[151185587..151986879]_2359	9	-	good	GGTTTCTTCAGCGTGATTGACTGAGACATGGCTCCCCAACAAATAGCCATGACAAATCCCTGGAACCTGTGAATGTTAGTTTATTTGGAAAAATGTCTTTCCAGATCTTATTAAGATAAA	120	38
chr4	151713553	151713673	780693_44278787_LRBA+5'50kb_NC_000004.11[151185587..151986879]_2278	9	-	good	TAAATAAATAAATAAAAAACGTCAACTTTATTGAGGTATAATTTATATACAGTAAATACCCACACATTTTAAGTGTACTGTTCAGTGAATTTTGACATATACCCAACCATTTTAATCCTC	120	26
chr4	151740673	151740793	780693_44278787_LRBA+5'50kb_NC_000004.11[151185587..151986879]_2052	9	-	good	AGGCATACAGAAAAGTTGAAAGAATTGCACAGTGAACACCTGTAGACCCATCACTGAGATTCAACAATTAGCTTTTAGCTCTGTTTGCTTCACCATGTATCCATCAATCAATCTTATTTT	120	37
chr4	151785433	151785553	780693_44278787_LRBA+5'50kb_NC_000004.11[151185587..151986879]_1679	9	-	good	CAAAAAATGTTATTTATATTATATATTGAGTTTATTATTTTTAAGTGGGTTAATAGTTCTAAAAGGTCTCAGTTTTAATTCCTAATATAATAAGCAGTAGTAGATATAATCCACATAGAT	120	22
chr4	151865233	151865353	780693_44278787_LRBA+5'50kb_NC_000004.11[151185587..151986879]_1014	9	-	good	TGTAAAACAGTGATAAACATTTATCAGCTCAGTTTTTCTGGGTCAGGAATTTGGGAGTAGGTTGGCTAGATAGTTTTGACTCAGGGTCTGTCACGAGGTTGCATTCAAAATGTTGGCTGG	120	42
chr4	151876513	151876633	780693_44278787_LRBA+5'50kb_NC_000004.11[151185587..151986879]_920	9	-	good	GGACATGGCTTGGCTCCTTCTTTTTATGCATGTTCAAAGGTTATATTGTTGATTTAGTATCTTTCTTCTATTTTAAAGTAGGCATTTACAGCTATAAATTCCCTCTGAACACTGCTTTAT	120	33
chr4	151896313	151896433	780693_44278787_LRBA+5'50kb_NC_000004.11[151185587..151986879]_755	9	-	good	GTTGGGATTACAGGCGTGAGCCACTGTGCCTGGCTACTTTACCTTTATCTTTACCTCCTGAAGCATAGTTATAATATTAATAGCTGCTTTAAACTCTTTCCATGGTAATTCCAACATCTG	120	40
chr4	151900633	151900753	780693_44278787_LRBA+5'50kb_NC_000004.11[151185587..151986879]_719	9	-	good	TTTTTAACTTTTTGTTGTTTCTGTTTATATTTTATTGTAGTGTCTGTGTTCATCTTTTAGTCATTCTACTTAAGAGTAATTTATATGCCCAAGTTATGGTGTTATTGTGTTTTTCTGTAT	120	26
chr4	151966633	151966753	780693_44278787_LRBA+5'50kb_NC_000004.11[151185587..151986879]_169	9	-	good	CCTCCTTAAATGCTGAGATTACAGATTTGAGCCACCTCACCTGGCCTGGTATTATAATCTTATAGGACCACCACGGTATATGTGGTCCATCATTGAACAGTTATTATACAGCACATGACT	120	42
chr7	3379279	3379399	780693_44278790_SDK1+5'50kb_NC_000007.13[3290884..4308632]_738	9	+	good	ATTCATACGTCAGTCTCAAAGGAAAATATTAAACATAAAAATGAAAATATGTTATTAAATATGTGGGATGTAGCTTAAAGCAGTCCCAAGAGGGAAATTTATAGCACTGTTATAAATTAA	120	28
chr7	3382519	3382639	780693_44278790_SDK1+5'50kb_NC_000007.13[3290884..4308632]_765	9	+	good	CAAAGAGGATATTTAAGTGGCAAATAATCACAGAAAAAGACATACATTCAGTATTACTAGCCATTAGGGAAATGGAAATTAAAGCCATAGGGAGAAAACTTCTGCTAAATGGCTGAAAAA	120	33
chr7	3386239	3386359	780693_44278790_SDK1+5'50kb_NC_000007.13[3290884..4308632]_796	9	+	good	GCTCAGGCAGTCCTCCTACCTTAGCCTTCTGCACCCCCACACCTGGCTAATTTAGTTTCTTTTTTTTTTTTTGGTGTGTGTGTGTATGTGTGTTTGTGTGTGTGTGTATATATGTATACA	120	42
chr7	3429079	3429199	780693_44278790_SDK1+5'50kb_NC_000007.13[3290884..4308632]_1153	9	+	good	GGCCATGAGCCAAGGACAAGGGAGTGTAGCTCTACCATCACCTTCACTGTCATTCCTTTAGACTCATATTTTGGACTTCTGGCCTCTAGGACTGTAAGATAATAAAGGTATGTTATTTTA	120	42
chr7	3496399	3496519	780693_44278790_SDK1+5'50kb_NC_000007.13[3290884..4308632]_1714	9	+	good	ACTTTGAAGTGTCTCTTGGACATTTTGGCTGTTATGTTAGGAGACTCTTGGTCCTACTTAAACCTGTTATTTTAGCTGACAGCCCCCTTAGTTAGGTTTAGCACTCAGGTTCTGGCCTGC	120	44
chr7	3508279	3508399	780693_44278790_SDK1+5'50kb_NC_000007.13[3290884..4308632]_1813	9	+	good	GAATACATGCCCAGAGAGGCCAGGAAGAATCCTGCTGGGTTTCCGAACTCAGTCTGTTAGCATTAGATCGTACTGTCTCTGTTCAATAGTATTTCTTGAGTGTTGTCCGTATTTTGTTAA	120	42
chr7	3638959	3639079	780693_44278790_SDK1+5'50kb_NC_000007.13[3290884..4308632]_2902	9	+	good	CTGCTACTGATTTCTGCGGATTCTTTGTATATTCTAGATGCTAGTTCTTTTTCAGATAATGTGGTTTGCCTGTATTTTCTCCTAATCTGTGTCTGTCTTCTCATCTCTCCGTAGAGTCTT	120	38
chr7	3724279	3724399	780693_44278790_SDK1+5'50kb_NC_000007.13[3290884..4308632]_3613	9	+	good	TATCAGATGCTAAATCAGAGATGAATGTGATGTTGGAATAATCTGGAAAATATTTTAAAGCAGCTAGTCATAAAAGTGCTTCGGTAAGTAATTTTGAATTCTCTTGAAATAAATGAAAAA	120	28
chr7	3758959	3759079	780693_44278790_SDK1+5'50kb_NC_000007.13[3290884..4308632]_3902	9	+	good	ATAACTAAAACAACTCTGAAAAAGAAGAAAAAAGTAGGAGGAATCATTGTTTCCAGTGTTAACGCTTACTGTATCCTGACAGTAATCGTGACTGTGTGGTACTGGCAAAGGAAAAGAGAC	120	38
chr7	3778879	3778999	780693_44278790_SDK1+5'50kb_NC_000007.13[3290884..4308632]_4068	9	+	good	CTTTTATGTAGCTGGGTGTTGATATCTTTGCATTTATCCTTCTTAGAGTTTTTGAGCTGCTTACATATACAGACCATTGTTTTATATTAAATTTGGTAAGTTTACTTCATTATTTCTTCA	120	29
chr7	3899959	3900079	780693_44278790_SDK1+5'50kb_NC_000007.13[3290884..4308632]_5077	9	+	good	AAAGACAATGAAAAAAAGATGGGCAAAGGATTTGACAAGAAGGTTGATAGGTGATGAATACATATTGCCAGTAAATGCATGAAAAGATGGTCAAGTTGACTTTTCATCTAGGAAATCCAA	120	34
chr7	3910399	3910519	780693_44278790_SDK1+5'50kb_NC_000007.13[3290884..4308632]_5164	9	+	good	TTTACCCATTTTTCCACTAATGTTTTTTGTCTGTTGCAGTATCCACTCCAAGGCATCATGTTGCATTTAGTTGTTTTATGTTCTTAGTCTTCTCCAAAATGCATAATAACAGTTTCTCAT	120	33
chr7	3921319	3921439	780693_44278790_SDK1+5'50kb_NC_000007.13[3290884..4308632]_5255	9	+	good	GTCTTCTACAATGGTTGAACTAATTTACATTCCCATCAACAGGAAAACACACAAACATTCTAAAGTGAGCCCTCACACCAGAATGGTTCCTATAAATGGTTCTTCTTTGTATGTCTTTTA	120	36
chr7	3946519	3946639	780693_44278790_SDK1+5'50kb_NC_000007.13[3290884..4308632]_5465	9	+	good	CCGAAGTGCTGGGATGGCAGGCATGAGCCACCGTACCCTGCCTCTGTGTCTTTTTTGATCTCCTTTCTAGCGCATGCTGTCTTCTTTTCTCCATCAAGCTTACCTTTTCATTTAAAATTT	120	46
chr7	3994159	3994279	780693_44278790_SDK1+5'50kb_NC_000007.13[3290884..4308632]_5862	9	+	good	TCCCACCTCCCCTTTACAACCTCCCCTCAACACCCTCCCTTCCCGCCTCCCCTCTATACTCTCCGCCCTCCGTTCCCACCTCCCCTCTACACCTTCCCCTCTGGCCTCCCCTCTACACCC	120	64
chr7	4212319	4212439	780693_44278790_SDK1+5'50kb_NC_000007.13[3290884..4308632]_7680	9	+	good	GTGTCGGCAGGGTCCTGCTGCCTCTGAGGGCTCCAGGGAGGATCCTTCCTGCCTCTTCCAGCTTCCGGTGGCCGATGACAACTCTTGGCGTTTTTCACTTATGGACGCGTTACTCCAGTC	120	59
chr7	4212439	4212559	780693_44278790_SDK1+5'50kb_NC_000007.13[3290884..4308632]_7681	9	+	good	TCTGTCCCTGTCTTCATCGGGTGTTCCCCCTGTGTGTCCTGTGTCCAAACTTCCCTCTTCTCATAATTTCCCTCCACTCATCAAATTAGGACCCTCCCCTAATCCAGTATGACCTTGTCA	120	49
chr7	4227319	4227439	780693_44278790_SDK1+5'50kb_NC_000007.13[3290884..4308632]_7805	9	+	good	GACAGCAATTCATGAATCAGGCAGCACCAGTCCAAAGGTGGTTTGGGGTTCTGGGAAGGGAACACAAGGGGAACGTTTTTATGGTGTGAATGTGGGAGCTGGACAAAGAAAATACTTGAT	120	47
chr7	4232239	4232359	780693_44278790_SDK1+5'50kb_NC_000007.13[3290884..4308632]_7846	9	+	good	GTTTTTTCAGAGAATGCTTTGCACATTGAACAGATTATGGTATCGTAGAAGCATAGCTTTTATATGCACTGGGAAGTCAAAACATGTACGTGACTCCCTTTTTCAATGATCTGGAACCAA	120	38
chr7	4289599	4289719	780693_44278790_SDK1+5'50kb_NC_000007.13[3290884..4308632]_8324	9	+	good	ATTTTAGAACATTTCCATCAGCCCCCAAAACACCCTGTACCGATTAGCAGTCACTCCTCAATCTCCCCAAACCACCCACATACACCTGCAGCCAACCCCAGCTCTTGGCAACCAGTAAGC	120	51
chr7	32511720	32511840	780693_44278791_AVL9+5'50kbNC_000007.13[32485101..32628338]_223	9	+	good	GGGAATGCTTCCGGATCCCAGGAACACTCACATCATCATCAGCTGGATGATCACTCAGACTGTCACTGCCATTGCTGGGTTGACTTCCCATCCATTTGACACCGTTCGATGCCGCATGAT	120	52
chr7	32512440	32512560	780693_44278791_AVL9+5'50kbNC_000007.13[32485101..32628338]_229	9	+	good	AAAAAAAAGAAAAGAAAAGAAAAGAAAAGAAAATGGGAAGCAATAATATTCATCTGACCAGTTTTCTCTTAAAGCCATTTCCATGAGGATGGTGATGGGACTCAATTATATTTTTTATTT	120	28
chr7	32621040	32621160	780693_44278791_AVL9+5'50kbNC_000007.13[32485101..32628338]_1134	9	+	good	AACTTTATGCTAACCAGTTTAACAACATAAATGAAATATACAAATTTTTTTAAAGATTCGCATTACCAACACAGTTGCAAAAAGAAAATATGAATAGCCCTATTATCTATTAAAGAAATT	120	24
chr1	8460562	8460682	780693_44278767_RERE+5'50kb_NC_000001.10[8412464..8927699]_3893	8	-	good	CAGATTTCTATATGACACAATTGGACAAAGACCCTATATATGTGTGTTTATAGAAAAGTATATAAATATATGGCCAGGTGAGGTGACTCACTCCTATAATCTCAGTGCTTTGGGAGGCCA	120	38
chr1	8548162	8548282	780693_44278767_RERE+5'50kb_NC_000001.10[8412464..8927699]_3163	8	-	good	TTTTAATTGGGATTCTATTGAATTTATGGATCAGTTTGGGAAATACTGACATCCTAACAATATTGGATCTTCTAATCCATAAATACGATATTTCTCTATTTTTAAAGAAGTTGTCTTTGA	120	28
chr1	8607682	8607802	780693_44278767_RERE+5'50kb_NC_000001.10[8412464..8927699]_2667	8	-	good	AGCCTGTTTTCCTAATAGAATGTTTTGTCTTTTTAAATTTTTACAAGTCTGATAGGTGAGAAGTGTTATCTCCATGTTTTTATTTTATTTCACTAACAATGAGTTTGAACATTTTTTCAT	120	27
chr1	8687362	8687482	780693_44278767_RERE+5'50kb_NC_000001.10[8412464..8927699]_2003	8	-	good	CACCATGTTGGTCAGGCTGGTCTTGAACTGACCTCAGGTGATCCACCTGACTTGGCCTTATTTTTTATTTTTTATTTTTTTTAACCCCCACACTAATGGCAGACATTAGTCCTTGGTGAG	120	42
chr1	8825362	8825482	780693_44278767_RERE+5'50kb_NC_000001.10[8412464..8927699]_853	8	-	good	CACTGCAATTTCAGAACATTTAATTATGCCCAGAAGAAATCCTGTATCCATGAGCAGTTACTCCTCATTTCCTCCTCTACTCATCCCCCAGCCCTAAGCAGCCCTTAATCTTCTTTCTGT	120	43
chr1	8859322	8859442	780693_44278767_RERE+5'50kb_NC_000001.10[8412464..8927699]_570	8	-	good	ATGAGAGTTTTCTCCAAGGGGATATCCACGGAGCACCTTATGGGCATGAGGTGATAGTAGTTATAAACTTTCACAAAAGACTTGATCTTTGGCGGGGCGCGGTGGTCCATGCCTGTAATC	120	48
chr11	66926224	66926344	780693_44278770_KDM2A+5'50kb_NC_000011.9[66836734..67025553]_747	8	+	good	GCTCGTATTATAGGCGTGAACCACCGCCCCCAGCCTGAGCATCTTTTCATATGCTTATTTGTCATCTGTATATCTTCTCTGTTTAGATCTTTTGCTTACTGTTTTATTGTGCTGGTTTTT	120	40
chr11	62298548	62298668	780693_44278769_AHNAK+5'50kb_NC_000011.9[62201016..62364278]_548	8	-	good	TGGATCTTAAAGGACCCAAAATGAAAGGAAATGTAGATATCTCTGCACCAAAGATAGAGGGTGAAATGCAGGTTCCAGATGTGGACATCAGAGGTCCCAAGGTAGATATTAAAGCACCAG	120	42
chr11	62327708	62327828	780693_44278769_AHNAK+5'50kb_NC_000011.9[62201016..62364278]_305	8	-	good	GGTCCCTGTGGTACTCAGAGTATCGCTTCCCTGAAGAACTCACTCAGACCTTCATGAGCTGCAATCTCATCACTGGTAAGAGAGTGGGTCTGAGAAGGAAGGAGAACAAGGTGTAGCAAG	120	50
chr11	62327828	62327948	780693_44278769_AHNAK+5'50kb_NC_000011.9[62201016..62364278]_304	8	-	good	CCCTGTGCTTTCTTCCTCTTAGTACCTTTGTGTTGGATGAATTTAAGCGCAAGTACTCCAATGAGGACACACTCTCTGTGGCACTGCCATATTTCTGGGAGCACTTTGATAAGGACGGCT	120	47
chr11	62347988	62348108	780693_44278769_AHNAK+5'50kb_NC_000011.9[62201016..62364278]_136	8	-	good	AGGGAGACTCCTCAAAAAAAAAAAAAAAAAAAAAAGAATTGACATGGATACCTGGCAGTCATAACAAAAAAAAAATTTCAAAATGGTGTGTGCAATATGATCTTATTTTGGAAAAAATAT	120	27
chr11	62350028	62350148	780693_44278769_AHNAK+5'50kb_NC_000011.9[62201016..62364278]_119	8	-	good	TTTTAGAGGCAGACTGGGGTGAGAGTAAAATGTTTGGAATAGGAGTGAGGGAAAGAATTGTTTTTCTACTTTTTTTTGAGACAGGGTCTCGCTGTCTCTCAGGCTGGTGTGTAGTGGTGC	120	44
chr11	85568584	85568704	780693_44278771_SYTL2+5'50kb_NC_000011.9[85405264..85572184]_30	8	-	good	GGAGAGGTTGTCAAACTTGCTCTTGGTGACGGAGTTGTTGACATTGATGGCAGGCACTTTCAGGATCCCATTGGCCATCATCTTGTGTAGCTTGTGGACCCCAATCATGGTCTCCTTGAA	120	49
chr11	85568704	85568824	780693_44278771_SYTL2+5'50kb_NC_000011.9[85405264..85572184]_29	8	-	good	CCACAGGGCCTGGGCACAGCCTTTGCCCATGTCGCCACAGCCTGCTACCACTGCTACCTTGCTGGCAATCATCACGTCTGTGGCCCACTTGATGCTATCTATGAGGGACTCCTGGCAGCC	120	60
chr11	85568824	85568944	780693_44278771_SYTL2+5'50kb_NC_000011.9[85405264..85572184]_28	8	-	good	TGACAAAGATGTTGTCCTCCTGACAGGCCTCGTCTATGGTGGCCACCTCATAGCCCTTCATGGCAGCCTGCAGTATGTTGATGGGGTCGATCTTGATGATGATGACATGGGCCTGAAACC	120	52
chr11	85568944	85569064	780693_44278771_SYTL2+5'50kb_NC_000011.9[85405264..85572184]_27	8	-	good	TCTTGTTGAGCCACTTGACATCAATCTCCATGTCAAAGTGTCCAGTGTTACAAATGATGGCATCATCCTTCATCTGCTTAAAGTGCCAGCCAAGGATGATGTTAACACAGCCTGTGGTGG	120	45
chr11	85569304	85569424	780693_44278771_SYTL2+5'50kb_NC_000011.9[85405264..85572184]_24	8	-	good	TTCAGTAGTGGTAGTGATCTGGCTTGAAGGGGCCATCACGGGACAAGTACAGGTAATGGGCTTGCAGCTCAGTCAGCTTGGTCAATTTCACATTCAGCTTGCCCAGGTGGGCTTCAGCCA	120	52
chr11	85569664	85569784	780693_44278771_SYTL2+5'50kb_NC_000011.9[85405264..85572184]_21	8	-	good	GACCGGGTGAATGCCTAGATGGTAAAGTATATGGGCTTTGTGACTCCATTACCAACTTCCAGGCTAAGGAAGGACTGACTTAGTGAGAAGTTCCAAGATCATTGAATTCATAGTTCCCTG	120	44
chr16	28507329	28507449	780693_44278774_CLN3+5'10kb_NC_000016.9[28477974..28513403]_51	8	-	good	CCTCCTCCCCTCCTGAGGCTGTCCCGGCCTCCTCCCCTCCTGAGGCTGTCCCAGCCTCCCCGCCTGAGGCTATCCCGGCCTCCTCCCCTCCCGAGGCTGTCCCGGCCTCCTCCCCGCCTG	120	75
chr2	143653598	143653718	780693_44278781_KYNU+5'50kb_NC_000002.11[143585233..143813402]_571	8	+	good	TTTTTCTTCTCCCATTTATAAATGTAAAAACATTCTTAGCTTTCAGGCCATACAAAAACAGGTCATGGGCTTGATTTGGAACTCAAACCACAGTTTGTCAAGTCGTTTTAGAATGCTATA	120	34
chr2	143730638	143730758	780693_44278781_KYNU+5'50kb_NC_000002.11[143585233..143813402]_1213	8	+	good	TTATATATAAACTAATCTCATATATACACATTATATATATTTTGTATGTATATATAAACTAATCATATAATGGCAAATTGGTGTCAGCATTTAGAAACATCAAAGAAAAAATATATAATC	120	19
chr2	143776958	143777078	780693_44278781_KYNU+5'50kb_NC_000002.11[143585233..143813402]_1599	8	+	good	ATCATAAGGTTTTTGTCCTAGATTGTGTTCATGTGATTATGACATTTACTGATTTGTGTATGTTGATGGCTCAAGCATGTTGGATGCAACATCCTTTCATCCCTGGGATAAATGCTACTT	120	37
chr2	216179455	216179575	780693_44278782_ATIC+5'50kbNC_000002.11[216126782..216214487]_440	8	+	good	TCAAGTGATCGCCCGCCTTGGCCTGCTGGGATTACAGGTGTGAGCCACCGCACCCGAGGCCAAGATTTTGTAGGGGTGGAAAGGTGTGATCCTTTGCTCTCCATCGTAAACGTCACGGCC	120	57
chr2	61462310	61462430	780693_44278780_USP34+5'50kb_NC_000002.11[61414598..61748222]_2383	8	-	good	GAAGGAAAACTATGTATAGAAAATTCAAGAGTCTTCCAAATATTTCTTAACCAGCTTTATTAAGGTATAAATGACAAAAATTTTATATATTCAAGGTATACAAAATGATTTGATGTATGT	120	24
chr2	61469510	61469630	780693_44278780_USP34+5'50kb_NC_000002.11[61414598..61748222]_2323	8	-	good	TGTGTGTGTGTGTGTGTGTGTGTGTGTGTGTGTGTGTATGTATTATCTTTGGTTGACTCTTACCTTTTTCTGACTCTTACCTTTTTCTGATGCTTCTTTTGCTGTCTCCCATCAGTTGGA	120	41
chr2	61517870	61517990	780693_44278780_USP34+5'50kb_NC_000002.11[61414598..61748222]_1920	8	-	good	GTTTCTGGTTTTAGCTCTCACTTTTTTAGGTCTTTGGTCCATTTTAAGTTAATTTTTGCATATGATGTGAGGTTGCAGTATACTTTTCATGTAATAAATAATGCACTCATTTTAAAGAGT	120	30
chr2	61519670	61519790	780693_44278780_USP34+5'50kb_NC_000002.11[61414598..61748222]_1905	8	-	good	TTTTGAATTGCCTTTGAACCTAGGAGTCAGGTATAATGATTTGACATCAAGTAATCTTATGTCTAAATTTGTTAGCTCATCAGCTATCGTCAGTGTTAGTGTATTTTACATGTGGGCCAA	120	35
chr2	61567430	61567550	780693_44278780_USP34+5'50kb_NC_000002.11[61414598..61748222]_1507	8	-	good	TACCCAAGAGAAAGGAAAGGAAATGATGCAAAACTTGTTACACAGATGTTTATGGTAGTTTTGTTAATAATAGCGTAAAACTAGAAACTATCCAAATGTCCTATAACTGGTGAGTGTCTA	120	33
chr2	61584590	61584710	780693_44278780_USP34+5'50kb_NC_000002.11[61414598..61748222]_1364	8	-	good	AATCATTTTCTTCCTTCTACTAGCTTTAGGTTTGTTTCTCTTGTAGTTCCTTCCCTAAGTTGTAAAGTTTAGTTGTTGAATTGAGATTTTTTTTTTAAATTCACATTTACATTTGTAAAC	120	28
chr2	61595150	61595270	780693_44278780_USP34+5'50kb_NC_000002.11[61414598..61748222]_1276	8	-	good	TTACATATTGTCCATGGTGGCTTCCACAGCACAACAGCAGAGTTCAGTAATCATAACAGAGACCCTGTCACCCATAATCCTAAAATATTTACTTTCCGGTTGTTTAAGGACATGTTCATC	120	40
chr2	61661630	61661750	780693_44278780_USP34+5'50kb_NC_000002.11[61414598..61748222]_722	8	-	good	GCAGCCTAGGATGAGGAAGTGTGTGGTGCAGCTTTGCCAGGGGGGTTGGCTCATTGGGCTGTTTCTCAAGTCAGGGACACATGTATGCATATGGTGAGTTGGCCAACTTGGGGTCTGGCT	120	55
chr2	61691150	61691270	780693_44278780_USP34+5'50kb_NC_000002.11[61414598..61748222]_476	8	-	good	GTTTGGCCACACTGGTCTTGAACTAATGATGTCAGGTGATCCACCTGCCTCGGCCTTTCAGTGTGTTTTATTTTTAAAGCAGATTACTTTATTGAATAGTTTGTGTTGGGTACTTAAGTA	120	39
chr2	61695590	61695710	780693_44278780_USP34+5'50kb_NC_000002.11[61414598..61748222]_439	8	-	good	TTAGTTTCTTAATATTGCCTTTGAGGCTCAATTTAAAAGTTTAACTCTTAAACAATAATCTCACAGTGATGCTTCCTTTTTAAAAAAATTTACGGCCAGGCGCAGTGGCTCACGCCTGTA	120	36
chr3	191010496	191010616	780693_44278784_CCDC50+5'50kb_NC_000003.11[190997183..191116448]_112	8	+	good	GTGGACCTCTTTGTCTTTTTCTTGAGCTTAGAGGGTAAAGCTTTCAACTTTTACTGTTAAGGATGATGTTAATTCTGGATTTTTTTGTAGCTGCCCTTTACCAGATTGAGGAAGTTCCCT	120	38
chr3	191021056	191021176	780693_44278784_CCDC50+5'50kb_NC_000003.11[190997183..191116448]_200	8	+	good	GTATCTTTTCTCTTGTTAATATATCTGCTGTCAATTTATTCCAGAGACTCAAATTGTCAAACTTTCAGAGGGTGGAAGGAAAATTCCCCTCACCCCTATAAAACTATCAATTTTATTGTC	120	34
chr3	191043976	191044096	780693_44278784_CCDC50+5'50kb_NC_000003.11[190997183..191116448]_391	8	+	good	TTACTGATAATAAAATTGGATAACTATATTTATTTATTTATGCAACAAATATTTATTGAGTGCCTATTATGTGCCAAGCACTTTTCTAGATACGCGGATATTAGGGAATCAAACAGATAA	120	28
chr3	191106856	191106976	780693_44278784_CCDC50+5'50kb_NC_000003.11[190997183..191116448]_915	8	+	good	GTCTCTTACCCTTCCTTTTTTCTTTTTTTCCTTTCCTTTCTTCCTTGGCTTTATTATTTTCTTCTTTTCTGTTCTTTATTCTGTTATTTTTTCTTTGACTTGGTAAGACCTACCAAAACA	120	31
chr4	119805079	119805199	780693_44278786_SYNPO2+5'50KB_NC_000004.11[119721836..119982402]_695	8	+	good	GGTCAGAGACAAAGAACTTTACTACTCAGGGCTCTGCAAGCAGCAGAAACATCAGCATGTTTGCATCAGTTCACCTTGCCCCAAGCCCCATAAGGGTGACACAATATGACCCAGATGGAT	120	48
chr4	119863039	119863159	780693_44278786_SYNPO2+5'50KB_NC_000004.11[119721836..119982402]_1178	8	+	good	GGCAAGGCGAGTCAGGGGAAACAGTTTAGGGTTAGCCAGTTTTAATAATTCTGGCAGGCTTTGGGACATAGGAGCTATCCCTGGTTGGCTGGGTTTCTAGTCCTGTGTTGATTTAGGGCA	120	49
chr4	119935639	119935759	780693_44278786_SYNPO2+5'50KB_NC_000004.11[119721836..119982402]_1783	8	+	good	TTTTATACAATACGGTTTTTCATAAAAAAGTACTTATGTTAACATGCAGTAGGTTTGCTATTTTAAATTTAATAAAAATTTAAAATTTCTTATTTTTGATATCTAACATGGTAAATATCA	120	19
chr4	151409953	151410073	780693_44278787_LRBA+5'50kb_NC_000004.11[151185587..151986879]_4808	8	-	good	TATGTGTGTGTATATATTCTTATGTGTGTGTATATATTATGACATTACTAAATATGTTATAGGTGCTTAGTGAATGATCGATTACTTATTTACCTGAATACCTGAAACATGTTGGCAATG	120	29
chr4	151429873	151429993	780693_44278787_LRBA+5'50kb_NC_000004.11[151185587..151986879]_4642	8	-	good	AACTCCTTTGTATCTTTATTGATTTTTCAATCTTCTTGTTTTATTAATTACAGAGGAATGTTGAAATGTTTATATTGTGGGTTCATGTGTTTCTTCTTTCAGTTCTCTCAGTTTTTGCTT	120	28
chr4	151440553	151440673	780693_44278787_LRBA+5'50kb_NC_000004.11[151185587..151986879]_4553	8	-	good	TGGAACAACCTCAAAAACTTTACGGTGAGTGAAAGAAGCCATAAACAAAAGGATACATGATGTACGATTCCATGTGTATCATGCGTAGATTAGGCAAAACTAATCAGAGATGAAAGAAAT	120	36
chr4	151478593	151478713	780693_44278787_LRBA+5'50kb_NC_000004.11[151185587..151986879]_4236	8	-	good	AAGGAGACATCAAGACTAAATATAATGTGGTGTCTTGGATGGGATCTTGGGACAAGAAAAAAAAAAAAAAGCTTGAGAGAAAAACTGATGAAATCTGAATGAAATATGGAGTCCGCTTAA	120	34
chr4	151478713	151478833	780693_44278787_LRBA+5'50kb_NC_000004.11[151185587..151986879]_4235	8	-	good	CATCAGACAAATCCAAATTGAGGGGAATTCTACAAATGCCCTGGTCAGTACTCTTTAAAGCTGTCAAAGGTCATCAAAACCACGAAAAGTCTTAAAAACCATTAAAATCCAGAGAAGCCT	120	38
chr4	151482433	151482553	780693_44278787_LRBA+5'50kb_NC_000004.11[151185587..151986879]_4204	8	-	good	CCTCTTTGCCTTTTATGGTATTAATAACATATTCATGAATTCCAGGGAATAGAATGTGGACATCTTTGGGAGGGAGCATCATTCTGCATACCACACTATACCTTTGTGGTTTAGAAGGAA	120	38
chr4	151565713	151565833	780693_44278787_LRBA+5'50kb_NC_000004.11[151185587..151986879]_3510	8	-	good	TACTCCTTGAATAAACAACAATGGAACATTATGTAGGTAACATCTGTGATCTCATCAAGAGCCAAGGAAAACCATTTGGAATCATTTGCTTTATTTATTTATTTTTAATTGTCTATTGAT	120	29
chr4	151612873	151612993	780693_44278787_LRBA+5'50kb_NC_000004.11[151185587..151986879]_3117	8	-	good	GTTGAATTATTTTGTTTATCCATTCAGCTATAGGCAGACATTGGGTTGTTTTCAGTGTCTGACTTTTATGACTAAATGCACCATGGGCATTTTCATACAAGTTATTTTTGTAGAAATATG	120	32
chr4	151696273	151696393	780693_44278787_LRBA+5'50kb_NC_000004.11[151185587..151986879]_2422	8	-	good	GTACTGTGAGAAATAAATTTTTAAAGGGAGGCTCAGCTTTCTTGAAGAGCTCTACGACTACCCTTCTTTGTAGATCAGACCTTATGGTAGGAACTACAGCTGGTCAATTAGAAAACCTGA	120	40
chr4	151877113	151877233	780693_44278787_LRBA+5'50kb_NC_000004.11[151185587..151986879]_915	8	-	good	AGCCAGGTTGTATTGATTTTATTTTTAAAAATACCACTAATTTTATATTGTTAATTTCATTTTATTCTCATTTGTTTCATTCATTTCTTCTGTAATCTTTATTATTTTATTCCTTTTGCT	120	21
chr4	151898233	151898353	780693_44278787_LRBA+5'50kb_NC_000004.11[151185587..151986879]_739	8	-	good	TTTGTTGTTGCAAGCTGCGCTGCCAGGGGTTGGAGAGGAGTGGCGCAAGTACTTCCTTAGCTGCCCCAGCTGGGGTCTTACCAGGTCACATGCCCCTCATGTTCAGAGCCAGTGGACTCA	120	57
chr4	151948633	151948753	780693_44278787_LRBA+5'50kb_NC_000004.11[151185587..151986879]_319	8	-	good	TGAATAGGTGTGATCTTGTTCGAGAAAAGTGTGTAAATGTAGGGTCAGATTTTGTTCGTCTCCATCCCAGAAAATTGGTGGAGCACTCCTTGGCTTTTGTATAATTCAATGACTGGCTTT	120	40
chr4	151948873	151948993	780693_44278787_LRBA+5'50kb_NC_000004.11[151185587..151986879]_317	8	-	good	GCAGAGACACCTTAAATGTGTAGGTGACCTTCCTTTTGAAAGGCAGAGGAGGGCCTCTTTGTGAACTCTTTCTACTCATTTGTTTTCCTATCAGTTCGCCATTTCAGCTAGAAAAGATGC	120	43
chr4	151949473	151949593	780693_44278787_LRBA+5'50kb_NC_000004.11[151185587..151986879]_312	8	-	good	GCTCCATTCCCTTTAACACTTATTTATAATATGTTTGGGTCACTCATAGTAGTGAAACACTGTCAGCATCAATAGTTAGCAGCACTTTCAAAATACATTTTATTGTCCTGAATAGAAACC	120	34
chr6	151934521	151934641	780693_44278789_ESR1+5'50kb_NC_000006.11[151927807..152450754]_57	8	+	good	AGCAAGACCCTGTCTCAAAAAAAGTGTACAATTTAGTGATTTTTAGTATATGCACATATATAGCAAATGGCACCACTATCATATTTCAAAACATTTTCATCCCCTCCAAGAGAAACCCTG	120	35
chr6	152006161	152006281	780693_44278789_ESR1+5'50kb_NC_000006.11[151927807..152450754]_654	8	+	good	AGTTTGTGCAAGCTGGGAAGTTAAACTTAGCAACAGAGTCTCTGCTGTATTTAAATATCATTTTTGTCTGACACTGGCCTCTTTTTTTTTTTTTTTTTTTTTTTTTTTTTTTTTTTTTGA	120	28
chr6	152050561	152050681	780693_44278789_ESR1+5'50kb_NC_000006.11[151927807..152450754]_1024	8	+	good	CACCATGGAGCATATGTGGCCTATGTGTCCCTGGCACTGAGGCAGGAACTGAGCAGAGTACGCAGGGGAATTAATAATGCTTGGACCTATCTTTAAAACACCTAGAGTTTAGTAGGAATC	120	47
chr6	152050801	152050921	780693_44278789_ESR1+5'50kb_NC_000006.11[151927807..152450754]_1026	8	+	good	TGGTAGGTCCTATTCCTCTATTTACAGATGGGGAAACTGAAGCTCAGAGACATTAAGTAATTTGCCCAAGGTTATAGAATTATCAGCAACAAAGCTGAAAGTGGCAAAGGGCTCTTTCTA	120	40
chr6	152160841	152160961	780693_44278789_ESR1+5'50kb_NC_000006.11[151927807..152450754]_1943	8	+	good	CAAAAAGCAAAAGTAGGGTTTCACTTAATGAGGTATCTAGAATTGCCACATTCACAGAGAACAAAAGTAGATTGGTGGCTGCTAGGGGATAGGGGAAGGAGAAAATGGGGAATTATTGTT	120	40
chr6	152330521	152330641	780693_44278789_ESR1+5'50kb_NC_000006.11[151927807..152450754]_3357	8	+	good	ATGGTCTAGCAGGATTTACAGATACATGCATGATTAATTTGAATACAGTATAGCAAAATGATCTGTTAAAAAACACATGAAAAGATGTGCAACCTTATTAGTCATTAGGAAAATGCACAT	120	31
chr6	152368801	152368921	780693_44278789_ESR1+5'50kb_NC_000006.11[151927807..152450754]_3676	8	+	good	ACCTGAAAGCCCTGATTTGGCCCCTAAGCAATCTATGCATGTAACAACATTGCATTTGTACCCTGTACATTTATAAACATTTTAAGAAAAGTATAAGAGAAACACAAATTTTGGTTACTC	120	34
chr6	152378761	152378881	780693_44278789_ESR1+5'50kb_NC_000006.11[151927807..152450754]_3759	8	+	good	TAATATGTCTATGATTAATAGTCAACATATGCCCCCTCCACATTCCCTAAAGGAACATACACATGCATACACACACACACACACACACACACACACACACACGTGAGAACTGAATTGAGA	120	41
chr6	152390161	152390281	780693_44278789_ESR1+5'50kb_NC_000006.11[151927807..152450754]_3854	8	+	good	GCTGAGTGACGAGGACATTATTGAACCGCCAGGCTTGATGGCATGTTGCATGGTAACAGACCAGTACACCAAACAGCAGGAGCTGTAGCAGAGAAAGAGTTTAATAATTGTGTGGCAGCC	120	48
chr6	152409481	152409601	780693_44278789_ESR1+5'50kb_NC_000006.11[151927807..152450754]_4015	8	+	good	AAAACTAACCAACCTATTTGTGTATGATAAAAGGAGAGAAAAAAAATTGATTAGTAAAAATATGCTACCGTGTGGTCTGAATGTTTGTCCCTTCCAAAACTCATGTTGAAATTTAATCCC	120	32
chr6	152437801	152437921	780693_44278789_ESR1+5'50kb_NC_000006.11[151927807..152450754]_4251	8	+	good	AGATGTATTAAAACTTGAAGTAACAAATATACTATATTATTAGTTATAGTACATACTTATATATTTGTATTATTTATATCTATTTTATTTTGTTTTTATATTATACAAATATATACATCA	120	14
chr7	3377359	3377479	780693_44278790_SDK1+5'50kb_NC_000007.13[3290884..4308632]_722	8	+	good	AAAGCAGCACAACATTTTTCAAGTACTGAAAGAAACAACCATTAACCACCAATTCTATATGCAACAAAAATGTCTTTCAGGAATGAGGGGAAAAGGAAAACTTTCTTGCATGAAGGAAAA	120	34
chr7	3378799	3378919	780693_44278790_SDK1+5'50kb_NC_000007.13[3290884..4308632]_734	8	+	good	AATTTCAGAATAAATTAATAAAGACAGAGGCATAAGGATCAAATAATGAACACATTAGGAAGACATGATGATCCTAAATATGTACACACCAAACAGAACCTCAAGATACATGAAGCAAAA	120	31
chr7	3396319	3396439	780693_44278790_SDK1+5'50kb_NC_000007.13[3290884..4308632]_880	8	+	good	AATTTTATTCTGCTATTGTTTCCTGATAGGAATTTTGGGAATTTTAGAGATCCCTGCGTTCTTTTGTACAAAAAATACATCTTTCTGAGGCCAGGCACGGTGGCTCATGCCTGTAATCCC	120	40
chr7	3437959	3438079	780693_44278790_SDK1+5'50kb_NC_000007.13[3290884..4308632]_1227	8	+	good	AGGAAACATTCTATAATCTTGTGATAAACCTCAGATTTGTTTAGTAGGCCTGAGTCCCTGGGCTGTGACCTTCAGAAGAGTTTCTTAGCATTTTTTTTTCTCCTCTTCTGTGAGACAGGG	120	41
chr7	3454399	3454519	780693_44278790_SDK1+5'50kb_NC_000007.13[3290884..4308632]_1364	8	+	good	GCAACCGCTAATCTACTTGCTGTATTCTGGACATTTTTACAAATGGAGTCATATAATGTGTGTTTTTTTTGGTGTGATTCTCTTCTTTCACTTAAAATAACATTTTAAAGATGCATCCAT	120	32
chr7	3469159	3469279	780693_44278790_SDK1+5'50kb_NC_000007.13[3290884..4308632]_1487	8	+	good	GACCTTGGAATGTAATTTTCTGTAGAAATATTTGAAAATGTAATTTGATACCCAGTCCACACTGCAAAAGCCTATTTTTTTTTTTTTTTGTCAGGGTCTTGCTCTATCACCCAGGCTGTA	120	35
chr7	3495439	3495559	780693_44278790_SDK1+5'50kb_NC_000007.13[3290884..4308632]_1706	8	+	good	TAAAAAAACTTTGCTGAGATTTTGATAGGAATTGTGTTAAGCCAATAGATCAATTTGGCGAGGAGTTGACATTCTATAAGGTGACATTCTATGCATATAAGTTGACATTCTATGCTTAGT	120	32
chr7	3567559	3567679	780693_44278790_SDK1+5'50kb_NC_000007.13[3290884..4308632]_2307	8	+	good	GAATGGTAGGAGGTAAAGTTGGATGATAGCTAGCGGGTGAGTGGTGGGAGGTGAGGCTGGGTGTCAGTTAGCTAGGGGTTGAGTGGTGGGAAGTAATGTTGGATGATAGTCAGCTAGGGG	120	52
chr7	3593959	3594079	780693_44278790_SDK1+5'50kb_NC_000007.13[3290884..4308632]_2527	8	+	good	CAACACACTATTAAATAATACATGATTTAAAGATCAAGTTTTAAAGGAAATAAAAATACATAAAACTGAAAGCAAAAACAGAACATACCAAAATATTTGGGACGCAGGTAAAGCAGTTCT	120	28
chr7	3641119	3641239	780693_44278790_SDK1+5'50kb_NC_000007.13[3290884..4308632]_2920	8	+	good	CTGTTAAATTTGTGAGCTTAAAGTTGTTCATAGTATTCTTTTTTTAATGACTTCAATATCTGCAGTGATACCATTGTTGGTGTTGATGATTTGTGTCTTCTCTCTTTTTATTTATTTTAG	120	28
chr7	3668359	3668479	780693_44278790_SDK1+5'50kb_NC_000007.13[3290884..4308632]_3147	8	+	good	TTTGAAACAACTGTAAAACTGGACAAAAATATGAACAGTTGTTTTCAAGACATTGGATATCAGGCAGTGAAAGATTGTGATCGCTGAGAGATGGAAGACAAACAAGGTGAGCCCTATGTT	120	38
chr7	3669439	3669559	780693_44278790_SDK1+5'50kb_NC_000007.13[3290884..4308632]_3156	8	+	good	AGCATGACCCATAATCAGGAGAGAAATCAGTTGATTGAAACCAAGCCAGAACTGACACAGTTATTAGAGTTAACAGAGAAAGATAATGAAACAGTTATAACTGTATTGCATATGATCAAA	120	34
chr7	3738799	3738919	780693_44278790_SDK1+5'50kb_NC_000007.13[3290884..4308632]_3734	8	+	good	AACATACACAATCTCATAACATGATATCCCCTAATGTCCAGGTTTCTAGTGAAAATCATTGATCATAACAAGAACCAAGAATATCTCAACTTGAATGAGGAAAGACAAGAAACACCCACA	120	35
chr7	3758479	3758599	780693_44278790_SDK1+5'50kb_NC_000007.13[3290884..4308632]_3898	8	+	good	GATGACATTATTGTCTTCATTGAAAATCCAAAGGAATTTACAAAAAAGTCCCAAGCTAATAAGTGATTCCAGCAAGCTTGCAGTATACAAAATCAACACATAAAAATCCATCACGTTTCT	120	32
chr7	3797719	3797839	780693_44278790_SDK1+5'50kb_NC_000007.13[3290884..4308632]_4225	8	+	good	AGCAGAGGGCAGTTAAGTTCCACTCTGCAGGGAAGAGTATCAAAGAATTCGTGGGCATATGTTAAAACCGCCACTGTACTTAATAAATATTCTGAGGGATATACTTTGAGGCAATGCAAA	120	41
chr7	3809719	3809839	780693_44278790_SDK1+5'50kb_NC_000007.13[3290884..4308632]_4325	8	+	good	TGGTGAATGTATTTATAAAAGGGCAACAGAAGGGATCCTTGCGGTGATGGAACTGTTCTGTATCTGGACTGTATCCGTTTCTATAATTATGTCATTTCAAGAATATTCTCTAAATGGAGT	120	37
chr7	3820039	3820159	780693_44278790_SDK1+5'50kb_NC_000007.13[3290884..4308632]_4411	8	+	good	GAGGTCATGGTTACCAGCACATGGATCTTAGAGGTACCTCTGTGTTTCTGGCAGCTGTGGCTCCCAATAGCAGATACCAGTCAACTTCATAACCCACATTTAAAGCTAAGCTGGTTGCCT	120	48
chr7	3832159	3832279	780693_44278790_SDK1+5'50kb_NC_000007.13[3290884..4308632]_4512	8	+	good	ATAATGCAAATCAGGCTTTTATGCTCTCACTCTCTAACCCACTGCCATCAGGTGCCTGAATATTGCCTTCTCTCCCTTTCTCCCTCCCATCCATCCATCCATCCATCCATCCATCCACCT	120	48
chr7	3844879	3844999	780693_44278790_SDK1+5'50kb_NC_000007.13[3290884..4308632]_4618	8	+	good	ATTACTTCAGTGAGTGTTGTTGTTACTGTTGCTTTGTAGATTCCTTGGTATTTCCTGTGTAGACCACGTCATCTGCAAATAGAGGCAGTTCACTTTTTCCTTTCTGACTTGAATGCCTTT	120	39
chr7	3923839	3923959	780693_44278790_SDK1+5'50kb_NC_000007.13[3290884..4308632]_5276	8	+	good	AGCATGGGGATTACAGGCGTGAGCCACTGCACCCGGCCGCCTTTCTTTCCTTGTAGCTTTTTGATGGCTGTGCATTATTTCATGTCCCACTAGACTGAGGCTCAGTGAGGGCCTCTTGCG	120	54
chr7	4086919	4087039	780693_44278790_SDK1+5'50kb_NC_000007.13[3290884..4308632]_6635	8	+	good	ATTACTTTGATTGTTATTCACATCTTGAGCCAGCCTTCCATGTATAAGATACACCTCGCTTGATCAGGCTAGACTATGACTGTTATATATTGTTGAATTTTATTTTCTAATATTTTGTTG	120	32
chr7	4094479	4094599	780693_44278790_SDK1+5'50kb_NC_000007.13[3290884..4308632]_6698	8	+	good	ATTTGACATGATCATCTGGTTTTTCTTCTTAGCTTGTTGGTCTGTTAGATTACATTGACTGATTTGCAAATGTCAAACCAGCTTTGTGTACTTAAATTCAACTTGGTCACAGTGTATAAT	120	33
chr7	4130119	4130239	780693_44278790_SDK1+5'50kb_NC_000007.13[3290884..4308632]_6995	8	+	good	TTGCTATCATTGCTAATTTTGATGCTCAAACTTCCCTCCATTTGGCGATTTGGGGGTGGCGGGGAGCCCATCCAGCTGGCTTCTGTATTCTTTTGATGTCTCCATCATTCTTTGAGCACT	120	47
chr7	4185919	4186039	780693_44278790_SDK1+5'50kb_NC_000007.13[3290884..4308632]_7460	8	+	good	ACATGTGAGCATTGCATGACACACTTTCAGCCTCACAGCTGCTCTCTCAGACATGTGAGCATTGCATTCACACCTTCTGCCTCACACCTGCTCTCTCAGACATGTGAGCATTTCGTGACA	120	49
chr7	4186039	4186159	780693_44278790_SDK1+5'50kb_NC_000007.13[3290884..4308632]_7461	8	+	good	CACTTTCAGCCTCACACCTGCTCTCAGACATGTGAGCATTGCATAACACACTTTCAGCCTCACACCTGCTCTCTCAGACACCTGAGCATTGCATTCACACCTTCAGCCTCACACCTGCTC	120	52
chr7	4220119	4220239	780693_44278790_SDK1+5'50kb_NC_000007.13[3290884..4308632]_7745	8	+	good	TCTATGCCCAGTGCCTGGCTCCAGCTCTATGTCCAGCACCCGGCTCCAGCTCTATGCCCAGCGCCCAGCTCCAGTTCTAGGGTCTGCGCTGTTGGTGTCTTAGTTCCTTCTCACACTGCT	120	59
chr1	8435842	8435962	780693_44278767_RERE+5'50kb_NC_000001.10[8412464..8927699]_4099	7	-	good	GATATGGCTTAGCTTAGTTATTGTAGATTTCATAGTAAAATGTTGTTTGCTTGTTTGTAAATAAAGCTGCTGAGTGAGGATGCATTTTCAGTGGCTGCTGAGTGAGGAAGCATTTTCAGT	120	37
chr1	8563162	8563282	780693_44278767_RERE+5'50kb_NC_000001.10[8412464..8927699]_3038	7	-	good	TTTGGCTTTATGTCAGTATGATAGATGCAAAATTGAATATGTGCCATTAATTTGCATTTCTGTTGTCAGAGAGGTTGACTCATCAATTCTTTTTTATTTATTTATTTATTTATTTATTTA	120	25
chr1	8624482	8624602	780693_44278767_RERE+5'50kb_NC_000001.10[8412464..8927699]_2527	7	-	good	TACCTGTGTAAATAAATACAGGTTGGGCATCTCTAATTTGAAAATCCATAACTTTTTGAGTGCTGACATGATGCAGTAAGTAGAAAATTCCACATCTGACCTTTGTGACAGGCTGCATAT	120	37
chr1	8641162	8641282	780693_44278767_RERE+5'50kb_NC_000001.10[8412464..8927699]_2388	7	-	good	AATGCAAATTAAGTCACAATAAGATCCCCAAAACAGCCTCTAGAATGGCTAAATTGAAGAGATGGATAACCCTGAATGTTAGCAAGGTTGTCAGGAATGCAAGTTCTCATACATTGTTGG	120	38
chr1	8645602	8645722	780693_44278767_RERE+5'50kb_NC_000001.10[8412464..8927699]_2351	7	-	good	CCAGATTGTCCCATTTTTGGTTAGTAGGAACCTCTTATTGGCTCCTGAGTCCTTCTGACATGATCCTGGGAATCTTTGATAGTTTCCTTACTATCTCTATGCCAAGGTGTTCCATCCTCA	120	43
chr1	8754442	8754562	780693_44278767_RERE+5'50kb_NC_000001.10[8412464..8927699]_1444	7	-	good	CAAGCGTGAGCCACCCCGCCCAGCCCACCTGTCATTTCTTCTAGCAGTGTGTTTTAGTTCTCTTTGCAGAGATTTTCCCCCTCCTTGGTTAGGTGTATTCCTAGTTATTTTCTTTCTTTA	120	46
chr1	8781082	8781202	780693_44278767_RERE+5'50kb_NC_000001.10[8412464..8927699]_1222	7	-	good	TTTACCAGCCTAGGGCAGTGTCTTCAAGGTGGGCTCCTTCTAAGATGACCTATCGGGTACCTGAGAAATACTAAAACAACTTTTTTTTTTGAGATAGAGTCTCGCTCTGTCACCCAGGCT	120	45
chr1	8875882	8876002	780693_44278767_RERE+5'50kb_NC_000001.10[8412464..8927699]_432	7	-	good	GGGTGGAAAGCTGGCTTCCAGCTCTCCCTGTTGTTGTTGAGGTCGAAGGGAAAAGAGGCAGAGGCAGACAGACACACATATACACACACACACACACACATACACACACACACAATACCA	120	50
chr11	66864784	66864904	780693_44278770_KDM2A+5'50kb_NC_000011.9[66836734..67025553]_235	7	+	good	CTTCGTTGGTTCTCTTCCCTCCCTTGTCTTACTTTCCACTCCTCTGTCAGTATTTCCTAGGACCATTTCCCAAATAAACTTCTTGCACTTGAATCCTTGCCTCAAGGTTTGCTTCTGGGT	120	45
chr11	66879424	66879544	780693_44278770_KDM2A+5'50kb_NC_000011.9[66836734..67025553]_357	7	+	good	CAGTAAGTACCCAAATCCTACATGTAGGAGAAAAAGAAACTGGACAATGCATTGTACACTTAAAACTTTGTTAAAATGGTAAATCTCACATCAAGTGTTCTTACCACAATAAAATAAAAA	120	31
chr11	66919144	66919264	780693_44278770_KDM2A+5'50kb_NC_000011.9[66836734..67025553]_688	7	+	good	GAAAAAAGGATTAAAATAGCCCCATAATTTTTTACATTGACGATATATTGGAATGGTATTATTATTATTTCTTATTTTTTTATTTTTATAGAGACAGGGTTTCACTCTTACCCAGACTGG	120	28
chr11	62334908	62335028	780693_44278769_AHNAK+5'50kb_NC_000011.9[62201016..62364278]_245	7	-	good	CTTTGTTTACACCCTTATGTCCTGGCAGGTTCTAGAGCCTTCTTTCCGCCAGGCCTTTCCCAATACCAACCGCTGGTTCCTCACCTGCATTAACCAGCCCCAGTTCCGGGCTGTCTTGGG	120	55
chr11	62340068	62340188	780693_44278769_AHNAK+5'50kb_NC_000011.9[62201016..62364278]_202	7	-	good	GAGGGCCTTCAAGGCTCTCATCGCTGCTCAGTACAGCGGGGCTCAGGTCCGCGTGCTCTCCGCACCACCCCACTTCCATTTTGGCCAAACCAACCGCACCCCTGAATTTCTCCGCAAATT	120	59
chr11	85414384	85414504	780693_44278771_SYTL2+5'50kb_NC_000011.9[85405264..85572184]_1315	7	-	good	TTGGTCATTTCTGTTGTGAAGTCAGCTGTTAGTCTTATTTTTGCTCCTTTGAAGGTTATGTGTTCTTTTCCAGATTTTAGGATACTTTTCTTTGTCTTTGATTTTTAGCAATTGTACTAT	120	32
chr11	85415344	85415464	780693_44278771_SYTL2+5'50kb_NC_000011.9[85405264..85572184]_1307	7	-	good	ATTTGTCTTTTTCTCCTTTTAGTTTTATTATTTTTGATTCACTATATTTGAGATTGTCTTATTACATATACATACAACTGTAATTGTTATATTTTCTTGATGAATTAACCATTTTATCAT	120	21
chr11	85550464	85550584	780693_44278771_SYTL2+5'50kb_NC_000011.9[85405264..85572184]_181	7	-	good	ACATTCCATGTTCTCACTTATTTGTGGGGTCTAGAAATGAAAACAATTGAACTCATGAGAGTTCAACCATCCCCACCTCCCCTCAATCCCCCATACCCTTCCCATCCTCTGGTAACTATC	120	45
chr11	85557304	85557424	780693_44278771_SYTL2+5'50kb_NC_000011.9[85405264..85572184]_124	7	-	good	TCTCTTCAAGAGGTGGCATCTCTGTTCCCTCTCCTTGAATCTGGTGGTCTTATGACTACTGTAAGCAAGAGAGTATGGAAATGACTCTGTGTTACTTCTGAGGCTAGGTTATAAAAAGTC	120	42
chr11	85569184	85569304	780693_44278771_SYTL2+5'50kb_NC_000011.9[85405264..85572184]_25	7	-	good	TTGCCTCATTCAGCTTCTTGGGCAGGAAGAGAACCATAACCTGGTACTTGTCTGGGTGGGTCTGCAGCTCAGTCTGCGCCATCACTTGGTTGGTGAAGGAGTTACTTATCAAGAAGCTGA	120	50
chr11	85569784	85569904	780693_44278771_SYTL2+5'50kb_NC_000011.9[85405264..85572184]_20	7	-	good	AGGCTCTCAGGAAAATTCAAACAACAGTTCCTCTTTGCCCTTCAATATAGCTGCTGCTTTTCTGTCATGGGCTGAGGTACCACTGAACCTGTGAACCAAGCACACAGGTATAAGTCCACA	120	46
chr16	68272984	68273104	780693_44278775_ESRP2+5'10kb_NC_000016.9[68262936..68280030]_59	7	-	good	GACTCTGTCTCAAAAAAAAAAAAAAAAAAAAAAAAATTCTGGAGGAAGAGCTGGAGCCCTAGATAGAGAAGGGGTAGGGCTGGAGAGGAGGAAAGGGCACAGATGAGACCCTACTGCAAA	120	43
chr2	143607758	143607878	780693_44278781_KYNU+5'50kb_NC_000002.11[143585233..143813402]_189	7	+	good	CCACTTTGAGTTTTCCTTATTTTCTGTGAATTCCCATGCATGTAAAACATTAATTAAACTCTTATGCTTTTTCCTCCTGCTAATCTGTCTCTTGTTAGTTTAATTCACAAGCCCCTAGTT	120	34
chr2	143721518	143721638	780693_44278781_KYNU+5'50kb_NC_000002.11[143585233..143813402]_1137	7	+	good	TGAGCATTCTGTCAGTGTTCAAAAAGTTTTGGATTTTGGAGCCTTTCAGATTTCTGAATTTGGGATTTTAGATGCTCATCTTTTATAAAGTTTTTTTTTGTGTTTGGCTTATTTGCTACT	120	32
chr2	143784038	143784158	780693_44278781_KYNU+5'50kb_NC_000002.11[143585233..143813402]_1658	7	+	good	CGAGCGAACGAGTACGGGAGCTGGAATGAATGAGTGCTGGAATCGGCTGGCCACTTGGCGCTGGTAGGACCCAACCCCACTCACTCGGACCTGCAGCGTTCCACCCCTCATGGGAGGGAG	120	62
chr2	143786798	143786918	780693_44278781_KYNU+5'50kb_NC_000002.11[143585233..143813402]_1681	7	+	good	TTACAAATGGCTTTATAATGCAGGCCCCAGATTTCTAAATTAGTAGTGTTTATTTTTATAGATCAAAATATCATGTCCAGTCACAGTGGCTCATACCTGTAATCCCAGCAGTTTGGGAAG	120	37
chr2	143799638	143799758	780693_44278781_KYNU+5'50kb_NC_000002.11[143585233..143813402]_1788	7	+	good	CATTCGAGTGGCTCCAGTTCCTCTCTATAATTCTTTCCATGATGTTTATAAATTTACCAATCTGCTCACTTCTATACTTGACTCTGCAGAAACAAAAAATTAGCAGTGTTTTCTAGAACA	120	35
chr2	143810798	143810918	780693_44278781_KYNU+5'50kb_NC_000002.11[143585233..143813402]_1881	7	+	good	ATAGGTGGAAGGGCGATGTTTCTTTCTGGAGGCTCCAGGGAGAACTCTGTTTTCTTACCTTTTCTGGATTCTAGAGGCTTCCCACAATCCTTGGCTTAAGGTCCATCTTTAAGCTTTGTC	120	46
chr2	143812838	143812958	780693_44278781_KYNU+5'50kb_NC_000002.11[143585233..143813402]_1898	7	+	good	TCTTTCTGGAGGTTCCAGGGGGAACTCTGTTTTCTTACTTTTTTTAGATTCTAGAGGCTTCCCACAATCCTTGGCTTAAGGTCCATCTTTAAAGACAGCAACGTTTCATCTCTCTACCTA	120	42
chr2	216146455	216146575	780693_44278782_ATIC+5'50kbNC_000002.11[216126782..216214487]_165	7	+	good	ACCAGAGGCCTCCTGCCAACAGCCAGCATCAACTTACCAGCCATGTGAGTCGGCCATCTTGAAGCAAGTCCTCCAGCCCCTCTCAAATGCCCCAGCTGGCATCTTGACTGTTAACCTCAT	120	55
chr2	61428230	61428350	780693_44278780_USP34+5'50kb_NC_000002.11[61414598..61748222]_2667	7	-	good	AAAACTTTCTATGAGGATGGAAATATTCTTTGACTGTACCACCATGCATAGTAGTCAGTAGCCCATCATTTGTGAGTGTTGAGAACTTGAAATGTGACTAAGGAACTGAATTTTTACTTT	120	35
chr2	61451390	61451510	780693_44278780_USP34+5'50kb_NC_000002.11[61414598..61748222]_2474	7	-	good	GGATCTGACTACCAGTTTATAGAAAATGCAGGGACAGAGAAACATGTTAAGACAGCACCATAAGGATACAATCAGCAAAGTGTAAATGTGAGAGAAACTACAGGACAAATGACCTTCAAC	120	39
chr2	61581230	61581350	780693_44278780_USP34+5'50kb_NC_000002.11[61414598..61748222]_1392	7	-	good	GATTGCATTGTGTATCGATAGGGGTCTTTTTGAGTGTATCTTCCTTGGAGTTTGTTGAACATCTTGGATTTGTAGATTCATGTCTTTCATGAAATTGGTTATTTATTTAGTTAGTTATTT	120	32
chr2	61591670	61591790	780693_44278780_USP34+5'50kb_NC_000002.11[61414598..61748222]_1305	7	-	good	CTCCTGGCCTTGGTTGAAGGCTTTTAATATATATGTACTTTTTCTTGTATTTTCCTTTTATTTTATAGTGTCGTAAAATATGTATAACATAAAATTTACCATTTTCACCATTTATATGTG	120	27
chr2	61661870	61661990	780693_44278780_USP34+5'50kb_NC_000002.11[61414598..61748222]_720	7	-	good	ATACTGTTTGCCTTTGAAGATGTCATGTTTCTTTTTTCTCTGTTGATTTCTCTACATTGTTTCTACACATTGTTGGAACCCCCCCCCTTTCAATTTTATGGAGTAAATTTTATAGGGAAA	120	34
chr3	191020696	191020816	780693_44278784_CCDC50+5'50kb_NC_000003.11[190997183..191116448]_197	7	+	good	GTTCCCTTAACTCACTAAAGAAAGTTCCTGTGAAAGGAATGCAATTGTCATGAGGCCCCTCCTTACAATAATATCATCAAATAGCGAAGATTAACTAACAGGAAAGGAGAAAAAAGATTG	120	37
chr3	191022376	191022496	780693_44278784_CCDC50+5'50kb_NC_000003.11[190997183..191116448]_211	7	+	good	TCGTATCCTCTTTAACCTCAAATTCTATTGTACAGAAACTCACCAAACACTAGCTATTTTTATATTGATTGTCATTTTTTCTTTTTAAACTTTTAAGTTCAGTGGTACATGTGCAGGATG	120	31
chr4	119762479	119762599	780693_44278786_SYNPO2+5'50KB_NC_000004.11[119721836..119982402]_340	7	+	good	TGGGACACCTCTAGAGGGATATCTTTTCTCTGGGGTTCTCTTTGCCCTGGCCAAGACTTTCTCAGAGCTGCACTGCAATCTGAGGTTCATCCTACCTCATCCTCCTTCCTGCCCTCTCTT	120	52
chr4	119793559	119793679	780693_44278786_SYNPO2+5'50KB_NC_000004.11[119721836..119982402]_599	7	+	good	ACAAAAAAAGTATCCAGATGCCGTGATATTGCATAACAATGCATGTTTTAAAAATGATTATAGTCATGCTTTGATGTACTTATGTATTAAAATGGCAAGAATAGTTTTTTTTAAGTTAGC	120	28
chr4	119864239	119864359	780693_44278786_SYNPO2+5'50KB_NC_000004.11[119721836..119982402]_1188	7	+	good	TGACAGAGCGAGACTCCATCTCAAAAAAAAAAAAAAGTCAATAGTGTTGAGGTTGAAAAAAAACTTTATTAAAGGATGGTGTGTTGACAAGTTTACCTAAAAAGACCTCACACAACCAAC	120	34
chr4	119871559	119871679	780693_44278786_SYNPO2+5'50KB_NC_000004.11[119721836..119982402]_1249	7	+	good	AGAAGCAGAAGCAGAGAGCAGAAGGCATGGGCAAGAGCCTGTATTGTGGTTTCTACAGGAAGGAATGCGCCAAGCAAGGGGAGTAGCTGAATAGGCTTAGGATTTGATAATTTAAATAAT	120	44
chr4	119927239	119927359	780693_44278786_SYNPO2+5'50KB_NC_000004.11[119721836..119982402]_1713	7	+	good	CACTCACCCTGACACCGTCAGCAGTAAACAATACAAAACAACTACTTACAGATAAGCCTGAACATGAAGGTGTGAAAGTTGGTGTCCTAACCCTGGCTTTTCTTATACTTTTTATAATAC	120	39
chr4	151244113	151244233	780693_44278787_LRBA+5'50kb_NC_000004.11[151185587..151986879]_6190	7	-	good	TTTATTGTTTTTAGTAACATTCAGATGAGCTCCCCCATCAACCATCAATGCATCCCCACACACACACACACACACACACACACACAGAGACACACACAAATATAGCAGAAATTAAAGCCA	120	41
chr4	151303753	151303873	780693_44278787_LRBA+5'50kb_NC_000004.11[151185587..151986879]_5693	7	-	good	TAGAAACTATTGGTTTAGTTTGCCTTGAAAAAGCACAAAAAGCCTGTGAATATTTGCAAACTAACTTTTCAGAGCCTGGTCTTCTTTTTTTTTTTTTTTGAAACAGAGTCTCACTCTGTC	120	33
chr4	151397233	151397353	780693_44278787_LRBA+5'50kb_NC_000004.11[151185587..151986879]_4914	7	-	good	AAATCAATAACCTATGCTTCTACTGTTAGACAGTAGAGGAGAGCAAACTAAATGCAAAGCAAGTAGAAAAATAGAGTAATGAAGATTATAACAAAAATCAATGAAACATAAAGCAAAAAC	120	29
chr4	151404793	151404913	780693_44278787_LRBA+5'50kb_NC_000004.11[151185587..151986879]_4851	7	-	good	ATTGGAAGACTCAATATTATTAAGATGTCAGTTTTCTCCAGAATTGATCTGAGGTCCAAAGCAGCTCTATCCAAAATCTGAGCAGGCTTTTTCTTTCTTTCTTTCTTTTTTAAAGAAATT	120	32
chr4	151439353	151439473	780693_44278787_LRBA+5'50kb_NC_000004.11[151185587..151986879]_4563	7	-	good	CTTGCACCTTCCTGCCTGGGACATGGATCTTTCCTTTGTCTAGCATATCCACACTGTCTACACTACCTGCTGTTAGTTGCTTAGGTTATCAGATCCACTAATGTGGTAACACAGTTCTTG	120	45
chr4	151443913	151444033	780693_44278787_LRBA+5'50kb_NC_000004.11[151185587..151986879]_4525	7	-	good	ATTCAGTGGCCCCACTTCTGTAGCAGTTTTCTGCCTTGGCCATGGGACTCTTGGAAGGATTCTTTAAAATCTAGGTGGAGAAGTCATGCCTCCACAGCTATTGCACTCTGTGGGCCTGCA	120	50
chr4	151449313	151449433	780693_44278787_LRBA+5'50kb_NC_000004.11[151185587..151986879]_4480	7	-	good	GTGATCCACCTGCCTCAGCCTGCCAAAGTGCTGGGATTACAACGTATCATTCTTTATCATCATATTTCTCACACGCATTTTTCCCTATCCCTATCTTCCAAATATAGGTATACCACAATC	120	42
chr4	151489273	151489393	780693_44278787_LRBA+5'50kb_NC_000004.11[151185587..151986879]_4147	7	-	good	CTTTCTTACATCTATCATTGGATGCCACACAGAGAGCTCTCTCTGATTTATTTTTTTTGTTTGTTTTTTAAATTTAATATTATTGTTTATTTATTTATTGTAGAGACGGGGTCTCACTAT	120	28
chr4	151525513	151525633	780693_44278787_LRBA+5'50kb_NC_000004.11[151185587..151986879]_3845	7	-	good	TATTTGGCCATTCATACCATGTTAACTGGCTAATTGGGTTTCAAAAAATCTAAACTTTATAATTCCTTTTTTTTTTTGGAGATAGTCTCTCCCTCTGTCAGCCAGGCTAGAGTTCATTGC	120	36
chr4	151544113	151544233	780693_44278787_LRBA+5'50kb_NC_000004.11[151185587..151986879]_3690	7	-	good	TGCCTTTAGCCAAGGGTGGGCAATCTTGCTTGCAGCCCAGCAGAAGTAAGGGAAGGGGAGAGAGGAAATCAGCCTTAAGATTGTTGGCCGGGCGCGGTGGCTCACGCCTGTAATCCCAAC	120	57
chr4	151564873	151564993	780693_44278787_LRBA+5'50kb_NC_000004.11[151185587..151986879]_3517	7	-	good	ATATGAATTTTATATAATTTTCACATCATGAAATATCTTTTTTTCCAATTATTTATGAATTTACAATCCATTCTTAGCTCATAGGCTATGCAGCAACAGTTTGCTGATTCTTACTTTCCT	120	27
chr4	151573873	151573993	780693_44278787_LRBA+5'50kb_NC_000004.11[151185587..151986879]_3442	7	-	good	GTGTCTAACCTCAATTTGATCAAGTCTCGATTACTGTGCAGTCTAGTATGGTTGCCACATGTGGCTGTTGAGCACTTCAAATGTGGTTAGTCTCAACTGAGATGTGCCATAAGTTGTAAA	120	42
chr4	151590553	151590673	780693_44278787_LRBA+5'50kb_NC_000004.11[151185587..151986879]_3303	7	-	good	AGTCTCCAAAAATATAAAGTTCATGAAAAACAAGGAGAAATGGAGGAATTGTTCCAGATTTGAAGAGACTAAGAAGACATGATAACTAACTGCAGTTTGGGATTCTGTATTAGTTATTGG	120	33
chr4	151591033	151591153	780693_44278787_LRBA+5'50kb_NC_000004.11[151185587..151986879]_3299	7	-	good	CAACTTAATACCATCAGTAAGAAGACTTCTTGACATCATATACCACCTGATGTGATGCACTGAGAAGTGCACAAGAGCACTTCCATGGTCTTCTTGCCAAAAATACAAATCTTCCATTTA	120	38
chr4	151691233	151691353	780693_44278787_LRBA+5'50kb_NC_000004.11[151185587..151986879]_2464	7	-	good	AAGTCCTGAGACCCTGGAGTGCTAATGTGAGGGCAAGTGAAGAGGATGTCTTTCCCAACAGAAACAGATGAACTCCCACTTCCTCTGCCTTTTCATTTTATTCGGGCCCTCAACAAATCG	120	48
chr4	151691593	151691713	780693_44278787_LRBA+5'50kb_NC_000004.11[151185587..151986879]_2461	7	-	good	GTTTTCTTTCCTCTTTTAATCCCTCACCATGCAACTTAAGATGTATTGAGTTTATAATATCAACACCATAGTATTTAAGTATTGTTAACTGTAGATCATATTGTTAACTGTACATCCTAG	120	30
chr4	151694713	151694833	780693_44278787_LRBA+5'50kb_NC_000004.11[151185587..151986879]_2435	7	-	good	GGCCCCAGGTGGAAGCCACTGAACTGCCTCTACCTAAGAAAATTATAAGCCAAAAGCAATACTGTATTTCTGGAAGGATTTTCCTCCATCAAGGATTTGACACAGGTGTGGTAATTTCCA	120	43
chr4	151796473	151796593	780693_44278787_LRBA+5'50kb_NC_000004.11[151185587..151986879]_1587	7	-	good	CATGGTGGTCTGAGCTCCCTTCTATGCTCTGGAGAAGGGCACAAAAAATAGTGATGGGAAACCTCAGCCCCAAGTTCTCTGCATGGGAATGGGGATGGCCTAAACTCCTAATCCAGGAAA	120	50
chr4	151870153	151870273	780693_44278787_LRBA+5'50kb_NC_000004.11[151185587..151986879]_973	7	-	good	ACATAAGTTTTTATTTATTTGGGAAAAATGGCAGGAGTGCACTTGCTAGATTGAATAGTAGGTGCATATTTAGTTTTTTTTTTTTAAATAGAAATTACCAAACTTTTTCATAGTGGCTGT	120	28
chr4	151870513	151870633	780693_44278787_LRBA+5'50kb_NC_000004.11[151185587..151986879]_970	7	-	good	AATCGAGGTGCAGAAAGTTTCCTCCTGTTACCCTCTTACAGCTATACCCACTTTCCTCTACCCCATCTTAACCCCTGGCAACCACCAATCTGTTCTCAATTTCTATATTTTTGTCAGTTG	120	43
chr4	151904233	151904353	780693_44278787_LRBA+5'50kb_NC_000004.11[151185587..151986879]_689	7	-	good	ACAGGTATGAGCCACTGCACCTGGCTAAAAACTTCACTTTTCTAATCTCTTATTTAATTTTGTGGTAGAAATATTTGAGTTTTATAATGTTGTTTTTTCTTTTTCTTTTTGTTTTTTTCT	120	28
chr4	151948273	151948393	780693_44278787_LRBA+5'50kb_NC_000004.11[151185587..151986879]_322	7	-	good	GCTTGTCCTAATGTCCTAGGAAAACCATCGAGGAGCCAGTGCTGGCCACACCTATTCTCCAACTCAGACATCATTAGGTATGTGATCACATGGTCTGGAACCAAAAGACTTTTCTCTATA	120	45
chr4	151948393	151948513	780693_44278787_LRBA+5'50kb_NC_000004.11[151185587..151986879]_321	7	-	good	TATATACCCTTCCGCTAGGAGGGTGAATCCAACGGCGGCTGAGACGATCTTTTAAGTGTTTCAAATGGAATGTTCAAACTGATCACTAGATCCACTTCACAGATTTTGTCCAGGGCTTCG	120	45
chr4	151948513	151948633	780693_44278787_LRBA+5'50kb_NC_000004.11[151185587..151986879]_320	7	-	good	GCCATGTCTTTGTACTGTCTTAGCCTGGCAGCAACTGCTTCAGGTTTATCATCCTCCTGCTGGACTAATGGTTCACCAGTACATCAATACCATGAACATGAGGTGGATTGAAGTCCAGGT	120	47
chr4	151948753	151948873	780693_44278787_LRBA+5'50kb_NC_000004.11[151185587..151986879]_318	7	-	good	TGCAAGCTACCTCAGCTAGCTTCTAATTTGGACACATCACCAATACTACACACACAATTGAATGAATGACCACCTCTTCCTGGTTCTCCCACTGGGCAGGGTCGATATGCTTCTTTGGAC	120	47
chr4	151949353	151949473	780693_44278787_LRBA+5'50kb_NC_000004.11[151185587..151986879]_313	7	-	good	TTAACTATTCAATTTGTCCAGTAATTCCAAACGGTCTTATTACTTCTATACATAAGATATGATCTTACAACATTTATGTAGCTAAATACTTATACTTCCCATGCTTTTTGAGGATTCCCA	120	30
chr4	151949593	151949713	780693_44278787_LRBA+5'50kb_NC_000004.11[151185587..151986879]_311	7	-	good	CCCCATAGGATGAATCTTTGGAACAGAAAAAAAAAAATAAAGATTTTGTTATCCCATAATCATAAAGCTGTTATACTCAGCCCAGGCACAGCTAGTATAACATTCTGCTCAACCCCACAG	120	38
chr4	151984393	151984513	780693_44278787_LRBA+5'50kb_NC_000004.11[151185587..151986879]_21	7	-	good	CCTAGTTGGGTTTTGAGATGACTACAGCCCTGGCTGATGACTTCAGTGCAACCTCATGAGAAACCTTGAGCTGTTATGCTTCTCCTGAATTCCTGACCCACAGACTTGTGAGAAATAAAT	120	45
chr6	151959361	151959481	780693_44278789_ESR1+5'50kb_NC_000006.11[151927807..152450754]_264	7	+	good	AAACAGGGGAGTTACTAAGAAATGGGCATAATGTTCCAGTTAAACAAGTTGAATAAGCTCAGAGATTTGATATACAACATTCTACCTAGAGGTGACAATGTACGGTGCACTTAAAAATTT	120	35
chr6	152136841	152136961	780693_44278789_ESR1+5'50kb_NC_000006.11[151927807..152450754]_1743	7	+	good	TTATTTGTAACCTTCGAGTCAACACTCACGGTGCTTTCTCAGTCCTTTGCAGACGTGTGGAATGGCAAAAAAATTTGAGTTATATGACGTATATGTTCCCAGCTGAGGCTGAGCAAGGCT	120	43
chr6	152251441	152251561	780693_44278789_ESR1+5'50kb_NC_000006.11[151927807..152450754]_2698	7	+	good	TTTTGTAGTGGTGCCGCTAAAGTTCACAGTATACATTTTTAAGTATTCTAAATACACCTTCAAATAACACTATTCCTTTTTACATGAAATATAGGGATATTATAACATAGTATTCTCAAT	120	28
chr6	152251921	152252041	780693_44278789_ESR1+5'50kb_NC_000006.11[151927807..152450754]_2702	7	+	good	TAATTTCCCTGCATCTAGAATTCTAAATTGGTCACTTTTTTCAACATTTTATATATTTTACTTCACTTTCTTTATTAATGTACGGTTTCTGAAGAGAAATCTGCTGTATTTCATCCTGTT	120	28
chr6	152427481	152427601	780693_44278789_ESR1+5'50kb_NC_000006.11[151927807..152450754]_4165	7	+	good	CAGTGTGCCTCATTTCTTCCTGTGGATTTGAGTTACTGTCTGGTGTCGTTTTCTTTTAGCCTGAAGCAATTCATTTAGTATTTTTTGTAAAGTGGGTCTACTAGTAACGAATTATCTTGG	120	38
chr7	3311359	3311479	780693_44278790_SDK1+5'50kb_NC_000007.13[3290884..4308632]_172	7	+	good	TTATTAGGATGATCTACCCCATTCTACAGATGAAGAAACTGAGCCATAGAACCATTAAATAACTCCCTTAAGATGACACAGCTAGTAAAGGCGGAACTAGGACTTAGACCCAGGCAGTCT	120	42
chr7	3316159	3316279	780693_44278790_SDK1+5'50kb_NC_000007.13[3290884..4308632]_212	7	+	good	AAAAAAAAAAGAAGAAGAAGAAGAAGAAGAAAAACAAGAGGTAAAATAATTTAAATAATATGTTGTTTAGCCAGTATATCTAAAATGTTAACATTTCAACATGTGATCAATGTAAAAAAA	120	22
chr7	3380959	3381079	780693_44278790_SDK1+5'50kb_NC_000007.13[3290884..4308632]_752	7	+	good	AGAAAACTAGCAATAAAGAACTTTCTCAACTAAAGAGCATCTAACAAAAGCCTTCTCCAGCTAAGACCATACTTCATGATGAAAGATGGAATGTCTTTCCTCTCAGGTTGGGAACAAGGC	120	39
chr7	3382279	3382399	780693_44278790_SDK1+5'50kb_NC_000007.13[3290884..4308632]_763	7	+	good	TCTTTACACCAAAATCACAATCCATAAAAGAAAAACTTGGTAAGTTAGAACCAGTTAAAGACTTTTTCTCCATGAAAGAGCATATTAAGAGGATGGAAAGACAAGGTACATACTAGTAGA	120	32
chr7	3436039	3436159	780693_44278790_SDK1+5'50kb_NC_000007.13[3290884..4308632]_1211	7	+	good	ATTGGCAGTGTTATAAGTCTTCTGTATTTTTGTTGATCTTCTGTCTACTTGTTCTATTCATTATTGAAAATTGAAATGTTCAACTATTGTTTCTCTTTAATTTTGTCAGTTTTAGTTTTA	120	26
chr7	3436159	3436279	780693_44278790_SDK1+5'50kb_NC_000007.13[3290884..4308632]_1212	7	+	good	TGTATTTTGGACCCCTGTTACTGCATACATATTTATAAATTGTTATCTTTACCTGCTGAATTACCCTCTTATTATAAAATTTCCTTTTCTTTCTAGTAACAATTTTTGTCTTTAAATTCA	120	27
chr7	3557839	3557959	780693_44278790_SDK1+5'50kb_NC_000007.13[3290884..4308632]_2226	7	+	good	TCTGCAGATAAAATTAGTAATATGTATTAAAAATTTTAAAGCATGAGCCTTTTCTCTTCAGGACATTGATCTGGGAAATAATTTTATGAATAATATCTCAAAAACACAGGCAACAAAAGT	120	28
chr7	3626839	3626959	780693_44278790_SDK1+5'50kb_NC_000007.13[3290884..4308632]_2801	7	+	good	CAGAGGAGAAATTGAGGGTCAGAGGGGATTTAGAGTTTGAGATTTTAAACATTTGCTGTTTGTATTAGTCAAGATTCTCCAGAGAAACAGAACGTGTGTGTGTGTGTGTGTGTGTGTGTG	120	41
chr7	3665479	3665599	780693_44278790_SDK1+5'50kb_NC_000007.13[3290884..4308632]_3123	7	+	good	ATAAAGCTACTCAGGGCTGCCTGGAAGTGTTGACCACAGCAGCAGCTCAAGTAAAAGGTAGAGCCAGAAGGATTTTTCTTTCTTTCTTTTCTTTCTTTTTTTTTTTTTTTTTGAGGGAGA	120	38
chr7	3718639	3718759	780693_44278790_SDK1+5'50kb_NC_000007.13[3290884..4308632]_3566	7	+	good	AACACAGGAGGAAATCTTCAGAGCCTACGGATTAGTGAACAATTTTTAGCTATGGCACCAAAAACATGATCAATACATGAAAACAAAATAAATTGAATTTGATCAAAAGTGAAAACTTGC	120	32
chr7	3785599	3785719	780693_44278790_SDK1+5'50kb_NC_000007.13[3290884..4308632]_4124	7	+	good	CTCTGGGAAATCACTTAACCTCTCTGTAGAGGTTTCCCTCATCTGTAAAGCAGGGCTAGTAAGAGTACCTACCTCACTGAGTTGAGAGGATTAAAGAATATAATACAGGCATACCTCTAA	120	42
chr7	3820639	3820759	780693_44278790_SDK1+5'50kb_NC_000007.13[3290884..4308632]_4416	7	+	good	GCATAGAGGCTAGACCTGCCTGACCAGGAGGTCAAACAGTCACTCAACTCAGTCAAAAGCCCACCTCATAGCTCCACCCTGACAGGGAGGAAATCCTGAATCATGAATTTCCTAAGGAAC	120	50
chr7	3821479	3821599	780693_44278790_SDK1+5'50kb_NC_000007.13[3290884..4308632]_4423	7	+	good	CATTTGAAATAATCCAGAAGAGCAAAAAGATAAAAGAATGATAAAGAATGAAGAAAGCCTATGAGAGTTATGAACACTGTCAAGAGATGACACCTTTGTATAATGTGAATTAAGGACAGC	120	32
chr7	3841759	3841879	780693_44278790_SDK1+5'50kb_NC_000007.13[3290884..4308632]_4592	7	+	good	CACTGTAGTGCAATATCAAAACCAGGAGATTGACACTAGTACAATGTGTGTTTGTAGTTCTTTGTCATTTTACTACATGTGCAGATGTGTGTAACTACCACTACATCCACAATACAGTGC	120	38
chr7	3845839	3845959	780693_44278790_SDK1+5'50kb_NC_000007.13[3290884..4308632]_4626	7	+	good	ATCTTCCCATCTTTAGATCCTTAACCTCACCATATCTGCAAAGTCCCTTTCCCATGTGAGGTAACGTATCTCTAGGATGTGGATGTCCACATTAGGATGTGGATGTCCACATTAGGATGT	120	43
chr7	3996679	3996799	780693_44278790_SDK1+5'50kb_NC_000007.13[3290884..4308632]_5883	7	+	good	AAGGGAACCATGAAGAGTGAAAAAAATAGTTGCAAAAGTTACACTCGATGACCTCCTTTCTGTAACGTTCTTGAAATGACAAACCTACAGAAACAGAGAACGGATTAGTGGTTGTGAGGG	120	40
chr7	4007119	4007239	780693_44278790_SDK1+5'50kb_NC_000007.13[3290884..4308632]_5970	7	+	good	CGGGCCAGTGCTTGCTTCTTATTCACTCTCTTGTTTATTCACTTATGCATTCACTCAATGAAGATTAAATAACTCTTATTGCAGCAGTCCCCAACCTTTTTGGCACCAGGGACCTGTTTC	120	42
chr7	4093879	4093999	780693_44278790_SDK1+5'50kb_NC_000007.13[3290884..4308632]_6693	7	+	good	CTGAAATTTTTATTGAGAGCATTACAGATTCATATGCAATTATATGAAATAATATTGAGACCGTGTACATTTAGCCCAGTTTCTGCCAAGCTGACATTTGCGAAACTATAGTATTGCATC	120	33
chr7	4128679	4128799	780693_44278790_SDK1+5'50kb_NC_000007.13[3290884..4308632]_6983	7	+	good	AGACTCTCCCTCAGGTGGAGGTGAGACCCTCCCTCAGGCGGAGGTAAGACCCTCTCTCAGGCGGAGGTGAGACCCTCCCTCAGGCGGAGGTGAGACCCTCCTTCAGGTGGAGGTGCGACC	120	65
chr7	4134679	4134799	780693_44278790_SDK1+5'50kb_NC_000007.13[3290884..4308632]_7033	7	+	good	GCTCCTTAGGAAGAAATTTAGAACAAACAGCAGAGGTCAGAGTTCCATCCTCAGCTCCTCCATATCTGAGGTCTTCCTCACCTCCCCCACATCTGAGCTCTTCCTCAGCTCCCCCACATC	120	52
chr7	4134919	4135039	780693_44278790_SDK1+5'50kb_NC_000007.13[3290884..4308632]_7035	7	+	good	CAGCTCCCCCACATCTGAGCTCTTCCTCAGCTCCCCCATATCTGAGCTCTTCCTCAGCTCCCCCACACCTGAGGTCTATGTGTAGCGGACCTGCATAGCCAACCCATTTGGTGGGAGTCC	120	58
chr7	4223359	4223479	780693_44278790_SDK1+5'50kb_NC_000007.13[3290884..4308632]_7772	7	+	good	GCTTTACAAAGGCAGTTTCCACCCCCAAACGAGGAGGGGGATTGGCTTTAGGGAAGGACCATTATCAGCCTTGCTCTAAGTTAAACTAAAAAGTAAATTCCTAGACACGGCCCCTGCATC	120	48
chr7	4257679	4257799	780693_44278790_SDK1+5'50kb_NC_000007.13[3290884..4308632]_8058	7	+	good	AGTGCTCACACATGCCCCATTCCTCTACAGGAAAACCCAGTTTTGGAGGGTCACCCAAAAGTAGCCAAAATTGGCCCCAGGCACGGTGGCTCATGTCTGTAATTCCAGCACGTTGGGAGG	120	53
chr7	4263319	4263439	780693_44278790_SDK1+5'50kb_NC_000007.13[3290884..4308632]_8105	7	+	good	TACCCTATTTCCAAATAAGCTCATTGGGAGGTATTGGGGGTTCGGACTTCAACGTATGAATTTGCAGTGGGGGGCAGAGACATAATTCAATGCATAATATTAGCTAAGAAACCACATAAC	120	41
chr7	32532120	32532240	780693_44278791_AVL9+5'50kbNC_000007.13[32485101..32628338]_393	7	+	good	GACTCCATCTCAAAACAACAACAACAAAAAAAAAACAGAATAAACATTAGCAATTTTGAATGCCACTAATAAAGAATAAAGAAAATCTCTTTAGAATCTGAAAAAAGGAACGATATATAG	120	27
chr7	32541600	32541720	780693_44278791_AVL9+5'50kbNC_000007.13[32485101..32628338]_472	7	+	good	AGGATATTATCTAAGCTGATATTTTTGGCAGTTTTTAAATCATATTTCAGTATTTTTGAAAATAACATTTATGATAAAAAAAAAATATGTACTGGCCAGGCACAGTGGCTCATGTCTGTA	120	28
chr7	32574720	32574840	780693_44278791_AVL9+5'50kbNC_000007.13[32485101..32628338]_748	7	+	good	AATAATCAGTTTAAAGTAATCCTGTGCCAAAGAGGCATATTTGGAATGGCATATACTGGTGTCCTACAGACATATTTTGGGGTGTCATGTCCTGAACTCTACAGTTGGCTCCCTCCGCCT	120	43
chr7	32586600	32586720	780693_44278791_AVL9+5'50kbNC_000007.13[32485101..32628338]_847	7	+	good	AGATTTATTTGGAAAGCCAGCTAGATGGTGAGCTAGCATTCTAAAGTAGCATCTTAAATTTTTCAGTCTGGCTGGAGGATTTTTATGGGAGAGGGATATGGGGAAGAAGAGGAAGTTGGT	120	41
chr1	8508682	8508802	780693_44278767_RERE+5'50kb_NC_000001.10[8412464..8927699]_3492	6	-	good	ATTCTACTGCCTCAGCCTCCCAAGTAGCTGGGATTACAGATGTGCGCCAGGGCCATCTGGAGGCCTCTGCACACGGCAGGCATTTAATAAATGTTTCTTCAATGACGTTTCCTATTAGCC	120	50
chr1	8546482	8546602	780693_44278767_RERE+5'50kb_NC_000001.10[8412464..8927699]_3177	6	-	good	ATAGCTGATTTTACCACAAATTTTGATTTGTTGTGATCTATTATTCTGTTCAAAAATGTTTTGAATTTTTTGGTGATTTCTTTGACCCATGAATTATTTAGTACTAAATTCCTTAATTTC	120	25
chr1	8568442	8568562	780693_44278767_RERE+5'50kb_NC_000001.10[8412464..8927699]_2994	6	-	good	GAGGTTTTTTTTCCACCCTCCTCAGATCACCACATACATTTACCATCTCCCATTTTTAAGTGCAAAGTTCAGTAGTTAAGTACATTAATATTGTTGTATAGCCATCACCGTCATCTATCT	120	37
chr1	8574322	8574442	780693_44278767_RERE+5'50kb_NC_000001.10[8412464..8927699]_2945	6	-	good	AGACAGTGATTGTCTTGAGGAGAAGCCTTGGTTCCGTCGAGACATTTGAGTTAGAAGCGAAGCTAGCCACTTTTTTCATGGAATATCAGTTACTCTTTGAAAGAACAACTGACAGACAAA	120	41
chr1	8592082	8592202	780693_44278767_RERE+5'50kb_NC_000001.10[8412464..8927699]_2797	6	-	good	TATCTGTTAGCATATGTTGCCTCTTCGACATATAGAAGAAGAAAACATAGACAATCATCTTTTTCTTAATTTTTAATTTTTGTGGATACATAGCGTATGTATGTGGTACATGAGATGTTT	120	30
chr1	8614762	8614882	780693_44278767_RERE+5'50kb_NC_000001.10[8412464..8927699]_2608	6	-	good	ATCCTGGAATATTGTTAGCTGGGACCGGTGACTTAATCCTGGAATATTGTTACCTGGGACCGGTGACTTAATCCTGGAATATTGTTAGCTGGGACCGATGACTTAATCCTGGAATATTTC	120	43
chr1	8614882	8615002	780693_44278767_RERE+5'50kb_NC_000001.10[8412464..8927699]_2607	6	-	good	TTGATTATATTGATGGAACAGTTAAATTGTTACCTGGGACCAGTGACTTAATCCTGGAATATTGTTAGCTGGGACCAGTGACTTAATCCTGGAATATTGTTAGCTGGGACTGGTGACTTA	120	39
chr1	8649922	8650042	780693_44278767_RERE+5'50kb_NC_000001.10[8412464..8927699]_2315	6	-	good	CTTACACACAGAGGGCTGTACCACACTTGCGATAGACATTGAGACAAGAGATGTTCTACCTAGATGTGTCTATGAGGAGGGGTCAGGTTATAGAGTTTATATGAGGGTTTGAGGAATTCG	120	44
chr1	8660722	8660842	780693_44278767_RERE+5'50kb_NC_000001.10[8412464..8927699]_2225	6	-	good	GATTCTGTCTCAAAAAAAAAAAAAAAAAAAAAAGTATTGGCTTGTTTTCAGTGTAATTTTTTCTGTGTTTTGAGTACTTTTTTAGTATTTAAAGATGCAGGGACACTTTTGAATTAATAT	120	24
chr1	8759002	8759122	780693_44278767_RERE+5'50kb_NC_000001.10[8412464..8927699]_1406	6	-	good	GAGGACAAAACAAATAAAAATGAGCATGATGATTCGTGAAACTTACAAACATAATTTCTGAGCAGGTTAGTGAGCCATGATTGCACCACTGCACTCCAGCCAGAGTGACAGGGCAAGACC	120	43
chr1	8791522	8791642	780693_44278767_RERE+5'50kb_NC_000001.10[8412464..8927699]_1135	6	-	good	CTCTGTTGATGTGGTGGAAAGGTGTTGGGGAAGGAGTGCATTCTGTAATCTAATATTAAATCTCAGTTTTTTAGTGGGCGTAAGTCTTTAGGCTGTGATCTTCCGAAGAGTTTATTAGCT	120	40
chr1	8793562	8793682	780693_44278767_RERE+5'50kb_NC_000001.10[8412464..8927699]_1118	6	-	good	CAAGGTTGGCAGAGTTCTTGCTGGCTGTTGGCAGAAGCTTCAGTTCCTTGCACATGGAACCTCTTCATAGGGCTGCCTGAGTTTCTTCATGATACTGCACCTGGCTTTCCAGAAGAAAGG	120	50
chr1	8801362	8801482	780693_44278767_RERE+5'50kb_NC_000001.10[8412464..8927699]_1053	6	-	good	AAGATGAGATTTGGGTGGGGACACAATGCCTAACCATGTCACCCCCCTTCATTCAACATCCATTAACTGAGCTGATACTGAGTGTCTGCTTTGTTCTAGACATCTTGCTAACTCTTTGGG	120	45
chr1	8897122	8897242	780693_44278767_RERE+5'50kb_NC_000001.10[8412464..8927699]_255	6	-	good	TGAAAGAACTTGGCTATCACAGTATTGAACTTTAGATGGTTGGAGGGAAAAAGACCAGATTGTATTTTTCTCAAATATAATTTCTTTCTTTCTTTTTTCTTTTTTTTTTTTTTTTGAGAC	120	28
chr11	66853264	66853384	780693_44278770_KDM2A+5'50kb_NC_000011.9[66836734..67025553]_139	6	+	good	AGCCCCATTTTACAGATGAGAAAACTGCTGAGGGGCAGAGGGGTTAAAAAATTTGTCCAAAAATCACAAGCTGACAAGGGACATTTAGGATTTGAATCCAGTCTGGATGGTCCCAGAACG	120	44
chr11	117055369	117055489	780693_44278772_SIDT2+5'10kb_NC_000011.9[117039459..117068158]_134	6	+	good	CAGTGCTCAATAAATATTTACTGAATGATTAAATGGGGCCCTAAGGGACTGTGATAGGAGGGGAAAGAAGGTGCCTCTCTTTCTTTTTTTGAGATGGACTCTTGCTCTGTCACCCAGGCT	120	44
chr11	62223908	62224028	780693_44278769_AHNAK+5'50kb_NC_000011.9[62201016..62364278]_1170	6	-	good	CTGAGAGCCAACCCAGCCAACTGGGTTGAAATCTCAGTCATGTATCTGCTGGGTGCTCTTGGGCAAGTTATTAACCTCTCTGAGTGTCAGTTTCCCCCTTTGTAAAATGGGGTAATAATG	120	47
chr11	62277788	62277908	780693_44278769_AHNAK+5'50kb_NC_000011.9[62201016..62364278]_721	6	-	good	CTGAATCATTTGAGAGTAAATTACAGACATCATGATCCTTTACCCATAAATACTTCAGCATGTATGGGCATTCTTTTATATAACTCCAATAGAGGGCGGGCGCAGTGGCTCACGCCTGTA	120	42
chr11	62290628	62290748	780693_44278769_AHNAK+5'50kb_NC_000011.9[62201016..62364278]_614	6	-	good	TTGACACTCCTGACATTAACATCGAAGGCTCAGAGGGTAAATTCAAGGGACCCAAATTTAAGATACCAGAGATGCACCTGAAGGCTCCCAAAATATCGATGCCTGACATTGATTTAAACC	120	42
chr11	62297468	62297588	780693_44278769_AHNAK+5'50kb_NC_000011.9[62201016..62364278]_557	6	-	good	TAAAAGGTCCCAAATTCAAGATGCCAGAAATGAGTATAAAGCCTCAGAAGATATCCATACCAGATGTTGGTTTGCATTTGAAAGGTCCTAAAATGAAAGGAGATTATGATGTAACAGTTC	120	36
chr11	62298788	62298908	780693_44278769_AHNAK+5'50kb_NC_000011.9[62201016..62364278]_546	6	-	good	GGAACTTGAAGATGCCAAAGATTAAAATGCCCAAATTTAGCATGCCCAGCCTCAAAGGAGAGGGGCCAGAATTTGATGTGAACCTGTCCAAAGCGAATGTGGACATTTCTGCACCAAAAG	120	45
chr11	62327588	62327708	780693_44278769_AHNAK+5'50kb_NC_000011.9[62201016..62364278]_306	6	-	good	TGCTGTGATTCCAAAGGCTGAATGTTCTCCCTTGCCGCTTCAGGAATGTTCCAGCGACTGGACAAGCTGAGGAAGAATGCCTTCGCCAGTGTCATCCTTTTTGGAACCAACAATAGCAGC	120	50
chr11	62338388	62338508	780693_44278769_AHNAK+5'50kb_NC_000011.9[62201016..62364278]_216	6	-	good	TTTCTGGTGGGCGAACGAGTGACATTGGCTGACATCACAGTTGTCTGCACCCTGTTGTGGCTCTATAAGCAGGTGAAGTTTATGGAAAATCCATTTGGCAGTGGGTAGATGGGGATTAGA	120	48
chr11	62338508	62338628	780693_44278769_AHNAK+5'50kb_NC_000011.9[62201016..62364278]_215	6	-	good	GAAAGGGATTGGTACCCACTGATGAGTTTTATCATGTTGAATCACTAGGCCACTGAGAATGCAAAGGAGGAAGTGAGGCGAATTCTGGGGCTGCTGGATGCTTACTTGAAGACGAGGACT	120	48
chr11	62338988	62339108	780693_44278769_AHNAK+5'50kb_NC_000011.9[62201016..62364278]_211	6	-	good	GGTGGTGCAGTGGGTGAGCTTTGCTGATTCCGATATAGTGCCCCCAGCCAGTACCTGGGTGTTCCCCACCTTGGGCATCATGCACCACAACAAACAGGTGAGCCTTGGAACTTTGAGAGA	120	55
chr11	85414144	85414264	780693_44278771_SYTL2+5'50kb_NC_000011.9[85405264..85572184]_1317	6	-	good	TCAAATATTACTTTTGCCCCACTATTTTCTCCTCTCCTTCTGGAAACTCCAATTACAAGTATGTTATACCTTTTTATTCTGTCCAACATGTCTCTTATGGTCTTTTCTGTATACTTTTTT	120	32
chr11	85471024	85471144	780693_44278771_SYTL2+5'50kb_NC_000011.9[85405264..85572184]_843	6	-	good	AACCACAAAAGCACATTTACAGCCTATGCTTGCATCACATTTGCTAACATTCCATTGGCCAAAGCGAGTCACAGGCCAAGCCCAACATTAGGAGGATAGGGATGAATTCTTTGCTTACTC	120	44
chr11	85496944	85497064	780693_44278771_SYTL2+5'50kb_NC_000011.9[85405264..85572184]_627	6	-	good	TCACCTGTTGAAGAGCACTGGGGTTATTTCTAATTTTTGGCTATTACAAATAAAGCTGGAATGAACAGGACTTTTTTAAACATAGTATTATGTAACATAGTCAGGTCTAACCTTAGGCAG	120	35
chr11	85531144	85531264	780693_44278771_SYTL2+5'50kb_NC_000011.9[85405264..85572184]_342	6	-	good	TCTGCAACAAGTCAACTGTAGTGTTAAATAAAAATGTGAGATTTCTATTGGTGATAAAGTTGCATCTACTGATAATACTACTGTGGGTTGTTGCTTACATTTATAATGGAAGGAAATGCT	120	32
[truncated: 27,811 more rows]
