# Supplementary material for: Transcriptionally Informed Nucleosome Profiling of Circulating Cell-Free DNA Predicts Breast Cancer Recurrence
Source: Cancer Res Commun. 2026 Jun 15;6(6):1405–14. doi: 10.1158/2767-9764.CRC-26-0263 (PMC13266714; doi:10.1158/2767-9764.CRC-26-0263)
Supplement: Supplementary Table S4 — WPS classification by log2 fold change between recurrent and primary samples [file crc-26-0263_supplementary_table_s4_suppst4.xlsx]

## Sheet: window10_res
Supplementary Table S4. WPS classification by log₂ fold change between recurrent and primary samples
	log2FoldChange	baseMean	t	pval	padj	B
chr1:8752976-8753096	-0.128561	-0.879495	-5.85663	2.74189e-08	0.0105673	8.34382
chr4:119762988-119763108	0.161396	-0.674935	5.38946	2.58879e-07	0.0498864	6.36187
chr6:152379599-152379719	0.179274	-0.52486	4.88613	2.54612e-06	0.27788	4.34917
chr11:85488466-85488586	-0.1119	-0.795357	-4.73961	4.81723e-06	0.27788	3.78926
chr7:3579006-3579126	-0.10823	-0.817569	-4.72016	5.23779e-06	0.27788	3.71583
chr2:61630530-61630650	-0.122507	-0.824873	-4.69642	5.79895e-06	0.27788	3.62655
chr11:85488396-85488516	0.178736	-0.506024	4.66118	6.74075e-06	0.27788	3.49459
chr4:151643889-151644009	0.183979	-0.677348	4.61356	8.25061e-06	0.27788	3.31743
chr7:3995906-3996026	-0.0863314	-0.839522	-4.59663	8.8621e-06	0.27788	3.25479
chr4:119856318-119856438	-0.101288	-0.854546	-4.5954	8.9085e-06	0.27788	3.25022
chr4:119762998-119763118	0.134056	-0.674597	4.59167	9.04951e-06	0.27788	3.23646
chr6:152069219-152069339	0.164191	-0.567388	4.57335	9.77521e-06	0.27788	3.16889
chr7:3898076-3898196	0.186362	-0.521537	4.56953	9.9332e-06	0.27788	3.15485
chr2:61629020-61629140	0.23636	-0.259785	4.55098	1.07376e-05	0.27788	3.08667
chr1:8777386-8777506	0.158674	-0.612451	4.53546	1.14579e-05	0.27788	3.02982
chr11:85488386-85488506	0.167666	-0.599787	4.52354	1.20429e-05	0.27788	2.98623
chr16:28485216-28485336	0.399229	-0.52054	4.51043	1.27194e-05	0.27788	2.9384
chr3:191082035-191082155	0.178777	-0.807298	4.50559	1.29782e-05	0.27788	2.92077
chr7:4235446-4235566	0.158977	-0.501075	4.4849	1.41432e-05	0.286885	2.84556
chr6:152379589-152379709	0.166468	-0.571318	4.46655	1.52605e-05	0.294072	2.77905
chr4:151531979-151532099	-0.0893029	-0.847366	-4.38365	2.14551e-05	0.393755	2.48125
chr4:151704519-151704639	0.1457	-0.615016	4.34785	2.48224e-05	0.434846	2.35392
chr17:37854279-37854399	0.137644	-0.641017	4.30859	2.90966e-05	0.465398	2.21524
chr2:143702125-143702245	-0.101714	-0.808093	-4.30852	2.9105e-05	0.465398	2.21499
chr1:8777396-8777516	0.189238	-0.398739	4.29609	3.06007e-05	0.465398	2.17126
chr2:61462770-61462890	-0.161509	-0.667221	-4.2869	3.17531e-05	0.465398	2.13901
chr4:119865638-119865758	-0.0773167	-0.880641	-4.27381	3.34664e-05	0.465398	2.09317
chr7:4297836-4297956	-0.106342	-0.801307	-4.27125	3.38117e-05	0.465398	2.08422
chr4:119767618-119767738	-0.10019	-0.792006	-4.24514	3.7535e-05	0.467833	1.99313
chr2:61565480-61565600	-0.14579	-0.668717	-4.24105	3.81522e-05	0.467833	1.97892
chr4:151895449-151895569	0.121627	-0.703334	4.23741	3.8711e-05	0.467833	1.96624
chr11:62261928-62262048	-0.0962337	-0.826541	-4.23655	3.88441e-05	0.467833	1.96325
chr4:151511949-151512069	-0.13874	-0.702505	-4.22192	4.11745e-05	0.480474	1.91247
chr17:37855069-37855189	0.150165	-0.759834	4.21181	4.28617e-05	0.480474	1.87748
chr7:4013926-4014046	0.132013	-0.660715	4.18614	4.74503e-05	0.480474	1.78889
chr4:119725068-119725188	0.163064	-0.568261	4.17427	4.9728e-05	0.480474	1.74806
chr1:8596846-8596966	0.127442	-0.676885	4.17196	5.01829e-05	0.480474	1.74013
chr17:37852949-37853069	0.135807	-0.630904	4.17133	5.03077e-05	0.480474	1.73797
chr6:152031219-152031339	0.199606	-0.453014	4.16796	5.09808e-05	0.480474	1.7264
chr2:216150214-216150334	-0.159105	-0.813705	-4.16137	5.23215e-05	0.480474	1.7038
chr1:8516956-8517076	0.145721	-0.590925	4.15709	5.32102e-05	0.480474	1.68914
chr4:119762978-119763098	0.126287	-0.730243	4.15668	5.3296e-05	0.480474	1.68773
chr1:8786386-8786506	0.310473	-0.107518	4.1552	5.36073e-05	0.480474	1.68267
chr20:44664087-44664207	-0.101037	-0.759695	-4.14866	5.50032e-05	0.481782	1.66029
chr20:44650177-44650297	-0.0906448	-0.853178	-4.13013	5.91489e-05	0.506582	1.59706
chr7:3581296-3581416	0.12641	-0.651564	4.11453	6.28692e-05	0.526738	1.54399
chr2:143741415-143741535	0.155174	-0.612556	4.09138	6.88062e-05	0.539026	1.46552
chr6:152069229-152069349	0.15369	-0.554809	4.08469	7.062e-05	0.539026	1.4429
chr7:3561296-3561416	0.138983	-0.674499	4.08107	7.16181e-05	0.539026	1.4307
chr2:143601285-143601405	0.159619	-0.567481	4.07009	7.47338e-05	0.539026	1.39369
chr16:90082141-90082261	-0.105422	-0.774778	-4.06967	7.48577e-05	0.539026	1.39225
chr4:119856308-119856428	-0.0982707	-0.841127	-4.06596	7.59416e-05	0.539026	1.37976
chr7:3349926-3350046	-0.0884014	-0.822214	-4.05969	7.78067e-05	0.539026	1.35867
chr2:216150294-216150414	0.27354	-0.572858	4.05504	7.9216e-05	0.539026	1.34307
chr4:151573629-151573749	0.147055	-0.695389	4.03801	8.45987e-05	0.539026	1.28597
chr2:61451250-61451370	0.149434	-0.519663	4.03751	8.47622e-05	0.539026	1.28429
chr7:4235436-4235556	0.126603	-0.558216	4.0349	8.56178e-05	0.539026	1.27557
chr7:4254186-4254306	-0.0776071	-0.857636	-4.03473	8.56756e-05	0.539026	1.27498
chr4:151504349-151504469	0.119884	-0.71319	4.02975	8.73317e-05	0.539026	1.25835
chr6:152211939-152212059	-0.161068	-0.655322	-4.02858	8.77258e-05	0.539026	1.25444
chr2:61601650-61601770	0.173221	-0.498346	4.02778	8.79953e-05	0.539026	1.25178
chr17:37833379-37833499	0.127351	-0.56267	4.02243	8.98258e-05	0.539026	1.2339
chr4:151277269-151277389	0.14343	-0.618754	4.0203	9.05638e-05	0.539026	1.2268
chr3:191074415-191074535	0.127473	-0.712844	4.01744	9.15647e-05	0.539026	1.21726
chr7:3711656-3711776	-0.0951111	-0.845886	-4.01469	9.2536e-05	0.539026	1.20809
chr3:191082045-191082165	0.152863	-0.795285	4.01254	9.33029e-05	0.539026	1.20093
chr16:28484786-28484906	-0.333492	-0.522333	-4.01141	9.37064e-05	0.539026	1.19718
chr7:3640646-3640766	0.199515	-0.442134	3.9984	9.8495e-05	0.543256	1.15392
chr16:68278788-68278908	-0.102578	-0.850939	-3.99386	0.000100221	0.543256	1.13885
chr2:143648885-143649005	0.14247	-0.649234	3.98939	0.000101949	0.543256	1.12401
chr4:119910558-119910678	0.14649	-0.564121	3.98286	0.000104522	0.543256	1.10238
chr4:2933936-2934056	0.131819	-0.673284	3.97635	0.000107149	0.543256	1.08085
chr11:117059261-117059381	-0.0964086	-0.812326	-3.96949	0.000109987	0.543256	1.05817
chr1:8726786-8726906	0.180707	-0.534802	3.9667	0.000111161	0.543256	1.04897
chr1:8752856-8752976	0.149002	-0.560272	3.96595	0.000111477	0.543256	1.04651
chr2:61486360-61486480	0.221934	-0.518771	3.96498	0.00011189	0.543256	1.0433
chr4:151477799-151477919	0.165486	-0.660084	3.95024	0.000118334	0.543256	0.994741
chr2:143702135-143702255	-0.100349	-0.781524	-3.94982	0.000118519	0.543256	0.993389
chr6:152339619-152339739	-0.0866094	-0.862921	-3.94881	0.000118975	0.543256	0.99006
chr2:216150204-216150324	-0.153234	-0.798927	-3.94771	0.000119473	0.543256	0.98644
chr2:61565490-61565610	-0.138309	-0.673205	-3.9471	0.000119752	0.543256	0.984416
chr7:32567923-32568043	0.0991566	-0.832072	3.94669	0.000119938	0.543256	0.98307
chr7:3758406-3758526	-0.0816498	-0.83186	-3.94203	0.000122071	0.543256	0.967788
chr6:152064289-152064409	0.144729	-0.540964	3.93589	0.000124941	0.543256	0.947641
chr7:3865756-3865876	0.142994	-0.529612	3.92917	0.000128156	0.543256	0.925623
chr7:32531023-32531143	0.240088	-0.417208	3.92294	0.000131209	0.543256	0.90522
chr2:61698500-61698620	-0.0952364	-0.892229	-3.92179	0.000131782	0.543256	0.901446
chr7:4254176-4254296	-0.0752954	-0.859474	-3.91672	0.000134327	0.543256	0.884875
chr2:61603580-61603700	-0.09867	-0.789491	-3.91373	0.000135848	0.543256	0.87512
chr11:85457466-85457586	0.149317	-0.558198	3.91253	0.000136465	0.543256	0.871193
chr7:4204276-4204396	0.106824	-0.732605	3.90935	0.000138107	0.543256	0.860829
chr7:3969146-3969266	0.103562	-0.683506	3.90889	0.000138344	0.543256	0.859348
chr4:119725998-119726118	0.132288	-0.828582	3.9088	0.000138392	0.543256	0.859044
chr7:3648866-3648986	-0.123414	-0.664198	-3.90671	0.000139488	0.543256	0.852215
chr7:4033136-4033256	0.14293	-0.75958	3.90373	0.000141058	0.543256	0.842517
chr17:37854269-37854389	0.119546	-0.725846	3.90331	0.000141283	0.543256	0.841134
chr1:8420556-8420676	-0.143736	-0.827784	-3.90236	0.000141786	0.543256	0.838061
chr1:8570516-8570636	0.137772	-0.523044	3.90031	0.000142886	0.543256	0.831365
chr2:61698490-61698610	-0.0984396	-0.887395	-3.89914	0.000143513	0.543256	0.827575
chr7:3898066-3898186	0.141857	-0.62044	3.89896	0.000143609	0.543256	0.826994
chr4:151287249-151287369	0.105321	-0.751391	3.89666	0.000144856	0.543256	0.819506
chr2:216150284-216150404	0.247393	-0.543307	3.89466	0.000145949	0.543256	0.812993
chr7:32526713-32526833	0.0969636	-0.821916	3.89322	0.000146738	0.543256	0.808327
chr4:151643879-151643999	0.139433	-0.738815	3.8913	0.000147803	0.543256	0.802066
chr6:152127999-152128119	0.130221	-0.649526	3.88878	0.000149204	0.543256	0.793896
chr4:151339749-151339869	0.129752	-0.727214	3.88695	0.000150235	0.543256	0.787933
chr3:191074405-191074525	0.143322	-0.668288	3.88363	0.000152112	0.543256	0.777184
chr7:3484616-3484736	-0.0905448	-0.854381	-3.88125	0.000153477	0.543256	0.769451
chr6:152211949-152212069	-0.150315	-0.652526	-3.87585	0.000156611	0.543256	0.751948
chr4:119725058-119725178	0.144913	-0.593679	3.87398	0.000157712	0.543256	0.745886
chr2:216135734-216135854	0.206981	-0.329101	3.87141	0.000159231	0.543256	0.737586
chr5:137497491-137497611	0.123387	-0.661879	3.87035	0.000159864	0.543256	0.734155
chr2:216175234-216175354	0.14418	-0.606772	3.86974	0.000160232	0.543256	0.732164
chr11:66986326-66986446	0.200968	-0.748989	3.86823	0.000161139	0.543256	0.727281
chr11:66867916-66868036	0.182381	-0.344113	3.86663	0.000162102	0.543256	0.722125
chr6:152111669-152111789	0.101135	-0.809269	3.85964	0.000166389	0.549033	0.699534
chr1:8680736-8680856	-0.0778659	-0.851504	-3.85918	0.000166674	0.549033	0.69805
chr4:119779978-119780098	0.140192	-0.600287	3.85048	0.00017217	0.559617	0.669983
chr4:151628299-151628419	0.16761	-0.439037	3.84436	0.000176136	0.559617	0.650283
chr7:3652116-3652236	-0.0854797	-0.778846	-3.8412	0.000178213	0.559617	0.640139
chr4:151217059-151217179	-0.128003	-0.670933	-3.83676	0.000181177	0.559617	0.625872
chr2:61722520-61722640	0.111375	-0.762071	3.83522	0.000182223	0.559617	0.620898
chr7:4050356-4050476	0.104777	-0.696318	3.83518	0.00018225	0.559617	0.620766
chr2:61544040-61544160	0.147986	-0.722817	3.835	0.000182371	0.559617	0.620192
chr7:3602986-3603106	0.131224	-0.654654	3.83451	0.000182703	0.559617	0.618619
chr1:8882836-8882956	0.166862	-0.52536	3.83203	0.000184392	0.559617	0.610661
chr7:32567933-32568053	0.103691	-0.796522	3.832	0.000184408	0.559617	0.610588
chr1:8777406-8777526	0.163556	-0.415726	3.82755	0.000187478	0.563813	0.596313
chr1:8636336-8636456	-0.111549	-0.715905	-3.82578	0.000188716	0.563813	0.590617
chr2:61486240-61486360	-0.209524	-0.88	-3.82205	0.000191342	0.567261	0.578669
chr4:151504359-151504479	0.111686	-0.711824	3.81575	0.000195855	0.567301	0.558516
chr1:8551066-8551186	-0.203529	-0.62248	-3.81278	0.00019802	0.567301	0.549013
chr7:3722766-3722886	-0.0849195	-0.857289	-3.81055	0.000199661	0.567301	0.541883
chr6:152042069-152042189	0.0791849	-0.847113	3.80813	0.000201455	0.567301	0.53415
chr1:8787876-8787996	0.171171	-0.547633	3.80772	0.000201757	0.567301	0.532857
chr17:37878949-37879069	0.156884	-0.728731	3.80758	0.000201861	0.567301	0.53241
chr4:151842099-151842219	0.116131	-0.708751	3.80689	0.000202374	0.567301	0.530218
chr1:8499166-8499286	-0.0932667	-0.86667	-3.80588	0.000203132	0.567301	0.526987
chr5:137523541-137523661	0.106658	-0.8268	3.79801	0.000209117	0.56795	0.50189
chr2:216150304-216150424	0.213814	-0.716987	3.79772	0.000209342	0.56795	0.500963
chr2:216135724-216135844	0.220144	-0.344218	3.79717	0.000209768	0.56795	0.499205
chr7:3710926-3711046	0.175302	-0.526327	3.7962	0.000210521	0.56795	0.496111
chr7:3477576-3477696	0.123407	-0.569862	3.7948	0.000211611	0.56795	0.491646
chr4:119911728-119911848	0.225906	-0.308904	3.79403	0.000212206	0.56795	0.489221
chr7:3578696-3578816	0.115825	-0.59817	3.79125	0.000214394	0.568014	0.48036
chr7:3401456-3401576	0.159101	-0.602037	3.78987	0.000215489	0.568014	0.475958
chr17:37852929-37853049	0.109919	-0.716356	3.78732	0.000217515	0.568014	0.467875
chr6:151977699-151977819	0.110543	-0.741919	3.78656	0.000218125	0.568014	0.465453
chr1:8418296-8418416	0.114418	-0.74103	3.78177	0.000222004	0.57135	0.450229
chr1:8727736-8727856	0.213782	-0.284939	3.77609	0.000226681	0.57135	0.432221
chr2:143806245-143806365	0.169198	-0.488138	3.7742	0.000228265	0.57135	0.426208
chr1:8617856-8617976	0.191219	-0.365749	3.77372	0.000228663	0.57135	0.424703
chr1:8525566-8525686	0.188839	-0.526472	3.77131	0.000230693	0.57135	0.417071
chr2:216150274-216150394	0.222542	-0.535371	3.77118	0.000230811	0.57135	0.416631
chr4:119746658-119746778	0.110319	-0.724069	3.76682	0.000234528	0.57135	0.402836
chr4:151339629-151339749	-0.107244	-0.803919	-3.76643	0.000234858	0.57135	0.401621
chr2:61561700-61561820	0.103977	-0.777374	3.76565	0.000235531	0.57135	0.39915
chr2:61500250-61500370	0.181667	-0.528767	3.76483	0.000236244	0.57135	0.396539
chr4:151234829-151234949	0.154899	-0.701748	3.75886	0.000241464	0.57135	0.377671
chr17:37861889-37862009	0.127343	-0.610757	3.75804	0.000242186	0.57135	0.375095
chr3:191067885-191068005	-0.0897565	-0.826974	-3.75719	0.000242946	0.57135	0.372389
chr4:119770728-119770848	0.191685	-0.625417	3.7565	0.00024356	0.57135	0.370211
chr11:62336418-62336538	0.22739	-0.484037	3.75407	0.000245732	0.57135	0.362547
chr7:4252276-4252396	0.101776	-0.752232	3.75093	0.00024857	0.57135	0.352635
chr7:3602996-3603116	0.128803	-0.650846	3.75066	0.000248815	0.57135	0.351784
chr11:67012126-67012246	0.138969	-0.844876	3.74973	0.000249663	0.57135	0.348847
chr2:143757565-143757685	0.118975	-0.728116	3.74804	0.000251208	0.57135	0.343524
chr1:8608066-8608186	0.13392	-0.622091	3.748	0.000251242	0.57135	0.343408
chr17:37873509-37873629	0.0930193	-0.81607	3.74767	0.000251548	0.57135	0.342358
chr7:4297846-4297966	-0.0893678	-0.777944	-3.74634	0.00025277	0.57135	0.338175
chr2:61685170-61685290	0.136029	-0.618346	3.74429	0.000254666	0.57135	0.331727
chr2:61647390-61647510	0.13604	-0.685527	3.74384	0.000255088	0.57135	0.330297
chr4:151477809-151477929	0.136927	-0.656772	3.7406	0.000258122	0.57135	0.320095
chr4:151796509-151796629	0.159481	-0.578266	3.73996	0.000258727	0.57135	0.318073
chr7:3484626-3484746	-0.0827509	-0.878164	-3.73921	0.000259433	0.57135	0.315722
chr1:8726796-8726916	0.157971	-0.588568	3.73407	0.000264342	0.578853	0.299549
chr6:152008259-152008379	-0.0774508	-0.852029	-3.73102	0.000267287	0.581996	0.28999
chr4:151863989-151864109	0.103227	-0.805453	3.7294	0.000268868	0.582148	0.284904
chr11:62349938-62350058	0.134952	-0.808438	3.72495	0.000273259	0.58835	0.270931
chr1:8912766-8912886	0.148493	-0.543484	3.71993	0.000278291	0.588726	0.255192
chr4:151940869-151940989	0.194273	-0.534486	3.71929	0.000278938	0.588726	0.253189
chr2:61690490-61690610	-0.0805657	-0.853609	-3.71922	0.000279002	0.588726	0.252992
chr7:4013936-4014056	0.114255	-0.662517	3.71869	0.000279543	0.588726	0.251319
chr4:119832028-119832148	-0.0802051	-0.861273	-3.71128	0.000287161	0.592566	0.228136
chr6:152225349-152225469	0.138945	-0.674446	3.7111	0.000287347	0.592566	0.227578
chr11:85488376-85488496	0.129548	-0.648015	3.70976	0.000288748	0.592566	0.223383
chr17:37833659-37833779	-0.0848057	-0.799921	-3.70955	0.00028897	0.592566	0.222719
chr11:62310208-62310328	0.172043	-0.526126	3.70937	0.000289159	0.592566	0.222158
chr17:37826549-37826669	-0.0633509	-0.858893	-3.70661	0.000292064	0.592566	0.213537
chr6:152356979-152357099	0.107981	-0.693715	3.70655	0.000292129	0.592566	0.213345
chr17:37824319-37824439	0.130144	-0.829073	3.70339	0.000295487	0.596239	0.203492
chr6:152213359-152213479	0.127568	-0.645278	3.69946	0.000299718	0.601626	0.191237
chr11:85435376-85435496	0.123254	-0.5923	3.69642	0.000303038	0.604013	0.181741
chr11:62287138-62287258	-0.0757409	-0.849011	-3.69209	0.000307817	0.604013	0.168256
chr2:143734975-143735095	-0.0854927	-0.849032	-3.69096	0.000309078	0.604013	0.164733
chr4:119865628-119865748	-0.0664752	-0.8642	-3.68992	0.000310233	0.604013	0.161518
chr11:85467566-85467686	0.119038	-0.695303	3.6868	0.000313747	0.604013	0.151813
chr6:152421689-152421809	0.114148	-0.713257	3.68356	0.00031744	0.604013	0.14173
chr11:66951556-66951676	0.194403	-0.554555	3.68295	0.000318134	0.604013	0.139849
chr7:4162316-4162436	-0.0814723	-0.844408	-3.68242	0.000318742	0.604013	0.138201
chr1:8582076-8582196	0.119861	-0.651067	3.68165	0.000319629	0.604013	0.135808
chr7:3565446-3565566	-0.154517	-0.765571	-3.67934	0.000322302	0.604013	0.128632
chr15:75027225-75027345	0.123261	-0.624149	3.67881	0.000322923	0.604013	0.126975
chr6:152083199-152083319	-0.0967984	-0.755724	-3.6749	0.000327498	0.604013	0.114855
chr11:66941686-66941806	0.128923	-0.668622	3.6717	0.000331291	0.604013	0.104936
chr4:151628249-151628369	-0.0910885	-0.829193	-3.67101	0.000332113	0.604013	0.102802
chr1:8489926-8490046	-0.0875872	-0.867758	-3.66997	0.000333358	0.604013	0.0995784
chr3:191057935-191058055	-0.0899358	-0.798867	-3.6699	0.000333446	0.604013	0.0993522
chr7:4203566-4203686	0.135534	-0.567706	3.66962	0.000333776	0.604013	0.0984989
chr4:151830689-151830809	-0.151841	-0.626158	-3.66812	0.000335589	0.604013	0.093833
chr7:4282316-4282436	-0.097562	-0.790538	-3.66738	0.000336474	0.604013	0.0915642
chr5:137497501-137497621	0.104623	-0.687561	3.66693	0.000337019	0.604013	0.0901712
chr1:8787886-8788006	0.172884	-0.452722	3.66642	0.000337641	0.604013	0.0885827
chr4:151781209-151781329	0.1358	-0.58346	3.66618	0.000337934	0.604013	0.0878365
chr3:191021255-191021375	-0.0759899	-0.802121	-3.66607	0.000338071	0.604013	0.0874873
chr7:3760476-3760596	0.120438	-0.588437	3.66308	0.000341719	0.604013	0.0782433
chr1:8752986-8753106	-0.0873088	-0.867353	-3.66273	0.000342153	0.604013	0.0771519
chr4:151464969-151465089	0.127976	-0.733682	3.66254	0.000342386	0.604013	0.0765657
chr17:37871809-37871929	-0.0666126	-0.872673	-3.66186	0.000343222	0.604013	0.0744639
chr4:151339639-151339759	-0.113073	-0.792502	-3.6595	0.000346137	0.606374	0.0671826
chr17:37879699-37879819	0.125909	-0.591142	3.65577	0.000350798	0.610545	0.0556638
chr16:68276858-68276978	-0.0820181	-0.823341	-3.65422	0.000352764	0.610545	0.0508528
chr7:3850326-3850446	-0.12884	-0.570575	-3.65302	0.000354285	0.610545	0.0471494
chr7:3477566-3477686	0.124811	-0.614821	3.65048	0.00035752	0.610545	0.0393235
chr7:4252096-4252216	0.107527	-0.6732	3.64776	0.000361021	0.610545	0.0309361
chr7:4128726-4128846	-0.0854357	-0.783386	-3.64746	0.000361401	0.610545	0.0300302
chr11:66938646-66938766	-0.0893996	-0.783979	-3.64683	0.000362217	0.610545	0.0280883
chr6:152357499-152357619	0.185865	-0.528689	3.63974	0.000371526	0.610545	0.00624721
chr4:151557229-151557349	0.153795	-0.587281	3.63537	0.000377372	0.610545	-0.00718954
chr7:3578706-3578826	0.112096	-0.643479	3.63202	0.000381917	0.610545	-0.0174912
chr4:151223079-151223199	-0.0684119	-0.879903	-3.63115	0.000383099	0.610545	-0.0201499
chr4:2933906-2934026	0.128705	-0.661827	3.63022	0.000384373	0.610545	-0.0230052
chr11:62336408-62336528	0.215417	-0.511394	3.63004	0.000384625	0.610545	-0.0235687
chr4:151949159-151949279	-0.311111	-0.573333	-3.62819	0.000387165	0.610545	-0.0292324
chr2:143635745-143635865	-0.0778193	-0.854643	-3.62819	0.000387171	0.610545	-0.0292458
chr1:8788456-8788576	0.148414	-0.479247	3.62817	0.000387197	0.610545	-0.0293038
chr7:4270466-4270586	-0.0847575	-0.855532	-3.62789	0.000387589	0.610545	-0.0301738
chr8:145654112-145654232	0.23481	-0.694962	3.62713	0.000388632	0.610545	-0.0324871
chr4:119811628-119811748	0.0744792	-0.859651	3.62653	0.00038947	0.610545	-0.0343404
chr1:8489796-8489916	0.123681	-0.643826	3.62631	0.000389775	0.610545	-0.035013
chr4:119809438-119809558	-0.0931391	-0.803412	-3.6262	0.000389929	0.610545	-0.0353541
chr4:151238569-151238689	0.140923	-0.553391	3.62574	0.000390572	0.610545	-0.0367696
chr4:119924688-119924808	0.112389	-0.707612	3.62562	0.00039074	0.610545	-0.0371398
chr7:4033076-4033196	-0.127238	-0.701372	-3.62042	0.000398035	0.610545	-0.0530537
chr17:37869029-37869149	0.0780656	-0.802624	3.62001	0.000398616	0.610545	-0.0543073
chr11:66986336-66986456	0.206031	-0.711687	3.61968	0.000399088	0.610545	-0.0553253
chr7:4270716-4270836	-0.100357	-0.697311	-3.61945	0.000399412	0.610545	-0.0560229
chr7:4199846-4199966	0.121255	-0.690503	3.61813	0.000401305	0.610545	-0.0600901
chr11:62309738-62309858	0.139149	-0.623196	3.61753	0.000402151	0.610545	-0.0619013
chr4:2933926-2934046	0.13207	-0.701727	3.61744	0.000402288	0.610545	-0.0621942
chr6:152088919-152089039	0.120644	-0.673523	3.61604	0.000404297	0.610545	-0.0664791
chr11:62219578-62219698	0.115696	-0.728178	3.61489	0.00040595	0.610545	-0.0699884
chr11:66839466-66839586	0.160504	-0.790156	3.61357	0.000407868	0.610545	-0.0740423
chr4:151394799-151394919	0.147944	-0.67749	3.61279	0.000409001	0.610545	-0.0764272
chr7:3803706-3803826	0.115643	-0.709013	3.6125	0.000409424	0.610545	-0.0773164
chr4:151533719-151533839	0.119818	-0.649724	3.612	0.000410152	0.610545	-0.0788449
chr4:151915289-151915409	-0.114034	-0.702995	-3.61047	0.000412386	0.610545	-0.0835165
chr1:8633706-8633826	0.191171	-0.540469	3.60928	0.00041413	0.610545	-0.0871454
chr11:66930676-66930796	0.110289	-0.671817	3.60911	0.00041438	0.610545	-0.0876633
chr7:3962296-3962416	0.117245	-0.559597	3.60625	0.000418605	0.610545	-0.0963858
chr7:3927176-3927296	0.137811	-0.543925	3.60498	0.000420507	0.610545	-0.100284
chr17:37884419-37884539	0.0868986	-0.786832	3.6046	0.000421065	0.610545	-0.101426
chr1:8778176-8778296	0.170771	-0.436032	3.60426	0.000421583	0.610545	-0.102482
chr11:66916196-66916316	0.158474	-0.627669	3.60048	0.000427268	0.610545	-0.113998
chr1:8457456-8457576	0.131683	-0.645	3.59913	0.000429317	0.610545	-0.11811
chr4:151622629-151622749	0.168881	-0.624768	3.59668	0.000433064	0.610545	-0.125581
chr1:8492406-8492526	0.142129	-0.632666	3.59664	0.000433134	0.610545	-0.125721
chr4:151606399-151606519	0.184239	-0.632637	3.59558	0.000434759	0.610545	-0.12894
chr17:37855429-37855549	0.17921	-0.598417	3.59466	0.000436175	0.610545	-0.131733
chr7:4033146-4033266	0.129366	-0.758766	3.592	0.000440298	0.610545	-0.13982
chr4:151689789-151689909	0.141308	-0.621232	3.5908	0.000442177	0.610545	-0.14348
chr1:8708676-8708796	0.130428	-0.665455	3.58989	0.000443611	0.610545	-0.146264
chr2:61455380-61455500	0.118465	-0.660751	3.58503	0.000451291	0.610545	-0.161014
chr7:3577556-3577676	0.113948	-0.641189	3.58452	0.000452107	0.610545	-0.162567
chr11:66951566-66951686	0.198533	-0.535523	3.58409	0.000452793	0.610545	-0.163869
chr7:3683926-3684046	0.184044	-0.471262	3.58017	0.000459113	0.610545	-0.17578
chr4:151332949-151333069	0.120257	-0.737823	3.57959	0.000460057	0.610545	-0.177545
chr7:4210986-4211106	0.126234	-0.503066	3.57944	0.0004603	0.610545	-0.177999
chr1:8856416-8856536	0.120775	-0.6001	3.57692	0.000464413	0.610545	-0.185641
chr7:3372006-3372126	0.114898	-0.689832	3.57561	0.00046657	0.610545	-0.189623
chr17:37855439-37855559	0.175968	-0.666428	3.57464	0.000468164	0.610545	-0.192553
chr4:119942448-119942568	-0.0918476	-0.813977	-3.57244	0.000471815	0.610545	-0.199226
chr2:61522780-61522900	0.114896	-0.699145	3.57095	0.000474302	0.610545	-0.203742
chr4:119892098-119892218	0.108795	-0.720523	3.57026	0.000475447	0.610545	-0.205813
chr4:151671259-151671379	-0.0937255	-0.788001	-3.56989	0.000476077	0.610545	-0.20695
chr4:151379049-151379169	-0.0780311	-0.83279	-3.56899	0.000477594	0.610545	-0.209683
chr4:151190639-151190759	0.149634	-0.672697	3.56817	0.000478973	0.610545	-0.212159
chr17:37855059-37855179	0.143311	-0.664661	3.56727	0.000480486	0.610545	-0.214868
chr7:3512846-3512966	0.131543	-0.592235	3.56575	0.000483073	0.610545	-0.219481
chr6:152227859-152227979	-0.0744621	-0.853898	-3.56467	0.000484908	0.610545	-0.222736
chr1:8763666-8763786	-0.0831366	-0.864108	-3.56385	0.000486308	0.610545	-0.225212
chr7:3886396-3886516	0.119599	-0.565401	3.56138	0.000490563	0.610545	-0.232693
chr7:3481566-3481686	-0.0981683	-0.748848	-3.56081	0.000491547	0.610545	-0.234414
chr4:151542539-151542659	0.101066	-0.714226	3.56017	0.000492654	0.610545	-0.236347
chr2:216150224-216150344	-0.162212	-0.773857	-3.55978	0.000493327	0.610545	-0.237518
chr4:119892088-119892208	0.112352	-0.723648	3.55918	0.00049436	0.610545	-0.239314
chr7:4241226-4241346	0.0916184	-0.803133	3.55865	0.000495298	0.610545	-0.240943
chr11:67012246-67012366	-0.322751	-0.522222	-3.55757	0.000497181	0.610545	-0.244201
chr6:152164589-152164709	0.1184	-0.652668	3.55711	0.000497981	0.610545	-0.245581
chr6:152129319-152129439	0.164746	-0.461725	3.55536	0.000501044	0.610545	-0.250846
chr7:3896466-3896586	-0.125908	-0.711537	-3.55457	0.000502449	0.610545	-0.25325
chr2:61453390-61453510	-0.0850867	-0.811356	-3.55437	0.000502791	0.610545	-0.253834
chr4:151815829-151815949	0.126455	-0.606123	3.55303	0.000505166	0.610545	-0.25788
chr17:37845589-37845709	0.102564	-0.766289	3.55145	0.000507974	0.610545	-0.26264
chr6:152297359-152297479	0.0868415	-0.804395	3.55132	0.000508208	0.610545	-0.263035
chr7:3303726-3303846	0.0862295	-0.781262	3.55015	0.000510296	0.610545	-0.266555
chr4:151264449-151264569	0.106929	-0.716603	3.54988	0.00051078	0.610545	-0.267368
chr4:151940859-151940979	0.172847	-0.638866	3.5489	0.00051254	0.610545	-0.270321
chr7:3409666-3409786	-0.0863409	-0.785157	-3.54874	0.000512841	0.610545	-0.270825
chr11:62293578-62293698	0.10836	-0.69377	3.54865	0.000513005	0.610545	-0.271099
chr7:3453826-3453946	-0.0864308	-0.778743	-3.54757	0.000514939	0.610545	-0.27433
chr6:152125679-152125799	0.120993	-0.630751	3.54662	0.000516672	0.610545	-0.277213
chr11:62317818-62317938	0.194039	-0.379774	3.54434	0.000520818	0.610545	-0.284075
chr4:151242679-151242799	0.0846695	-0.757158	3.54424	0.000521003	0.610545	-0.284379
chr1:8712146-8712266	-0.106256	-0.697471	-3.54011	0.000528585	0.610545	-0.296778
chr2:216200994-216201114	-0.135577	-0.657778	-3.53942	0.000529868	0.610545	-0.29886
chr2:61522960-61523080	0.107122	-0.667739	3.53914	0.000530393	0.610545	-0.299709
chr2:61549540-61549660	0.146613	-0.508536	3.53901	0.00053063	0.610545	-0.300092
chr4:151477899-151478019	-0.0928958	-0.81635	-3.5389	0.000530842	0.610545	-0.300436
chr11:66908356-66908476	0.0984976	-0.707699	3.53793	0.000532643	0.610545	-0.303342
chr3:191045495-191045615	0.134343	-0.583632	3.53789	0.000532722	0.610545	-0.30347
chr6:151942539-151942659	0.0953902	-0.756417	3.53725	0.000533907	0.610545	-0.305376
chr1:8617846-8617966	0.156274	-0.53545	3.53706	0.000534274	0.610545	-0.305966
chr4:151628259-151628379	-0.111126	-0.787003	-3.53528	0.000537597	0.610545	-0.311286
chr17:37834329-37834449	0.108323	-0.706039	3.53444	0.000539183	0.610545	-0.313815
chr1:8643296-8643416	0.150752	-0.41155	3.53269	0.000542508	0.610545	-0.319089
chr2:143638385-143638505	0.0834375	-0.828294	3.5315	0.000544754	0.610545	-0.322634
chr6:152323129-152323249	0.111826	-0.662554	3.53105	0.00054561	0.610545	-0.323982
chr4:151443729-151443849	0.112349	-0.608708	3.53016	0.000547313	0.610545	-0.326656
chr7:32599093-32599213	0.112334	-0.715541	3.52864	0.000550242	0.610545	-0.331234
chr7:3455306-3455426	0.168501	-0.570402	3.52703	0.000553337	0.610545	-0.336046
chr4:119823998-119824118	0.134519	-0.588154	3.52556	0.000556194	0.610545	-0.340465
chr1:8525556-8525676	0.168212	-0.517604	3.5214	0.000564315	0.610545	-0.352899
chr7:3477586-3477706	0.123047	-0.612546	3.52064	0.000565816	0.610545	-0.355177
chr7:3534256-3534376	-0.0792413	-0.816638	-3.52034	0.000566424	0.610545	-0.356099
chr4:119731628-119731748	0.10898	-0.619385	3.51858	0.000569895	0.610545	-0.361338
chr1:8701206-8701326	-0.089395	-0.805121	-3.51857	0.000569917	0.610545	-0.361371
chr2:61500270-61500390	0.131033	-0.548873	3.51704	0.000572978	0.610545	-0.365965
chr7:32628013-32628133	0.118078	-0.649725	3.51696	0.000573139	0.610545	-0.366205
chr3:191106025-191106145	0.13424	-0.643127	3.51603	0.000574993	0.610545	-0.368975
chr2:61712080-61712200	0.239546	-0.778984	3.51566	0.000575741	0.610545	-0.370091
chr1:8535126-8535246	-0.27619	-0.682222	-3.51534	0.000576386	0.610545	-0.371052
chr17:37839329-37839449	0.168481	-0.556682	3.5152	0.00057665	0.610545	-0.371444
chr7:3563986-3564106	0.111397	-0.61309	3.51518	0.0005767	0.610545	-0.371518
chr7:3710116-3710236	0.116433	-0.671118	3.51274	0.000581631	0.610545	-0.37882
chr4:151842079-151842199	0.11407	-0.705128	3.512	0.000583129	0.610545	-0.381024
chr4:151514669-151514789	0.116911	-0.761058	3.51112	0.000584903	0.610545	-0.383629
chr7:3809476-3809596	0.140083	-0.640868	3.51081	0.000585545	0.610545	-0.38457
chr11:62345178-62345298	-0.182256	-0.678972	-3.51063	0.000585901	0.610545	-0.385092
chr7:32531123-32531243	-0.0986707	-0.804115	-3.51038	0.000586411	0.610545	-0.385838
chr11:62276408-62276528	0.142587	-0.407408	3.50886	0.000589526	0.610545	-0.39038
chr7:3748816-3748936	0.178094	-0.325981	3.50668	0.000594011	0.610545	-0.396878
chr4:119826428-119826548	0.106663	-0.717768	3.5059	0.000595631	0.610545	-0.399214
chr7:3936716-3936836	0.208611	-0.470612	3.50498	0.000597546	0.610545	-0.401965
chr7:3541806-3541926	-0.1426	-0.817982	-3.50391	0.000599775	0.610545	-0.405157
chr7:3528766-3528886	-0.0815675	-0.832186	-3.50383	0.000599942	0.610545	-0.405395
chr1:8795186-8795306	0.140199	-0.554404	3.50368	0.000600242	0.610545	-0.405824
chr2:61693280-61693400	0.214919	-0.678476	3.50354	0.000600546	0.610545	-0.406258
chr2:61602490-61602610	0.146124	-0.700774	3.5025	0.00060272	0.610545	-0.409357
chr4:151877469-151877589	0.104913	-0.795772	3.50248	0.00060276	0.610545	-0.409414
chr11:85519456-85519576	0.126924	-0.542317	3.50193	0.000603909	0.610545	-0.411045
chr4:151223099-151223219	-0.0826823	-0.833172	-3.50136	0.0006051	0.610545	-0.412735
chr7:3508436-3508556	0.11256	-0.747744	3.50113	0.000605604	0.610545	-0.413448
chr2:61586070-61586190	0.21548	-0.47854	3.50091	0.000606061	0.610545	-0.414095
chr17:37855409-37855529	0.168635	-0.498465	3.49894	0.000610226	0.610545	-0.419966
chr3:191086915-191087035	0.125344	-0.580957	3.49883	0.000610454	0.610545	-0.420286
chr11:85459506-85459626	0.102383	-0.739099	3.49819	0.000611804	0.610545	-0.422179
chr7:3316856-3316976	0.0845348	-0.794701	3.49714	0.000614041	0.610545	-0.425308
chr2:143792385-143792505	0.177007	-0.236248	3.49708	0.000614169	0.610545	-0.425486
chr17:37827009-37827129	0.123585	-0.556206	3.49669	0.000615	0.610545	-0.426646
chr4:119841848-119841968	0.1037	-0.717435	3.49426	0.000620213	0.610545	-0.433879
chr4:151343479-151343599	-0.0925422	-0.805847	-3.4932	0.000622503	0.610545	-0.437038
chr4:151453609-151453729	0.112343	-0.750837	3.49178	0.000625565	0.610545	-0.441243
chr3:191063965-191064085	0.111702	-0.691853	3.49085	0.000627587	0.610545	-0.444009
chr7:3749996-3750116	0.112189	-0.753208	3.49065	0.000628026	0.610545	-0.444608
chr11:66935396-66935516	0.135589	-0.648021	3.49044	0.000628495	0.610545	-0.445247
chr4:119855228-119855348	0.121673	-0.646784	3.48974	0.00063001	0.610545	-0.44731
chr2:61539490-61539610	-0.0725969	-0.857843	-3.48764	0.000634613	0.610545	-0.453548
chr2:61443370-61443490	0.165934	-0.398754	3.48712	0.000635761	0.610545	-0.455097
chr4:119857528-119857648	0.109374	-0.890831	3.48636	0.000637434	0.610545	-0.457349
chr4:151287509-151287629	0.0918778	-0.741405	3.485	0.000640451	0.610545	-0.461394
chr7:3412176-3412296	0.107238	-0.655413	3.48438	0.000641823	0.610545	-0.463228
chr7:3962306-3962426	0.124476	-0.497103	3.48413	0.000642385	0.610545	-0.463977
chr2:61603680-61603800	0.115547	-0.643249	3.48348	0.000643829	0.610545	-0.465902
chr2:143792545-143792665	0.156597	-0.470811	3.48327	0.000644288	0.610545	-0.466512
chr1:8880896-8881016	-0.100647	-0.84571	-3.48313	0.000644602	0.610545	-0.46693
chr6:152206229-152206349	0.1128	-0.671591	3.48275	0.000645458	0.610545	-0.468067
chr1:8607636-8607756	0.140604	-0.570379	3.48233	0.000646384	0.610545	-0.469295
chr2:143638225-143638345	0.105545	-0.688851	3.48173	0.000647744	0.610545	-0.471096
chr7:3856866-3856986	0.0902423	-0.727742	3.48166	0.000647901	0.610545	-0.471303
chr7:3937816-3937936	-0.0676415	-0.866741	-3.48164	0.000647939	0.610545	-0.471354
chr17:37831689-37831809	0.107933	-0.584373	3.4816	0.000648025	0.610545	-0.471468
chr7:3409376-3409496	-0.0814197	-0.833857	-3.48059	0.000650297	0.610545	-0.474465
chr3:191020275-191020395	0.194341	-0.467208	3.47986	0.000651949	0.610545	-0.476639
chr6:152052939-152053059	0.0954594	-0.705598	3.47854	0.000654916	0.610545	-0.480528
chr4:151470099-151470219	-0.0945648	-0.814464	-3.47821	0.000655665	0.610545	-0.481508
chr4:151464119-151464239	0.119504	-0.728578	3.478	0.000656137	0.610545	-0.482124
chr1:8778256-8778376	-0.0646648	-0.895822	-3.47727	0.0006578	0.610545	-0.484292
chr1:8735216-8735336	-0.115284	-0.833971	-3.47666	0.000659198	0.610545	-0.486111
chr4:151689799-151689919	0.114066	-0.613294	3.47645	0.000659678	0.610545	-0.486734
chr1:8617916-8618036	-0.0657458	-0.88966	-3.47521	0.000662505	0.610545	-0.490398
chr2:143717525-143717645	-0.269841	-0.7	-3.47447	0.000664193	0.610545	-0.492577
chr11:66943616-66943736	0.106443	-0.672626	3.47438	0.00066442	0.610545	-0.492869
chr6:152120919-152121039	0.164438	-0.301583	3.47306	0.00066744	0.610545	-0.496753
chr4:151971859-151971979	0.239683	-0.81	3.47279	0.000668062	0.610545	-0.497551
chr2:143738935-143739055	0.146234	-0.497063	3.47271	0.000668261	0.610545	-0.497807
chr16:28484556-28484676	-0.309039	-0.549661	-3.47216	0.000669521	0.610545	-0.49942
chr7:3577566-3577686	0.114114	-0.626859	3.47211	0.000669633	0.610545	-0.499563
chr7:3639756-3639876	0.093035	-0.772189	3.4705	0.000673367	0.610545	-0.504325
chr4:151591099-151591219	-0.0796664	-0.845731	-3.47036	0.000673699	0.610545	-0.504747
chr7:3316846-3316966	0.0794537	-0.798627	3.47021	0.000674044	0.610545	-0.505186
chr7:4003366-4003486	0.147196	-0.645802	3.46982	0.000674945	0.610545	-0.506331
chr4:119810048-119810168	-0.0699186	-0.884245	-3.46876	0.000677439	0.610545	-0.509489
chr1:8786376-8786496	0.253985	-0.394454	3.46866	0.000677654	0.610545	-0.50976
chr7:3687806-3687926	-0.118579	-0.754422	-3.46787	0.000679518	0.610545	-0.512113
chr17:37828029-37828149	0.115582	-0.656291	3.46765	0.000680037	0.610545	-0.512767
chr4:119767608-119767728	-0.083298	-0.811006	-3.46669	0.000682291	0.610545	-0.5156
chr16:28498676-28498796	0.129806	-0.560789	3.46563	0.000684788	0.610545	-0.518729
chr16:90071881-90072001	0.123228	-0.488339	3.46559	0.000684885	0.610545	-0.51885
chr17:37857029-37857149	-0.0671532	-0.855791	-3.4641	0.000688416	0.610545	-0.523252
chr4:151815819-151815939	0.112671	-0.637187	3.46325	0.00069042	0.610545	-0.525741
chr4:151339729-151339849	0.0953849	-0.848313	3.46301	0.000691003	0.610545	-0.526464
chr1:8842306-8842426	0.130638	-0.604131	3.46289	0.000691274	0.610545	-0.526801
chr2:61667370-61667490	0.114651	-0.655779	3.46279	0.000691525	0.610545	-0.527111
chr7:3327936-3328056	-0.0808983	-0.827233	-3.46232	0.000692654	0.610545	-0.528507
chr7:3680836-3680956	0.128622	-0.760827	3.46205	0.00069328	0.610545	-0.529281
chr7:3875426-3875546	-0.100912	-0.746274	-3.46096	0.0006959	0.610545	-0.53251
chr1:8752866-8752986	0.152011	-0.486233	3.46037	0.000697301	0.610545	-0.534232
chr3:191047735-191047855	0.119899	-0.816718	3.45997	0.000698265	0.610545	-0.535415
chr4:119926888-119927008	0.164152	-0.579356	3.45953	0.000699324	0.610545	-0.536713
chr6:151974459-151974579	0.133349	-0.528865	3.45885	0.000700963	0.610545	-0.538716
chr4:119769138-119769258	-0.0613267	-0.897298	-3.45677	0.000706019	0.610545	-0.544869
chr2:143719755-143719875	-0.0959672	-0.731283	-3.45502	0.000710281	0.610545	-0.550021
chr4:119804558-119804678	-0.0674105	-0.87434	-3.45388	0.000713063	0.610545	-0.553368
chr11:85566586-85566706	0.116505	-0.655233	3.4528	0.000715721	0.610545	-0.556552
chr4:151895459-151895579	0.0992859	-0.740596	3.45273	0.000715887	0.610545	-0.55675
chr6:152031239-152031359	0.119357	-0.691182	3.45266	0.000716075	0.610545	-0.556975
chr16:68270088-68270208	0.140265	-0.510848	3.45253	0.000716391	0.610545	-0.557353
chr17:37832509-37832629	0.0914283	-0.706493	3.45225	0.000717067	0.610545	-0.55816
chr2:61448880-61449000	0.14738	-0.633036	3.45195	0.000717804	0.610545	-0.559039
chr6:152299189-152299309	-0.0787106	-0.841445	-3.45175	0.000718309	0.610545	-0.559641
chr1:8821086-8821206	0.116633	-0.560128	3.45154	0.000718819	0.610545	-0.560249
chr17:37854289-37854409	0.104999	-0.669762	3.45119	0.000719704	0.610545	-0.561302
chr6:152379609-152379729	0.128348	-0.601662	3.4509	0.00072041	0.610545	-0.562141
chr2:61572580-61572700	0.113468	-0.70637	3.45088	0.000720455	0.610545	-0.562194
chr7:3398656-3398776	0.0869713	-0.771945	3.45022	0.000722095	0.610545	-0.56414
chr4:151451879-151451999	0.105412	-0.745572	3.45019	0.000722166	0.610545	-0.564225
chr7:4004536-4004656	-0.13122	-0.505752	-3.44978	0.00072318	0.610545	-0.565426
chr7:4039126-4039246	-0.0641217	-0.890048	-3.44925	0.000724518	0.610545	-0.567008
chr2:61629030-61629150	0.17509	-0.366168	3.44914	0.000724794	0.610545	-0.567334
chr7:3691116-3691236	0.10839	-0.654405	3.44911	0.000724854	0.610545	-0.567404
chr4:119726008-119726128	0.107535	-0.827608	3.44888	0.00072543	0.610545	-0.568085
chr7:3446296-3446416	0.101966	-0.725626	3.4484	0.000726619	0.610545	-0.569486
chr4:151599509-151599629	0.118614	-0.68485	3.44767	0.000728445	0.610545	-0.571634
chr8:145654082-145654202	0.287191	-0.170121	3.4471	0.000729881	0.610545	-0.573319
chr4:151289039-151289159	0.090038	-0.809579	3.44624	0.000732048	0.610545	-0.575856
chr6:152142059-152142179	0.113836	-0.623222	3.44517	0.000734725	0.610545	-0.57898
chr6:151973829-151973949	0.0926565	-0.716684	3.44454	0.000736339	0.610545	-0.580857
chr17:37882939-37883059	0.110721	-0.706593	3.4441	0.000737453	0.610545	-0.58215
chr7:3895506-3895626	0.0975434	-0.76499	3.4433	0.000739477	0.610545	-0.584496
chr4:151207699-151207819	0.0892844	-0.829577	3.44319	0.000739737	0.610545	-0.584797
chr4:151842089-151842209	0.109589	-0.71971	3.44259	0.000741267	0.610545	-0.586565
chr4:151264439-151264559	0.101763	-0.723857	3.44048	0.000746655	0.610545	-0.592761
chr4:151223109-151223229	-0.0817222	-0.802035	-3.44007	0.000747714	0.610545	-0.593974
chr1:8566056-8566176	0.12602	-0.674022	3.43945	0.000749296	0.610545	-0.595783
chr7:3675466-3675586	0.194153	-0.607248	3.4392	0.000749948	0.610545	-0.596527
chr2:143621025-143621145	-0.104177	-0.829725	-3.43844	0.000751894	0.610545	-0.598744
chr2:216129824-216129944	-0.129154	-0.604109	-3.43843	0.00075192	0.610545	-0.598773
chr2:143794535-143794655	0.097162	-0.828031	3.43827	0.000752346	0.610545	-0.599258
chr6:152437889-152438009	0.163998	-0.618613	3.43808	0.000752839	0.610545	-0.599819
chr4:119746638-119746758	0.125825	-0.494515	3.43791	0.000753275	0.610545	-0.600314
chr7:4222876-4222996	0.14982	-0.556408	3.43767	0.000753889	0.610545	-0.601011
chr7:3403016-3403136	0.157419	-0.529287	3.43694	0.000755789	0.610545	-0.603164
chr7:3607736-3607856	0.177601	-0.517876	3.43649	0.000756932	0.610545	-0.604458
chr7:3579016-3579136	-0.0846386	-0.830971	-3.43559	0.000759291	0.610545	-0.607119
chr6:152375409-152375529	-0.0637441	-0.878276	-3.43553	0.000759434	0.610545	-0.60728
chr2:61631620-61631740	0.108577	-0.647226	3.43445	0.000762243	0.610545	-0.610438
chr1:8873156-8873276	-0.0914324	-0.787873	-3.4344	0.000762392	0.610545	-0.610606
chr6:152129149-152129269	0.108366	-0.583203	3.43367	0.000764294	0.610545	-0.612738
chr16:28498826-28498946	0.0875013	-0.746226	3.43118	0.000770841	0.610545	-0.620033
chr3:191041415-191041535	0.129214	-0.505081	3.4282	0.000778747	0.610545	-0.628761
chr3:191060355-191060475	0.115859	-0.638074	3.42763	0.000780259	0.610545	-0.63042
chr7:4203746-4203866	0.115692	-0.546244	3.42723	0.00078132	0.610545	-0.631582
chr17:37854049-37854169	0.279365	-0.671111	3.42655	0.000783139	0.610545	-0.633571
chr6:152182509-152182629	0.0773976	-0.828682	3.42649	0.000783306	0.610545	-0.633752
chr2:143738595-143738715	0.152145	-0.531355	3.42487	0.000787659	0.610545	-0.638492
chr2:143700095-143700215	0.160576	-0.499314	3.42483	0.000787762	0.610545	-0.638605
chr7:3375166-3375286	-0.0768877	-0.855588	-3.42473	0.000788048	0.610545	-0.638915
chr2:143632465-143632585	0.115742	-0.672267	3.4246	0.000788383	0.610545	-0.639278
chr4:119914818-119914938	0.0909048	-0.798961	3.42458	0.000788433	0.610545	-0.639332
chr7:3363756-3363876	0.121692	-0.687332	3.42453	0.000788563	0.610545	-0.639474
chr4:151404279-151404399	-0.089953	-0.809823	-3.42441	0.000788896	0.610545	-0.639834
chr1:8873166-8873286	-0.093104	-0.75299	-3.42435	0.000789063	0.610545	-0.640016
chr1:8538516-8538636	0.118852	-0.675632	3.42329	0.000791927	0.610545	-0.643114
chr4:119855838-119855958	0.104763	-0.598545	3.42233	0.00079454	0.610545	-0.645931
chr1:8489916-8490036	-0.081692	-0.862651	-3.42206	0.00079526	0.610545	-0.646704
chr1:8418286-8418406	0.106332	-0.760985	3.42183	0.000795878	0.610545	-0.647369
chr4:151219049-151219169	0.130289	-0.696444	3.42067	0.000799054	0.610545	-0.650775
chr16:68278798-68278918	-0.0915723	-0.84421	-3.42031	0.000800017	0.610545	-0.651804
chr1:8492416-8492536	0.135311	-0.564587	3.42023	0.000800255	0.610545	-0.652059
chr1:8814056-8814176	-0.102666	-0.772048	-3.41895	0.000803752	0.610545	-0.655786
chr4:151683089-151683209	0.114192	-0.665318	3.4187	0.000804449	0.610545	-0.656528
chr11:85535516-85535636	0.100986	-0.716809	3.41826	0.000805653	0.610545	-0.657807
chr3:191106015-191106135	0.142523	-0.614337	3.41722	0.000808504	0.610545	-0.660826
chr2:143648875-143648995	0.137931	-0.678022	3.41644	0.00081067	0.610545	-0.663115
chr7:4241596-4241716	-0.0765615	-0.792817	-3.41523	0.000814023	0.610545	-0.666643
chr4:151666409-151666529	0.142805	-0.614941	3.41483	0.000815128	0.610545	-0.667802
chr7:32494893-32495013	0.233996	-0.482906	3.41344	0.000818998	0.610545	-0.671851
chr2:61648020-61648140	-0.0591563	-0.898496	-3.4122	0.000822494	0.610545	-0.675493
chr4:151882979-151883099	0.100272	-0.602444	3.41173	0.000823809	0.610545	-0.676859
chr4:151585409-151585529	0.114845	-0.674103	3.41119	0.00082533	0.610545	-0.678435
chr4:151550309-151550429	-0.174414	-0.617899	-3.41117	0.000825382	0.610545	-0.678489
chr3:191116125-191116245	-0.0874304	-0.737397	-3.41019	0.000828141	0.610545	-0.681342
chr11:66839446-66839566	0.256879	-0.273574	3.40917	0.000831026	0.610545	-0.684314
chr7:3796746-3796866	0.127436	-0.662215	3.40732	0.000836261	0.610545	-0.689681
chr1:8432746-8432866	-0.0782745	-0.832052	-3.40703	0.000837093	0.610545	-0.690531
chr7:4199836-4199956	0.11352	-0.673701	3.40634	0.000839075	0.610545	-0.692552
chr1:8445236-8445356	0.0948608	-0.804806	3.40616	0.000839589	0.610545	-0.693076
chr1:8645946-8646066	0.0995318	-0.754112	3.4061	0.000839748	0.610545	-0.693238
chr6:152121269-152121389	0.13181	-0.480087	3.40568	0.000840957	0.610545	-0.694467
chr3:191047175-191047295	-0.0838599	-0.824833	-3.40499	0.000842947	0.610545	-0.696487
chr2:61722510-61722630	0.10766	-0.746726	3.40491	0.00084315	0.610545	-0.696693
chr6:152343829-152343949	0.153737	-0.766585	3.40347	0.000847313	0.610545	-0.700902
chr2:61517860-61517980	0.102923	-0.773019	3.40286	0.000849073	0.610545	-0.702675
chr7:3782196-3782316	-0.102049	-0.569569	-3.40278	0.000849296	0.610545	-0.702899
chr4:151859379-151859499	0.0870315	-0.787585	3.40162	0.000852653	0.610545	-0.706271
chr16:90086441-90086561	-0.0766469	-0.884884	-3.40073	0.000855238	0.610545	-0.708858
chr1:8478956-8479076	0.0955975	-0.726537	3.40022	0.000856717	0.610545	-0.710334
chr4:119910618-119910738	-0.101852	-0.750229	-3.39972	0.000858196	0.610545	-0.711807
chr4:119906908-119907028	-0.0638748	-0.862606	-3.3991	0.000860004	0.610545	-0.713605
chr11:66883576-66883696	0.145306	-0.690927	3.39899	0.000860318	0.610545	-0.713918
chr16:28484796-28484916	-0.279365	-0.617778	-3.39869	0.000861198	0.610545	-0.714791
chr4:151323099-151323219	0.135988	-0.659791	3.3985	0.000861749	0.610545	-0.715338
chr1:8525616-8525736	-0.0712277	-0.88935	-3.39793	0.000863435	0.610545	-0.717007
chr5:137520891-137521011	0.106208	-0.761939	3.39788	0.000863556	0.610545	-0.717128
chr4:119725988-119726108	0.114252	-0.851667	3.39763	0.000864306	0.610545	-0.717869
chr16:90086551-90086671	0.180007	-0.378617	3.39726	0.000865395	0.610545	-0.718945
chr4:151546479-151546599	-0.100701	-0.734488	-3.39704	0.000866049	0.610545	-0.71959
chr7:4128846-4128966	0.0832558	-0.787593	3.39699	0.000866172	0.610545	-0.719712
chr4:151863999-151864119	0.105202	-0.759682	3.39643	0.000867828	0.610545	-0.721344
chr16:90084521-90084641	-0.0662986	-0.821747	-3.39602	0.000869049	0.610545	-0.722545
chr4:151903959-151904079	-0.118986	-0.609792	-3.396	0.000869096	0.610545	-0.722591
chr17:40809924-40810044	-0.0774698	-0.833114	-3.39557	0.000870381	0.610545	-0.723853
chr7:3832176-3832296	-0.120059	-0.79293	-3.39411	0.00087471	0.610545	-0.728092
chr4:151886869-151886989	0.142524	-0.693061	3.39387	0.000875423	0.610545	-0.728788
chr1:8565456-8565576	-0.0982686	-0.831375	-3.39387	0.000875425	0.610545	-0.72879
chr4:151882969-151883089	0.112229	-0.638861	3.39363	0.000876132	0.610545	-0.72948
chr4:151825739-151825859	0.115846	-0.578353	3.39342	0.000876744	0.610545	-0.730077
chr6:152434799-152434919	-0.0726113	-0.87582	-3.39213	0.000880604	0.610545	-0.733829
chr7:4271136-4271256	0.160774	-0.808253	3.39116	0.000883519	0.610545	-0.736653
chr7:4133936-4134056	0.0924428	-0.750872	3.38937	0.000888892	0.610545	-0.741831
chr11:66849766-66849886	-0.083088	-0.774708	-3.38908	0.000889772	0.610545	-0.742676
chr7:3401146-3401266	-0.0712111	-0.814446	-3.38846	0.000891632	0.610545	-0.74446
chr1:8430456-8430576	0.10719	-0.716344	3.38846	0.000891635	0.610545	-0.744463
chr7:3540016-3540136	0.0972558	-0.732735	3.38825	0.000892275	0.610545	-0.745075
chr11:62219588-62219708	0.104249	-0.745582	3.38684	0.000896544	0.610545	-0.749152
chr4:151576579-151576699	0.109939	-0.729414	3.38614	0.000898694	0.610545	-0.751198
chr4:119972978-119973098	0.111421	-0.535915	3.38538	0.000900995	0.610545	-0.753382
chr1:8452416-8452536	0.103225	-0.74626	3.38509	0.000901886	0.610545	-0.754226
chr11:62314578-62314698	0.115939	-0.626464	3.38331	0.000907333	0.610545	-0.759368
chr4:119825308-119825428	0.138612	-0.582219	3.38303	0.00090819	0.610545	-0.760175
chr4:2945266-2945386	-0.0871655	-0.780898	-3.38298	0.000908349	0.610545	-0.760324
chr1:8821076-8821196	0.112336	-0.584014	3.38283	0.000908808	0.610545	-0.760756
chr4:151943639-151943759	-0.095638	-0.753251	-3.38258	0.000909584	0.610545	-0.761484
chr7:3652106-3652226	-0.0889207	-0.765109	-3.38223	0.000910654	0.610545	-0.762489
chr4:151456309-151456429	-0.253968	-0.733333	-3.38149	0.000912964	0.610545	-0.764652
chr4:119959508-119959628	0.111884	-0.677787	3.38071	0.000915371	0.610545	-0.7669
chr2:61483720-61483840	0.113039	-0.797989	3.38061	0.000915691	0.610545	-0.767199
chr7:3374666-3374786	0.0903802	-0.759317	3.38021	0.000916922	0.610545	-0.768346
chr7:3731416-3731536	-0.0714125	-0.873775	-3.37998	0.000917633	0.610545	-0.769008
chr7:3475756-3475876	-0.0752983	-0.848457	-3.37985	0.000918036	0.610545	-0.769383
chr2:61483730-61483850	0.122927	-0.764225	3.37947	0.00091922	0.610545	-0.770483
chr4:119856328-119856448	-0.0738572	-0.860708	-3.37918	0.000920134	0.610545	-0.771332
chr4:151252649-151252769	0.0931913	-0.76502	3.37903	0.000920581	0.610545	-0.771746
chr4:151886859-151886979	0.160714	-0.652089	3.3789	0.000920983	0.610545	-0.772119
chr4:151449839-151449959	0.118764	-0.702232	3.37822	0.000923111	0.610545	-0.77409
chr1:8492396-8492516	0.114211	-0.669998	3.37795	0.000923954	0.610545	-0.774869
chr4:119806318-119806438	0.0829673	-0.853541	3.37626	0.000929257	0.610545	-0.779756
chr3:190998575-190998695	-0.0844699	-0.830478	-3.37545	0.000931801	0.610545	-0.78209
chr4:151578969-151579089	0.107641	-0.743079	3.37494	0.000933414	0.610545	-0.783567
chr4:151277279-151277399	0.113223	-0.682192	3.37454	0.000934691	0.610545	-0.784734
chr4:151633799-151633919	0.0903232	-0.752103	3.37351	0.000937938	0.610545	-0.787695
chr1:8912756-8912876	0.129702	-0.568294	3.37239	0.000941495	0.610545	-0.790926
chr3:191082025-191082145	0.13174	-0.850634	3.37212	0.000942349	0.610545	-0.7917
chr7:4223286-4223406	0.187325	-0.619777	3.37085	0.000946402	0.610545	-0.795364
chr17:37855199-37855319	0.106917	-0.759711	3.37039	0.000947877	0.610545	-0.796693
chr3:191112765-191112885	0.101335	-0.691059	3.36988	0.000949508	0.610545	-0.798161
chr1:8617876-8617996	0.140177	-0.514711	3.36966	0.000950228	0.610545	-0.798808
chr6:152330549-152330669	0.111293	-0.712322	3.36876	0.000953122	0.610545	-0.801403
chr4:151881139-151881259	-0.121811	-0.805527	-3.36839	0.000954321	0.610545	-0.802477
chr7:3799666-3799786	0.139	-0.630845	3.36776	0.000956339	0.610545	-0.804279
chr4:119807048-119807168	0.080021	-0.788804	3.3677	0.000956529	0.610545	-0.804449
chr7:3395796-3395916	0.104407	-0.636901	3.36705	0.000958653	0.610545	-0.806342
chr4:119843218-119843338	0.0996781	-0.709711	3.36679	0.000959497	0.610545	-0.807094
chr2:143757575-143757695	0.118616	-0.697192	3.36666	0.000959893	0.610545	-0.807446
chr7:3750016-3750136	0.120196	-0.687422	3.36614	0.000961604	0.610545	-0.808965
chr20:44664137-44664257	0.114183	-0.628996	3.36493	0.000965516	0.610545	-0.81243
chr17:37872119-37872239	0.117802	-0.659701	3.36447	0.000967012	0.610545	-0.813752
chr17:37833649-37833769	-0.0824685	-0.760627	-3.36398	0.000968619	0.610545	-0.815169
chr11:66961496-66961616	0.18164	-0.459685	3.36397	0.000968655	0.610545	-0.815201
chr6:152179879-152179999	0.139039	-0.429386	3.36353	0.000970104	0.610545	-0.816477
chr7:32540583-32540703	-0.0932747	-0.847245	-3.3631	0.000971506	0.610545	-0.817709
chr1:8786396-8786516	0.243703	-0.107707	3.36246	0.000973615	0.610545	-0.819559
chr1:8492426-8492546	0.128141	-0.594552	3.36175	0.000975933	0.610545	-0.821589
chr1:8623386-8623506	0.10718	-0.753409	3.36059	0.000979767	0.610545	-0.824935
chr17:37841029-37841149	0.0841598	-0.747819	3.36055	0.000979881	0.610545	-0.825034
chr16:28485206-28485326	0.249169	-0.688545	3.36034	0.000980594	0.610545	-0.825655
chr11:85461996-85462116	0.108	-0.632076	3.35944	0.000983561	0.610545	-0.828233
chr11:66916176-66916296	0.139736	-0.814876	3.35887	0.000985456	0.610545	-0.829875
chr1:8752136-8752256	0.0972674	-0.678229	3.35773	0.000989262	0.610545	-0.833164
chr7:3683916-3684036	0.174961	-0.572098	3.35691	0.00099198	0.610545	-0.835505
chr1:8882826-8882946	0.125951	-0.581967	3.35686	0.000992146	0.610545	-0.835648
chr7:3843586-3843706	0.188816	-0.699537	3.35607	0.000994788	0.610545	-0.837917
chr4:119856028-119856148	0.109636	-0.646397	3.35532	0.000997318	0.610545	-0.840085
chr1:8636366-8636486	-0.0644647	-0.89447	-3.3552	0.000997713	0.610545	-0.840423
chr6:152115179-152115299	-0.0771124	-0.810473	-3.35488	0.000998794	0.610545	-0.841346
chr6:152171389-152171509	0.171161	-0.612956	3.35459	0.00099978	0.610545	-0.842188
chr7:4272596-4272716	-0.0600193	-0.884497	-3.35459	0.00099978	0.610545	-0.842188
chr1:8621706-8621826	0.14649	-0.419926	3.35387	0.00100221	0.610545	-0.844256
chr7:32519683-32519803	0.0806535	-0.79021	3.35312	0.00100475	0.610545	-0.846418
chr16:28498666-28498786	0.135473	-0.571829	3.35242	0.00100712	0.610545	-0.848426
chr7:3359416-3359536	0.113581	-0.815821	3.35232	0.00100744	0.610545	-0.848701
chr1:8694206-8694326	0.126396	-0.710104	3.35118	0.00101132	0.610545	-0.851976
chr17:37878959-37879079	0.137216	-0.777488	3.35004	0.0010152	0.610545	-0.855243
chr3:191067875-191067995	-0.0739182	-0.858737	-3.34911	0.00101837	0.610545	-0.857909
chr7:4075456-4075576	0.117864	-0.636487	3.34847	0.00102059	0.610545	-0.859764
chr2:61586080-61586200	0.196704	-0.488795	3.34829	0.00102119	0.610545	-0.860264
chr7:3345776-3345896	0.128063	-0.682568	3.34787	0.00102262	0.610545	-0.861457
chr7:3929216-3929336	0.260317	-0.728889	3.34739	0.00102429	0.610545	-0.862848
chr7:3710916-3711036	0.135335	-0.530939	3.34725	0.00102477	0.610545	-0.863247
chr11:62340298-62340418	0.11706	-0.687042	3.34713	0.00102519	0.610545	-0.863598
chr4:151477789-151477909	0.133443	-0.703595	3.34701	0.00102559	0.610545	-0.863933
chr7:4199826-4199946	0.0999936	-0.695755	3.34624	0.00102826	0.610545	-0.866152
chr7:4235236-4235356	0.108581	-0.587392	3.34617	0.00102848	0.610545	-0.866331
chr4:151511939-151512059	-0.111926	-0.763224	-3.34563	0.00103036	0.610545	-0.867889
chr1:8706526-8706646	0.142896	-0.730539	3.34533	0.00103141	0.610545	-0.868757
chr2:143614505-143614625	0.14089	-0.630172	3.34477	0.00103333	0.610545	-0.870343
chr7:3359146-3359266	0.0927572	-0.688332	3.34467	0.0010337	0.610545	-0.870648
chr2:61455610-61455730	0.0987142	-0.735453	3.34463	0.00103382	0.610545	-0.87075
chr2:143653865-143653985	-0.096215	-0.752926	-3.34434	0.00103483	0.610545	-0.871579
chr7:32501343-32501463	0.125097	-0.687977	3.3424	0.0010416	0.610545	-0.87714
chr11:85542786-85542906	-0.0894156	-0.807312	-3.34165	0.00104424	0.610545	-0.879299
chr2:143648895-143649015	0.115097	-0.665173	3.341	0.0010465	0.610545	-0.881144
chr4:119763468-119763588	-0.0804315	-0.78477	-3.34078	0.00104729	0.610545	-0.881785
chr1:8778266-8778386	-0.0626228	-0.896559	-3.33962	0.00105138	0.610545	-0.885108
chr6:152168249-152168369	0.121778	-0.523777	3.33952	0.00105173	0.610545	-0.885394
chr1:8554226-8554346	0.15685	-0.383204	3.33945	0.00105197	0.610545	-0.885591
chr4:119850388-119850508	-0.0689945	-0.859231	-3.33926	0.00105263	0.610545	-0.886122
chr2:61693270-61693390	0.177574	-0.658648	3.33865	0.00105479	0.610545	-0.88787
chr11:62293568-62293688	0.103089	-0.703971	3.33857	0.00105508	0.610545	-0.888103
chr7:4030066-4030186	0.0931602	-0.677115	3.33844	0.00105553	0.610545	-0.88847
chr6:152312499-152312619	0.150961	-0.457257	3.3383	0.00105605	0.610545	-0.888893
chr11:62310218-62310338	0.145608	-0.524942	3.33804	0.00105696	0.610545	-0.889621
chr4:151556519-151556639	0.100189	-0.756977	3.33761	0.00105849	0.610545	-0.890857
chr7:3640656-3640776	0.173361	-0.458592	3.33732	0.00105951	0.610545	-0.891681
chr6:152152879-152152999	0.0837407	-0.697935	3.33694	0.00106088	0.610545	-0.892782
chr1:8785976-8786096	-0.108241	-0.727995	-3.33687	0.00106111	0.610545	-0.892969
chr4:151819969-151820089	0.116544	-0.565896	3.33681	0.00106135	0.610545	-0.893158
chr1:8663186-8663306	0.153935	-0.489027	3.33641	0.00106274	0.610545	-0.894276
chr6:152140129-152140249	-0.0845408	-0.747312	-3.33637	0.00106291	0.610545	-0.894409
chr7:32602033-32602153	0.135721	-0.78669	3.33623	0.00106338	0.610545	-0.894789
chr6:152342199-152342319	0.212698	-0.828889	3.33559	0.00106568	0.610545	-0.89663
chr7:3721406-3721526	0.110252	-0.629897	3.33548	0.00106606	0.610545	-0.896932
chr7:4298336-4298456	0.104837	-0.675475	3.33534	0.00106657	0.610545	-0.897338
chr7:4059936-4060056	0.100636	-0.750377	3.33403	0.00107128	0.610545	-0.901097
chr7:3703176-3703296	-0.110617	-0.731551	-3.333	0.00107497	0.610545	-0.90403
chr4:151338419-151338539	0.153804	-0.585607	3.33232	0.00107742	0.610545	-0.905971
chr11:117059851-117059971	-0.0747452	-0.834009	-3.33219	0.00107791	0.610545	-0.906362
chr11:85418646-85418766	0.1333	-0.509664	3.33194	0.0010788	0.610545	-0.907066
chr17:37882929-37883049	0.0994049	-0.709192	3.32931	0.00108833	0.610545	-0.914562
chr11:85461096-85461216	0.0987855	-0.672384	3.32931	0.00108835	0.610545	-0.914578
chr7:3532956-3533076	0.120592	-0.592982	3.32904	0.00108933	0.610545	-0.915341
chr11:85533796-85533916	-0.0708251	-0.847424	-3.32895	0.00108967	0.610545	-0.915607
chr4:151635489-151635609	-0.145325	-0.647931	-3.32861	0.00109089	0.610545	-0.916562
chr11:62309208-62309328	0.0801076	-0.768744	3.32811	0.00109271	0.610545	-0.917987
chr7:4248776-4248896	0.10566	-0.624989	3.32809	0.00109279	0.610545	-0.918043
chr4:151420859-151420979	0.114087	-0.655444	3.32771	0.00109417	0.610545	-0.919123
chr11:66845926-66846046	0.114686	-0.626241	3.32761	0.00109456	0.610545	-0.919426
chr2:61685180-61685300	0.114674	-0.645246	3.32653	0.0010985	0.610545	-0.922489
chr7:3379856-3379976	0.115582	-0.629997	3.32609	0.00110015	0.610545	-0.923768
chr2:61685160-61685280	0.130072	-0.574347	3.32607	0.00110021	0.610545	-0.923815
chr1:8516756-8516876	0.117234	-0.615833	3.32547	0.00110241	0.610545	-0.925518
chr7:3455296-3455416	0.168308	-0.509149	3.32545	0.00110249	0.610545	-0.925575
chr17:37814299-37814419	0.11894	-0.593378	3.32489	0.00110455	0.610545	-0.927171
chr11:62208298-62208418	0.102052	-0.859243	3.32449	0.00110604	0.610545	-0.928317
chr1:8777376-8777496	0.106521	-0.720682	3.32423	0.00110701	0.610545	-0.929065
chr4:151394809-151394929	0.122906	-0.76645	3.32266	0.00111283	0.610545	-0.933537
chr6:152226219-152226339	-0.0904787	-0.780985	-3.32225	0.00111437	0.610545	-0.934716
chr2:143649975-143650095	0.116088	-0.677738	3.32221	0.00111451	0.610545	-0.934823
chr11:67012116-67012236	0.164332	-0.745521	3.32171	0.00111638	0.610545	-0.936249
chr7:3921546-3921666	0.16397	-0.766853	3.32146	0.00111732	0.610545	-0.936965
chr7:3570166-3570286	0.131337	-0.567971	3.32132	0.00111781	0.610545	-0.937341
chr7:3723206-3723326	0.0945916	-0.688709	3.32083	0.00111968	0.610545	-0.93876
chr2:61419750-61419870	0.127593	-0.686745	3.32064	0.00112038	0.610545	-0.939299
chr11:85415206-85415326	-0.0765862	-0.872835	-3.32041	0.00112122	0.610545	-0.939937
chr6:152225719-152225839	0.1092	-0.700417	3.31939	0.00112506	0.610545	-0.942849
chr11:85542386-85542506	-0.0617827	-0.886288	-3.31855	0.00112822	0.610545	-0.945234
chr6:151998409-151998529	0.103915	-0.707018	3.31803	0.00113019	0.610545	-0.946723
chr7:32571873-32571993	-0.254762	-0.711667	-3.3177	0.00113144	0.610545	-0.947667
chr20:44658797-44658917	0.0927032	-0.731789	3.31764	0.00113164	0.610545	-0.947818
chr6:152204859-152204979	0.153783	-0.740713	3.31707	0.00113382	0.610545	-0.949456
chr11:85537626-85537746	0.087295	-0.787718	3.3168	0.00113483	0.610545	-0.950217
chr1:8796856-8796976	-0.086333	-0.856433	-3.31596	0.00113803	0.610545	-0.952617
chr2:143623905-143624025	-0.140223	-0.760545	-3.31593	0.00113812	0.610545	-0.95268
chr3:191107495-191107615	-0.151081	-0.712657	-3.31571	0.00113896	0.610545	-0.953309
chr7:4301106-4301226	0.115908	-0.536833	3.31524	0.00114075	0.610545	-0.954646
chr7:32548743-32548863	0.0906768	-0.754164	3.31471	0.00114279	0.610545	-0.956169
chr4:151337049-151337169	0.09657	-0.738077	3.31462	0.00114314	0.610545	-0.956431
chr11:66942706-66942826	-0.103198	-0.771747	-3.31453	0.00114346	0.610545	-0.956673
chr11:62236548-62236668	0.142017	-0.376535	3.31418	0.0011448	0.610545	-0.957667
chr7:3832296-3832416	0.101723	-0.825475	3.31414	0.00114497	0.610545	-0.957797
chr1:8741676-8741796	0.134251	-0.628551	3.31413	0.00114501	0.610545	-0.957821
chr6:152125989-152126109	-0.0726527	-0.822737	-3.31384	0.00114609	0.610545	-0.958625
chr17:37863029-37863149	0.0970771	-0.682657	3.31356	0.00114716	0.610545	-0.959425
chr1:8724886-8725006	0.107735	-0.725942	3.31263	0.00115075	0.610545	-0.962081
chr4:151940849-151940969	0.136407	-0.758912	3.31252	0.00115115	0.610545	-0.962379
chr6:152432779-152432899	0.112917	-0.55923	3.31246	0.0011514	0.610545	-0.962563
chr2:61479760-61479880	0.0848064	-0.794447	3.31241	0.0011516	0.610545	-0.962713
chr2:61495860-61495980	0.108686	-0.712125	3.31215	0.0011526	0.610545	-0.963452
chr11:85434596-85434716	0.121478	-0.534391	3.31199	0.0011532	0.610545	-0.963895
chr6:152083189-152083309	-0.0785769	-0.767386	-3.31138	0.00115556	0.610545	-0.965636
chr4:151190649-151190769	0.151741	-0.573997	3.31131	0.0011558	0.610545	-0.965814
chr7:4050346-4050466	0.0919213	-0.722681	3.31119	0.00115627	0.610545	-0.96616
chr4:119751818-119751938	-0.112008	-0.773004	-3.31032	0.00115964	0.610545	-0.968638
chr1:8885896-8886016	-0.0744724	-0.808689	-3.31015	0.00116031	0.610545	-0.969131
chr6:152105659-152105779	0.113743	-0.656095	3.30962	0.00116236	0.610545	-0.970635
chr3:191056885-191057005	0.11838	-0.653011	3.30944	0.00116304	0.610545	-0.971135
chr16:90088231-90088351	-0.116126	-0.899994	-3.30918	0.00116405	0.610545	-0.971875
chr17:37855419-37855539	0.168484	-0.556581	3.30884	0.00116536	0.610545	-0.972829
chr3:191107615-191107735	0.238095	-0.766667	3.30869	0.00116597	0.610545	-0.973273
chr2:61603670-61603790	0.116854	-0.677374	3.30839	0.00116711	0.610545	-0.974108
chr3:191038775-191038895	-0.0728187	-0.865641	-3.30788	0.00116911	0.610545	-0.975566
chr4:151514659-151514779	0.111662	-0.749896	3.30721	0.00117173	0.610545	-0.977472
chr7:4201286-4201406	0.0909285	-0.659036	3.30701	0.00117251	0.610545	-0.97804
chr2:143743775-143743895	0.0914769	-0.729619	3.30628	0.00117535	0.610545	-0.980098
chr7:4300716-4300836	0.118645	-0.61129	3.3061	0.00117605	0.610545	-0.980612
chr7:3788396-3788516	0.0988282	-0.729844	3.30594	0.00117671	0.610545	-0.981086
chr7:4110936-4111056	0.132287	-0.46308	3.30589	0.0011769	0.610545	-0.981228
chr7:3647206-3647326	0.104377	-0.680741	3.30465	0.00118177	0.610545	-0.984741
chr7:3424106-3424226	-0.0960047	-0.742404	-3.30463	0.00118185	0.610545	-0.984798
chr7:4234866-4234986	0.146983	-0.576463	3.30401	0.00118429	0.610545	-0.986556
chr1:8516776-8516896	0.115358	-0.584813	3.30396	0.00118447	0.610545	-0.986687
chr2:61696450-61696570	0.110168	-0.634395	3.30376	0.00118527	0.610545	-0.987263
chr7:3408536-3408656	0.0989723	-0.722653	3.30319	0.0011875	0.610545	-0.98886
chr16:68270078-68270198	0.155635	-0.511467	3.3027	0.00118946	0.610545	-0.990262
chr6:152437919-152438039	0.135018	-0.627499	3.3021	0.00119184	0.610545	-0.991966
chr2:143608665-143608785	-0.096366	-0.714504	-3.30161	0.00119377	0.610545	-0.993345
chr11:85449776-85449896	0.101988	-0.684708	3.3013	0.00119502	0.610545	-0.994239
chr11:66867906-66868026	0.127815	-0.53348	3.30046	0.00119835	0.610545	-0.996606
chr4:151511639-151511759	0.0828322	-0.793748	3.30032	0.0011989	0.610545	-0.996997
chr6:152082239-152082359	0.123409	-0.677451	3.29912	0.0012037	0.610545	-1.0004
chr7:4287046-4287166	0.127986	-0.566361	3.29903	0.00120406	0.610545	-1.00066
chr4:119948508-119948628	-0.0784659	-0.813226	-3.2988	0.00120501	0.610545	-1.00132
chr6:152197749-152197869	-0.0790401	-0.803971	-3.29758	0.00120991	0.610545	-1.00478
chr1:8528366-8528486	0.126151	-0.515793	3.29736	0.00121076	0.610545	-1.00538
chr17:37867719-37867839	0.124125	-0.670137	3.29665	0.00121364	0.610545	-1.0074
chr7:4132436-4132556	0.121455	-0.540998	3.29429	0.0012232	0.610545	-1.01408
chr7:3578906-3579026	0.110683	-0.689746	3.29349	0.00122644	0.610545	-1.01634
chr6:152387029-152387149	0.128853	-0.569478	3.29307	0.00122815	0.610545	-1.01752
chr7:3442876-3442996	0.154039	-0.177641	3.29305	0.00122825	0.610545	-1.01759
chr6:152125689-152125809	0.111412	-0.648255	3.29254	0.0012303	0.610545	-1.01901
chr1:150240125-150240245	0.105806	-0.768233	3.29251	0.00123046	0.610545	-1.01912
chr11:66950396-66950516	-0.0850606	-0.803421	-3.29165	0.00123395	0.610545	-1.02153
chr7:3942166-3942286	0.127003	-0.569506	3.29147	0.00123468	0.610545	-1.02204
chr11:66906636-66906756	0.174124	-0.63538	3.2911	0.0012362	0.610545	-1.02308
chr4:119924698-119924818	0.101428	-0.716675	3.29108	0.00123629	0.610545	-1.02314
chr11:62208358-62208478	0.142885	-0.877335	3.29039	0.00123915	0.610545	-1.02511
chr4:119746648-119746768	0.104844	-0.577344	3.28885	0.0012455	0.610545	-1.02946
chr1:8516766-8516886	0.116604	-0.628185	3.28854	0.00124677	0.610545	-1.03033
chr7:4015466-4015586	0.129236	-0.601548	3.28842	0.00124725	0.610545	-1.03065
chr6:152313809-152313929	0.100097	-0.713088	3.28833	0.00124763	0.610545	-1.03092
chr17:37856349-37856469	0.128746	-0.60524	3.2878	0.00124981	0.610545	-1.03241
chr1:8568756-8568876	0.129942	-0.631909	3.28772	0.00125018	0.610545	-1.03265
chr7:3386636-3386756	0.132035	-0.449107	3.28762	0.00125058	0.610545	-1.03292
chr11:62349928-62350048	0.0982292	-0.894309	3.2872	0.00125233	0.610545	-1.03412
chr7:3541816-3541936	-0.133925	-0.866421	-3.28577	0.00125826	0.610545	-1.03814
chr2:143697125-143697245	0.190476	-0.866667	3.2856	0.001259	0.610545	-1.03864
chr2:143744725-143744845	0.104418	-0.745204	3.28555	0.0012592	0.610545	-1.03877
chr1:8556786-8556906	-0.0759362	-0.865882	-3.28524	0.00126051	0.610545	-1.03965
chr7:3426936-3427056	-0.0778754	-0.780681	-3.28479	0.00126237	0.610545	-1.04091
chr3:191055475-191055595	0.144109	-0.58562	3.28414	0.00126508	0.610545	-1.04274
chr2:61551060-61551180	-0.0982617	-0.744724	-3.28387	0.00126623	0.610545	-1.04351
chr1:8446946-8447066	0.0921127	-0.727658	3.28384	0.00126636	0.610545	-1.0436
chr4:151249879-151249999	0.104613	-0.720139	3.28373	0.00126683	0.610545	-1.04391
chr4:151807269-151807389	0.105068	-0.696731	3.28298	0.00126996	0.610545	-1.04602
chr2:61647400-61647520	0.130167	-0.62559	3.28284	0.00127054	0.610545	-1.0464
chr7:3462816-3462936	0.103657	-0.660026	3.28281	0.0012707	0.610545	-1.04651
chr4:151278059-151278179	0.117976	-0.674081	3.28236	0.00127257	0.610545	-1.04776
chr17:40810034-40810154	0.130799	-0.630649	3.28227	0.00127298	0.610545	-1.04803
chr2:61427770-61427890	0.100894	-0.697231	3.28198	0.00127418	0.610545	-1.04884
chr7:3710106-3710226	0.101229	-0.670212	3.28035	0.00128108	0.610545	-1.05343
chr1:8647976-8648096	-0.077653	-0.784612	-3.27972	0.00128377	0.610545	-1.05522
chr11:62303148-62303268	0.137706	-0.620969	3.27884	0.00128748	0.610545	-1.05768
chr7:4203576-4203696	0.108918	-0.60127	3.27861	0.00128846	0.610545	-1.05832
chr1:8636356-8636476	-0.0748267	-0.853026	-3.27835	0.00128959	0.610545	-1.05907
chr6:152124519-152124639	0.130089	-0.548015	3.27802	0.00129102	0.610545	-1.06001
chr4:151406859-151406979	0.116742	-0.867851	3.27745	0.00129346	0.610545	-1.06162
chr11:62221168-62221288	-0.120444	-0.652378	-3.27707	0.00129505	0.610545	-1.06266
chr6:152124509-152124629	0.108507	-0.585135	3.2769	0.00129579	0.610545	-1.06315
chr2:143691765-143691885	0.101572	-0.747192	3.2767	0.00129667	0.610545	-1.06372
chr16:68270068-68270188	0.153949	-0.549597	3.27626	0.00129854	0.610545	-1.06495
chr2:216191314-216191434	0.174454	-0.380499	3.27624	0.00129864	0.610545	-1.06501
chr11:66936346-66936466	0.214725	-0.337806	3.27583	0.00130041	0.610545	-1.06618
chr4:151663539-151663659	0.147527	-0.715569	3.27582	0.00130044	0.610545	-1.06619
chr7:32572753-32572873	0.244444	-0.74	3.27402	0.0013082	0.610545	-1.07125
chr1:8576906-8577026	-0.069392	-0.871751	-3.27375	0.00130935	0.610545	-1.072
chr11:62317838-62317958	0.151523	-0.605093	3.27333	0.00131118	0.610545	-1.07319
chr4:119974288-119974408	0.100106	-0.692786	3.27269	0.00131398	0.610545	-1.07501
chr5:137521441-137521561	0.103143	-0.706925	3.27244	0.00131505	0.610545	-1.0757
chr7:3700746-3700866	0.113849	-0.661565	3.27243	0.00131509	0.610545	-1.07572
chr7:3952826-3952946	0.210172	-0.561145	3.27215	0.00131632	0.610545	-1.07652
chr17:37864709-37864829	0.0875273	-0.755633	3.27214	0.00131635	0.610545	-1.07654
chr4:151819019-151819139	0.110837	-0.563456	3.27192	0.00131733	0.610545	-1.07717
chr17:37875919-37876039	0.101542	-0.639648	3.27186	0.00131756	0.610545	-1.07732
chr7:4260586-4260706	0.128188	-0.701151	3.27168	0.00131836	0.610545	-1.07784
chr6:151950799-151950919	0.105568	-0.676134	3.27153	0.00131901	0.610545	-1.07826
chr7:3936836-3936956	-0.103081	-0.853528	-3.27099	0.00132139	0.610545	-1.07979
chr15:75027145-75027265	-0.0807012	-0.797797	-3.27047	0.00132365	0.610545	-1.08124
chr11:66837616-66837736	-0.0906588	-0.781466	-3.27025	0.00132459	0.610545	-1.08185
chr1:8457466-8457586	0.110085	-0.690387	3.27024	0.00132466	0.610545	-1.08189
chr1:8795446-8795566	-0.0652443	-0.869792	-3.27007	0.00132539	0.610545	-1.08236
chr11:85507306-85507426	0.0787002	-0.77403	3.26982	0.00132649	0.610545	-1.08307
chr7:3972576-3972696	0.13784	-0.598414	3.26973	0.00132688	0.610545	-1.08332
chr2:61491950-61492070	0.102601	-0.71389	3.26966	0.0013272	0.610545	-1.08352
chr2:216179054-216179174	0.120343	-0.679531	3.26962	0.00132739	0.610545	-1.08364
chr7:3684666-3684786	0.129254	-0.608768	3.26917	0.00132933	0.610545	-1.08489
chr7:4052166-4052286	0.263492	-0.66	3.26902	0.00132999	0.610545	-1.08531
chr7:32567913-32568033	0.0781261	-0.859629	3.26901	0.00133004	0.610545	-1.08534
chr4:151374599-151374719	0.101283	-0.679892	3.26886	0.00133069	0.610545	-1.08575
chr3:191069855-191069975	-0.0702128	-0.851828	-3.26879	0.001331	0.610545	-1.08596
chr1:8694216-8694336	0.109866	-0.711299	3.26863	0.00133173	0.610545	-1.08642
chr1:8628076-8628196	0.107637	-0.691197	3.26806	0.00133424	0.610545	-1.08802
chr7:3826736-3826856	0.110865	-0.84714	3.26781	0.00133533	0.610545	-1.08872
chr2:216175364-216175484	-0.0828878	-0.835863	-3.2669	0.00133936	0.610545	-1.09128
chr7:3531746-3531866	0.0951258	-0.595961	3.26673	0.00134012	0.610545	-1.09176
chr2:61599120-61599240	0.133919	-0.718968	3.26605	0.0013431	0.610545	-1.09365
chr7:3578726-3578846	0.11441	-0.66249	3.26593	0.00134365	0.610545	-1.094
chr4:151683099-151683219	0.0950338	-0.658545	3.26404	0.00135203	0.610545	-1.09929
chr7:32577533-32577653	0.112902	-0.575182	3.26398	0.00135234	0.610545	-1.09948
chr11:66949296-66949416	-0.0794455	-0.811206	-3.26301	0.00135667	0.610545	-1.1022
chr2:61419760-61419880	0.127329	-0.67587	3.26272	0.00135796	0.610545	-1.10301
chr7:3769606-3769726	0.114542	-0.655774	3.26267	0.00135817	0.610545	-1.10314
chr7:3716596-3716716	-0.0882952	-0.746431	-3.26229	0.00135986	0.610545	-1.1042
chr1:8678986-8679106	0.0872765	-0.720479	3.26139	0.00136392	0.610545	-1.10673
chr4:151809299-151809419	0.106266	-0.555476	3.26134	0.00136416	0.610545	-1.10688
chr1:8517916-8518036	-0.0897308	-0.852539	-3.26097	0.00136582	0.610545	-1.10792
chr1:8912826-8912946	-0.0879999	-0.732203	-3.26073	0.00136687	0.610545	-1.10857
chr1:8752996-8753116	-0.0844085	-0.834037	-3.26071	0.00136699	0.610545	-1.10864
chr6:152413479-152413599	0.0965684	-0.647795	3.2607	0.00136705	0.610545	-1.10868
chr4:151896869-151896989	0.128997	-0.543817	3.26018	0.00136936	0.610545	-1.11012
chr11:66954356-66954476	0.137936	-0.636677	3.26015	0.00136953	0.610545	-1.11022
chr6:152088539-152088659	0.132382	-0.540797	3.26009	0.00136977	0.610545	-1.11037
chr17:37856329-37856449	0.111021	-0.615123	3.25978	0.00137118	0.610545	-1.11125
chr3:191098295-191098415	0.112766	-0.587682	3.25966	0.00137172	0.610545	-1.11158
chr2:216150104-216150224	0.121594	-0.607858	3.25913	0.00137411	0.610545	-1.11306
chr1:8882846-8882966	0.144671	-0.546902	3.259	0.00137472	0.610545	-1.11344
chr4:151662239-151662359	0.0880507	-0.722134	3.25876	0.0013758	0.610545	-1.1141
chr2:216194604-216194724	-0.24127	-0.746667	-3.25788	0.00137981	0.610545	-1.11658
chr6:152421719-152421839	0.104645	-0.638965	3.25785	0.00137993	0.610545	-1.11666
chr4:119919458-119919578	-0.0771171	-0.790035	-3.25771	0.00138057	0.610545	-1.11705
chr7:4013916-4014036	0.102337	-0.703669	3.25711	0.00138329	0.610545	-1.11872
chr7:3402286-3402406	-0.0758297	-0.851069	-3.25702	0.00138369	0.610545	-1.11897
chr4:151727649-151727769	0.0943896	-0.778472	3.2566	0.00138564	0.610545	-1.12016
chr1:8415216-8415336	-0.066602	-0.83119	-3.25639	0.0013866	0.610545	-1.12075
chr11:66848926-66849046	0.16976	-0.241293	3.256	0.00138835	0.610545	-1.12183
chr7:32596573-32596693	-0.0970381	-0.757336	-3.25572	0.00138963	0.610545	-1.12261
chr7:3570786-3570906	0.120452	-0.600886	3.25536	0.00139128	0.610545	-1.12362
chr2:61642970-61643090	0.110266	-0.752098	3.25484	0.0013937	0.610545	-1.1251
chr1:8816366-8816486	0.163115	-0.457427	3.25472	0.00139422	0.610545	-1.12541
chr1:8457656-8457776	0.134386	-0.618351	3.25465	0.00139455	0.610545	-1.12562
chr6:152382809-152382929	0.104078	-0.644344	3.25464	0.00139461	0.610545	-1.12565
chr4:151674819-151674939	0.122225	-0.638935	3.25409	0.00139713	0.610545	-1.12719
chr7:32549733-32549853	0.0742787	-0.795804	3.2537	0.00139894	0.610545	-1.12828
chr11:85516536-85516656	0.0970069	-0.687222	3.25353	0.00139971	0.610545	-1.12875
chr17:37859719-37859839	0.11755	-0.680951	3.25283	0.00140294	0.610545	-1.13071
chr7:3692066-3692186	0.114131	-0.515637	3.25173	0.00140801	0.610545	-1.13378
chr4:119938788-119938908	0.100798	-0.703522	3.25155	0.00140884	0.610545	-1.13428
chr7:3704286-3704406	0.122585	-0.879651	3.25149	0.00140912	0.610545	-1.13445
chr2:61565600-61565720	0.0877736	-0.787037	3.25025	0.00141489	0.610545	-1.13792
chr17:37857209-37857329	-0.0732827	-0.85101	-3.25024	0.00141493	0.610545	-1.13795
chr16:28484776-28484896	-0.275556	-0.504	-3.24904	0.00142054	0.610545	-1.14131
chr7:4286696-4286816	0.122199	-0.562801	3.24882	0.00142154	0.610545	-1.14191
chr4:151207709-151207829	0.100085	-0.730708	3.24866	0.00142231	0.610545	-1.14237
chr7:3743096-3743216	0.132244	-0.627908	3.24849	0.00142312	0.610545	-1.14285
chr6:152206249-152206369	0.114725	-0.633371	3.24799	0.00142544	0.610545	-1.14423
chr11:117051951-117052071	0.121928	-0.590291	3.24752	0.00142767	0.610545	-1.14557
chr4:119932478-119932598	0.132995	-0.443448	3.24751	0.0014277	0.610545	-1.14559
chr1:8525536-8525656	0.153266	-0.507039	3.24746	0.00142795	0.610545	-1.14573
chr2:143752615-143752735	0.111099	-0.570775	3.24732	0.0014286	0.610545	-1.14612
chr6:152204869-152204989	0.106956	-0.853221	3.24695	0.00143034	0.610545	-1.14715
chr6:152111679-152111799	0.0921444	-0.754641	3.24639	0.00143298	0.610545	-1.14872
chr11:85419396-85419516	0.121497	-0.593145	3.24638	0.00143302	0.610545	-1.14874
chr7:3972586-3972706	0.13544	-0.590699	3.24618	0.00143397	0.610545	-1.14931
chr7:3778926-3779046	0.11147	-0.57	3.24614	0.00143416	0.610545	-1.14942
chr6:152165699-152165819	0.0797227	-0.779447	3.24601	0.00143477	0.610545	-1.14978
chr1:8499896-8500016	0.325926	-0.52	3.24474	0.00144077	0.610545	-1.15333
chr11:85531796-85531916	-0.0884209	-0.758507	-3.24444	0.00144219	0.610545	-1.15417
chr5:137486231-137486351	-0.0741076	-0.800095	-3.24434	0.00144266	0.610545	-1.15444
chr7:3645066-3645186	0.0926805	-0.782461	3.24279	0.00145	0.610545	-1.15875
chr7:4084786-4084906	0.156797	-0.392101	3.24229	0.0014524	0.610545	-1.16016
chr2:61525120-61525240	0.105944	-0.634609	3.24199	0.00145384	0.610545	-1.161
chr1:8752966-8753086	-0.0747412	-0.875149	-3.24177	0.00145488	0.610545	-1.16161
chr1:8793696-8793816	0.0910042	-0.689228	3.24164	0.00145551	0.610545	-1.16197
chr7:32548753-32548873	0.0914052	-0.740874	3.24156	0.00145589	0.610545	-1.1622
chr7:3446406-3446526	-0.0950107	-0.791559	-3.24117	0.00145777	0.610545	-1.1633
chr4:151780399-151780519	0.114433	-0.681002	3.23977	0.00146446	0.610545	-1.16719
chr4:119909358-119909478	0.150823	-0.380043	3.23966	0.00146498	0.610545	-1.16749
chr2:216169444-216169564	0.151044	-0.505425	3.23956	0.00146547	0.610545	-1.16777
chr6:152300459-152300579	0.141037	-0.6643	3.23951	0.00146571	0.610545	-1.16791
chr4:119816338-119816458	0.0748409	-0.809673	3.23932	0.00146664	0.610545	-1.16845
chr7:3463876-3463996	-0.0994523	-0.761095	-3.23923	0.00146708	0.610545	-1.1687
chr17:37834539-37834659	0.0852328	-0.726256	3.23922	0.00146709	0.610545	-1.16871
chr2:61600920-61601040	0.147059	-0.488488	3.2389	0.00146864	0.610545	-1.16961
chr2:143638395-143638515	0.082223	-0.815007	3.23882	0.00146902	0.610545	-1.16982
chr7:3446416-3446536	-0.0949957	-0.756704	-3.23878	0.00146925	0.610545	-1.16996
chr4:151579189-151579309	-0.0642806	-0.879423	-3.23836	0.00147123	0.610545	-1.1711
chr7:3352396-3352516	-0.0804618	-0.801212	-3.23803	0.00147285	0.610545	-1.17204
chr11:66866426-66866546	0.11842	-0.562673	3.23794	0.0014733	0.610545	-1.1723
chr7:32587073-32587193	-0.0847705	-0.830528	-3.23749	0.00147544	0.610545	-1.17353
chr7:32531363-32531483	0.150635	-0.41997	3.23745	0.00147566	0.610545	-1.17366
chr7:4203556-4203676	0.108961	-0.544726	3.23743	0.00147575	0.610545	-1.17371
chr2:61565470-61565590	-0.136501	-0.615669	-3.23735	0.00147614	0.610545	-1.17394
chr16:28484566-28484686	-0.293154	-0.513356	-3.2373	0.00147637	0.610545	-1.17407
chr4:119908258-119908378	0.0932764	-0.678388	3.237	0.00147784	0.610545	-1.17491
chr4:151724909-151725029	0.109419	-0.714842	3.23689	0.00147837	0.610545	-1.17522
chr7:3990406-3990526	0.113524	-0.641569	3.23613	0.00148205	0.610545	-1.17733
chr17:37862669-37862789	0.0965988	-0.657894	3.23602	0.00148258	0.610545	-1.17763
chr20:44669367-44669487	0.128577	-0.550732	3.23554	0.00148492	0.610545	-1.17897
chr7:3328036-3328156	0.10936	-0.622068	3.23551	0.00148507	0.610545	-1.17906
chr11:62309078-62309198	-0.0781046	-0.785107	-3.2345	0.00148999	0.610545	-1.18187
chr2:61683680-61683800	0.162101	-0.552155	3.23358	0.00149451	0.610545	-1.18444
chr7:4110716-4110836	0.277778	-0.583333	3.23345	0.00149514	0.610545	-1.1848
chr4:151742109-151742229	-0.0778506	-0.844087	-3.23296	0.00149754	0.610545	-1.18616
chr7:3773236-3773356	0.115009	-0.618762	3.23253	0.00149965	0.610545	-1.18736
chr1:8725436-8725556	0.101548	-0.705364	3.23205	0.001502	0.610545	-1.18869
chr2:61630520-61630640	-0.0980218	-0.761288	-3.2317	0.00150371	0.610545	-1.18966
chr1:8826656-8826776	-0.0897061	-0.816698	-3.2317	0.00150372	0.610545	-1.18966
chr7:3759076-3759196	0.0867611	-0.899913	3.23125	0.00150592	0.610545	-1.1909
chr6:152233589-152233709	-0.0953794	-0.750539	-3.23089	0.00150774	0.610545	-1.19192
chr2:143723075-143723195	0.127985	-0.580058	3.23081	0.00150813	0.610545	-1.19215
chr6:151977209-151977329	-0.0715916	-0.855226	-3.23054	0.00150947	0.610545	-1.1929
chr2:61507540-61507660	-0.100974	-0.779067	-3.22882	0.00151796	0.610545	-1.19766
chr17:37834909-37835029	0.114386	-0.515717	3.22831	0.00152054	0.610545	-1.1991
chr1:8638266-8638386	-0.0702636	-0.853204	-3.22804	0.00152187	0.610545	-1.19985
chr4:151664509-151664629	0.109581	-0.707105	3.22786	0.00152275	0.610545	-1.20034
chr4:119893168-119893288	0.116069	-0.579456	3.22774	0.00152334	0.610545	-1.20067
chr2:61683600-61683720	-0.0989798	-0.725344	-3.22738	0.00152515	0.610545	-1.20168
chr4:119832048-119832168	-0.0765248	-0.842297	-3.22651	0.0015295	0.610545	-1.2041
chr7:3843596-3843716	0.187343	-0.625223	3.22595	0.00153229	0.610545	-1.20564
chr6:152447779-152447899	0.121926	-0.673118	3.22574	0.00153334	0.610545	-1.20623
chr4:151819979-151820099	0.106025	-0.590832	3.22555	0.00153432	0.610545	-1.20677
chr11:66986316-66986436	0.156401	-0.80338	3.2255	0.00153453	0.610545	-1.20689
chr4:151570489-151570609	0.108303	-0.632133	3.22526	0.00153575	0.610545	-1.20756
chr16:28484766-28484886	-0.273469	-0.524762	-3.22525	0.00153581	0.610545	-1.20759
chr4:119922468-119922588	0.116475	-0.67444	3.22486	0.00153777	0.610545	-1.20867
chr7:4174466-4174586	0.10389	-0.590755	3.22478	0.00153818	0.610545	-1.2089
chr1:8700556-8700676	0.12127	-0.669317	3.22416	0.00154128	0.610545	-1.21061
chr17:37878939-37879059	0.15827	-0.579321	3.22398	0.00154221	0.610545	-1.21112
chr2:216136874-216136994	0.138715	-0.70036	3.22359	0.00154416	0.610545	-1.2122
chr11:85419386-85419506	0.11971	-0.580791	3.22333	0.0015455	0.610545	-1.21293
chr4:151689739-151689859	-0.090924	-0.77739	-3.22299	0.00154718	0.610545	-1.21386
chr11:67024296-67024416	0.0901159	-0.733186	3.2221	0.00155169	0.610545	-1.21633
chr1:8741686-8741806	0.129652	-0.614991	3.22184	0.00155301	0.610545	-1.21705
chr7:3529036-3529156	0.119187	-0.679795	3.22169	0.00155381	0.610545	-1.21748
chr19:15167953-15168073	-0.0747456	-0.793907	-3.22083	0.00155815	0.610545	-1.21985
chr1:8852766-8852886	0.0930477	-0.692897	3.22068	0.00155893	0.610545	-1.22028
chr7:4162966-4163086	0.110085	-0.620157	3.22064	0.00155911	0.610545	-1.22038
chr11:66902246-66902366	0.139132	-0.764643	3.22029	0.00156092	0.610545	-1.22136
chr11:62209338-62209458	-0.0571023	-0.894367	-3.22012	0.0015618	0.610545	-1.22184
chr1:8878746-8878866	-0.0913033	-0.831792	-3.22004	0.00156221	0.610545	-1.22206
chr7:3407726-3407846	0.112652	-0.69956	3.21886	0.00156824	0.610545	-1.22534
chr7:3618676-3618796	0.115742	-0.69605	3.21837	0.00157075	0.610545	-1.22669
chr1:8882706-8882826	-0.0608717	-0.89707	-3.2179	0.00157314	0.610545	-1.22798
chr4:151507139-151507259	-0.0685595	-0.839033	-3.21782	0.00157356	0.610545	-1.22821
chr7:4251836-4251956	-0.0748809	-0.815233	-3.21746	0.00157539	0.610545	-1.2292
chr4:119876608-119876728	0.103188	-0.63215	3.21741	0.00157568	0.610545	-1.22935
chr7:3728676-3728796	-0.124913	-0.663982	-3.21567	0.00158465	0.610545	-1.23417
chr1:8517826-8517946	0.218614	-0.342101	3.21557	0.00158515	0.610545	-1.23444
chr11:62209328-62209448	-0.0566784	-0.89155	-3.21409	0.00159285	0.610545	-1.23855
chr7:3628626-3628746	0.0938301	-0.752539	3.21394	0.00159361	0.610545	-1.23895
chr17:37858129-37858249	0.100167	-0.540101	3.21386	0.00159401	0.610545	-1.23917
chr7:3688276-3688396	0.117478	-0.603102	3.21303	0.00159834	0.610545	-1.24147
chr6:152073269-152073389	0.111119	-0.687535	3.21274	0.00159987	0.610545	-1.24228
chr4:119724398-119724518	0.126352	-0.738275	3.21173	0.00160516	0.610545	-1.24509
chr4:119766008-119766128	-0.113088	-0.744752	-3.21128	0.00160748	0.610545	-1.24631
chr7:3796396-3796516	0.101348	-0.684485	3.21121	0.00160788	0.610545	-1.24652
chr4:151474609-151474729	0.136748	-0.514868	3.21077	0.0016102	0.610545	-1.24775
chr1:8596716-8596836	-0.0787783	-0.774366	-3.21076	0.00161023	0.610545	-1.24777
chr4:151211389-151211509	0.0638735	-0.897246	3.2104	0.00161209	0.610545	-1.24874
chr1:8598906-8599026	0.115791	-0.630391	3.21014	0.00161345	0.610545	-1.24946
chr7:4131636-4131756	-0.100726	-0.67346	-3.21	0.00161423	0.610545	-1.24987
chr7:3703196-3703316	-0.0942979	-0.796305	-3.20997	0.00161438	0.610545	-1.24995
chr4:151323089-151323209	0.134414	-0.723718	3.20994	0.00161453	0.610545	-1.25002
chr4:119769118-119769238	-0.0738805	-0.809219	-3.20948	0.00161695	0.610545	-1.2513
chr6:152179819-152179939	-0.0611002	-0.892072	-3.20937	0.00161755	0.610545	-1.25161
chr4:151472339-151472459	0.132659	-0.791333	3.20936	0.0016176	0.610545	-1.25164
chr7:3809616-3809736	0.0973076	-0.782453	3.20933	0.00161776	0.610545	-1.25172
chr6:152151059-152151179	0.107043	-0.651176	3.20908	0.00161906	0.610545	-1.2524
chr11:62358978-62359098	-0.138816	-0.881691	-3.20864	0.00162138	0.610545	-1.25362
chr7:3304916-3305036	0.119512	-0.597684	3.20836	0.00162288	0.610545	-1.2544
chr6:152071289-152071409	0.136425	-0.600142	3.20763	0.00162672	0.610545	-1.25641
chr6:152135789-152135909	0.0993471	-0.759872	3.20726	0.00162871	0.610545	-1.25744
chr1:8615866-8615986	0.140788	-0.491823	3.20701	0.00163004	0.610545	-1.25814
chr4:151892879-151892999	-0.0848747	-0.809217	-3.20678	0.00163127	0.610545	-1.25878
chr17:37882289-37882409	-0.115701	-0.773812	-3.20656	0.00163243	0.610545	-1.25938
chr4:151555779-151555899	0.124782	-0.540098	3.20619	0.00163436	0.610545	-1.26038
chr2:216139734-216139854	0.0879537	-0.764817	3.20618	0.00163445	0.610545	-1.26043
chr7:3961986-3962106	-0.0700141	-0.846423	-3.20588	0.00163603	0.610545	-1.26125
chr4:119832118-119832238	0.110231	-0.607374	3.2049	0.00164125	0.610545	-1.26395
chr2:143757555-143757675	0.102607	-0.729196	3.20462	0.00164276	0.610545	-1.26473
chr2:143756285-143756405	0.150885	-0.683985	3.20462	0.00164276	0.610545	-1.26474
chr2:61427760-61427880	0.0978268	-0.672513	3.2046	0.00164285	0.610545	-1.26478
chr4:151905189-151905309	-0.0913706	-0.860153	-3.20453	0.00164322	0.610545	-1.26497
chr11:66995346-66995466	0.107063	-0.621617	3.20433	0.00164433	0.610545	-1.26555
chr11:66936366-66936486	0.174681	-0.728258	3.20424	0.00164476	0.610545	-1.26577
chr16:90071871-90071991	0.111878	-0.55917	3.20424	0.00164478	0.610545	-1.26578
chr4:151657589-151657709	0.0934395	-0.711572	3.2037	0.0016477	0.610545	-1.26728
chr4:151258639-151258759	0.118421	-0.617632	3.20321	0.00165032	0.610545	-1.26863
chr7:3602506-3602626	-0.0692655	-0.862717	-3.20288	0.00165211	0.610545	-1.26955
chr1:8842286-8842406	0.120204	-0.573967	3.20276	0.00165274	0.610545	-1.26987
chr6:152071619-152071739	0.0885675	-0.714699	3.20265	0.0016533	0.610545	-1.27016
chr4:2939476-2939596	0.093872	-0.718003	3.20255	0.00165387	0.610545	-1.27046
chr5:137507691-137507811	-0.0681223	-0.845499	-3.20218	0.00165586	0.610545	-1.27147
chr4:151884269-151884389	0.194456	-0.627561	3.20214	0.00165608	0.610545	-1.27158
chr1:8564756-8564876	0.228571	-0.773333	3.20182	0.00165781	0.610545	-1.27247
chr7:3739726-3739846	0.0954647	-0.750403	3.20149	0.00165959	0.610545	-1.27338
chr11:85488476-85488596	-0.0697631	-0.858733	-3.20095	0.00166247	0.610545	-1.27485
chr2:61582900-61583020	0.113617	-0.622086	3.20093	0.00166257	0.610545	-1.27491
chr4:119962568-119962688	0.151097	-0.33432	3.20085	0.00166305	0.610545	-1.27515
chr20:44682067-44682187	0.0978575	-0.708932	3.2008	0.00166329	0.610545	-1.27527
chr1:8644756-8644876	0.128941	-0.581293	3.20078	0.00166341	0.610545	-1.27533
chr11:85509826-85509946	0.148805	-0.445815	3.20006	0.0016673	0.610545	-1.27732
chr3:191068645-191068765	-0.0751184	-0.842314	-3.2	0.00166761	0.610545	-1.27747
chr4:119832038-119832158	-0.0682141	-0.863815	-3.19951	0.00167027	0.610545	-1.27883
chr11:62345288-62345408	0.183704	-0.864	3.19943	0.00167073	0.610545	-1.27906
chr7:4286706-4286826	0.0970137	-0.727109	3.19927	0.00167161	0.610545	-1.27951
chr7:4059926-4060046	0.106955	-0.717394	3.19925	0.0016717	0.610545	-1.27955
chr7:3494106-3494226	-0.0814985	-0.813974	-3.19848	0.00167589	0.610545	-1.28167
chr7:3558236-3558356	0.173436	-0.540439	3.19848	0.00167589	0.610545	-1.28168
chr7:3798186-3798306	-0.0906712	-0.758633	-3.19808	0.00167809	0.610545	-1.28279
chr4:151606409-151606529	0.127719	-0.720009	3.19788	0.00167915	0.610545	-1.28333
chr7:4038626-4038746	0.11784	-0.632412	3.19765	0.00168041	0.610545	-1.28396
chr1:8608006-8608126	-0.0740716	-0.856438	-3.19761	0.00168062	0.610545	-1.28406
chr17:37879779-37879899	-0.0784432	-0.840072	-3.19723	0.0016827	0.610545	-1.28512
chr6:152312879-152312999	0.117639	-0.495914	3.19688	0.00168462	0.610545	-1.28608
chr4:151418439-151418559	0.10653	-0.678064	3.19682	0.00168495	0.610545	-1.28625
chr7:3565436-3565556	-0.166702	-0.659919	-3.19656	0.00168638	0.610545	-1.28697
chr4:151696019-151696139	-0.105111	-0.815907	-3.19518	0.00169397	0.610545	-1.29078
chr1:8528166-8528286	0.113841	-0.66736	3.195	0.00169498	0.610545	-1.29128
chr2:61611390-61611510	-0.178586	-0.728199	-3.19476	0.00169626	0.610545	-1.29192
chr7:32544273-32544393	-0.0831126	-0.805542	-3.19447	0.00169788	0.610545	-1.29273
chr4:151471589-151471709	0.0905701	-0.791665	3.194	0.00170047	0.610545	-1.29402
chr4:151701559-151701679	-0.0929394	-0.797756	-3.19375	0.00170185	0.610545	-1.29471
chr11:85418696-85418816	-0.0899088	-0.75318	-3.19353	0.00170308	0.610545	-1.29533
chr6:152339479-152339599	0.110611	-0.780014	3.19344	0.00170358	0.610545	-1.29557
chr1:8786606-8786726	0.179614	-0.375113	3.19339	0.00170384	0.610545	-1.2957
chr7:3550246-3550366	0.127466	-0.741351	3.19331	0.00170429	0.610545	-1.29593
chr1:8570526-8570646	0.116631	-0.618231	3.19308	0.00170556	0.610545	-1.29656
chr2:61549630-61549750	-0.0572081	-0.86604	-3.19246	0.00170902	0.610545	-1.29828
chr7:32511453-32511573	-0.0690666	-0.810305	-3.19241	0.00170925	0.610545	-1.29839
chr7:3871676-3871796	0.187038	-0.552073	3.192	0.00171154	0.610545	-1.29953
chr4:151245939-151246059	0.0820978	-0.803862	3.19177	0.0017128	0.610545	-1.30015
chr1:8591746-8591866	-0.122359	-0.687077	-3.1917	0.00171319	0.610545	-1.30034
chr5:137515451-137515571	0.0847603	-0.797809	3.19164	0.00171353	0.610545	-1.30051
chr11:85418246-85418366	0.127021	-0.533917	3.19159	0.00171383	0.610545	-1.30066
chr17:37873499-37873619	0.0756228	-0.838789	3.19115	0.00171627	0.610545	-1.30187
chr4:151842019-151842139	-0.0777144	-0.827973	-3.1911	0.00171658	0.610545	-1.30202
chr1:8478566-8478686	0.0921923	-0.726441	3.1902	0.00172159	0.610545	-1.30449
chr1:8415646-8415766	0.0853342	-0.810399	3.19018	0.00172168	0.610545	-1.30454
chr2:143648865-143648985	0.149045	-0.56698	3.18956	0.00172515	0.610545	-1.30625
chr4:151974229-151974349	0.0949013	-0.679613	3.18943	0.00172589	0.610545	-1.30661
chr1:8840116-8840236	0.110269	-0.685596	3.18939	0.00172611	0.610545	-1.30671
chr1:8643676-8643796	0.142484	-0.411955	3.18917	0.00172732	0.610545	-1.30731
chr7:32498633-32498753	0.0846132	-0.765325	3.18851	0.00173102	0.610545	-1.30913
chr7:4075626-4075746	0.115205	-0.583807	3.18806	0.00173354	0.610545	-1.31036
chr6:152206239-152206359	0.110211	-0.670295	3.18773	0.00173543	0.610545	-1.31128
chr11:117059241-117059361	-0.0852254	-0.805655	-3.18758	0.00173627	0.610545	-1.31169
chr3:191094135-191094255	0.0916498	-0.746791	3.18744	0.00173708	0.610545	-1.31209
chr4:151437929-151438049	0.113872	-0.677989	3.18713	0.0017388	0.610545	-1.31293
chr4:151416999-151417119	0.122881	-0.653768	3.18677	0.00174082	0.610545	-1.31391
chr4:119764038-119764158	0.0877593	-0.775212	3.1864	0.0017429	0.610545	-1.31492
chr7:4133956-4134076	0.0958023	-0.728099	3.18628	0.00174359	0.610545	-1.31526
chr2:61655500-61655620	0.134227	-0.428133	3.18618	0.00174418	0.610545	-1.31555
chr1:8752686-8752806	0.170733	-0.333398	3.18617	0.00174421	0.610545	-1.31556
chr4:151226279-151226399	-0.0786603	-0.814809	-3.18538	0.00174869	0.610545	-1.31774
chr2:216156944-216157064	-0.130473	-0.715203	-3.18495	0.00175114	0.610545	-1.31892
chr2:143652245-143652365	0.128993	-0.711872	3.18456	0.00175336	0.610545	-1.32
chr3:191082065-191082185	0.120435	-0.702943	3.18449	0.00175376	0.610545	-1.32019
chr4:151851119-151851239	0.159513	-0.410498	3.1844	0.00175424	0.610545	-1.32042
chr11:62276418-62276538	0.10754	-0.615095	3.18421	0.00175532	0.610545	-1.32094
chr2:143665665-143665785	-0.0854219	-0.819501	-3.1839	0.00175712	0.610545	-1.32181
chr2:143638275-143638395	-0.0959467	-0.669734	-3.18354	0.00175913	0.610545	-1.32278
chr6:152203339-152203459	0.0982205	-0.676996	3.18301	0.00176217	0.610545	-1.32425
chr2:143738945-143739065	0.148363	-0.403314	3.18299	0.00176227	0.610545	-1.32429
chr2:61546430-61546550	0.149027	-0.598148	3.18295	0.00176252	0.610545	-1.32442
chr7:3940896-3941016	-0.27619	-0.548889	-3.18246	0.00176532	0.610545	-1.32576
chr2:61687750-61687870	0.172938	-0.3134	3.18228	0.00176632	0.610545	-1.32624
chr6:152405819-152405939	0.0969445	-0.712473	3.18188	0.00176864	0.610545	-1.32735
chr4:151963089-151963209	0.105375	-0.739442	3.18173	0.00176947	0.610545	-1.32775
chr7:3349916-3350036	-0.0668834	-0.827237	-3.18172	0.00176953	0.610545	-1.32778
chr11:62317828-62317948	0.16844	-0.50764	3.18167	0.00176982	0.610545	-1.32792
chr11:85526496-85526616	0.072864	-0.853623	3.18138	0.00177152	0.610545	-1.32873
chr1:8508016-8508136	-0.0815427	-0.795481	-3.18137	0.00177156	0.610545	-1.32875
chr2:61556670-61556790	0.102563	-0.648431	3.18089	0.00177431	0.610545	-1.33007
chr11:85431016-85431136	-0.0893311	-0.736278	-3.1808	0.00177485	0.610545	-1.33032
chr4:151762219-151762339	-0.100033	-0.730757	-3.18077	0.00177502	0.610545	-1.3304
chr17:37834339-37834459	0.0999858	-0.710774	3.18042	0.00177703	0.610545	-1.33137
chr20:44677657-44677777	0.0776513	-0.780775	3.18013	0.00177871	0.610545	-1.33216
chr7:3426946-3427066	-0.0851519	-0.766329	-3.1801	0.00177883	0.610545	-1.33222
chr6:152315399-152315519	0.127034	-0.663654	3.17947	0.00178247	0.610545	-1.33395
chr4:119869608-119869728	0.124681	-0.826777	3.17917	0.00178423	0.610545	-1.33479
chr16:28484746-28484866	-0.267937	-0.565333	-3.17864	0.00178727	0.610545	-1.33623
chr4:119893048-119893168	-0.0662588	-0.787532	-3.17852	0.00178795	0.610545	-1.33656
chr6:152308579-152308699	0.143707	-0.704151	3.17831	0.00178917	0.610545	-1.33714
chr7:4225016-4225136	0.104942	-0.656182	3.17733	0.00179489	0.610545	-1.33984
chr7:3937566-3937686	-0.0592018	-0.891199	-3.17718	0.00179575	0.610545	-1.34025
chr5:137505631-137505751	0.131143	-0.570963	3.17697	0.00179699	0.610545	-1.34083
chr6:152334309-152334429	-0.0863951	-0.734362	-3.17682	0.00179785	0.610545	-1.34124
chr4:151414059-151414179	0.150276	-0.541255	3.17681	0.00179789	0.610545	-1.34126
chr11:117059251-117059371	-0.0877262	-0.817109	-3.17654	0.00179946	0.610545	-1.34199
chr1:8458826-8458946	0.107388	-0.68216	3.17648	0.00179981	0.610545	-1.34216
chr6:151988599-151988719	0.0970563	-0.726173	3.17582	0.00180364	0.610545	-1.34396
chr17:37819479-37819599	-0.0899489	-0.747641	-3.17566	0.0018046	0.610545	-1.34442
chr7:3552216-3552336	0.0950133	-0.686237	3.17547	0.00180572	0.610545	-1.34494
chr6:152088929-152089049	0.111116	-0.63899	3.17481	0.00180954	0.610545	-1.34673
chr17:37875849-37875969	0.0705462	-0.832776	3.17468	0.00181033	0.610545	-1.3471
chr4:151805229-151805349	-0.0782437	-0.83015	-3.17463	0.00181063	0.610545	-1.34724
chr3:191065735-191065855	0.0891033	-0.73742	3.17402	0.0018142	0.610545	-1.34891
chr6:152439869-152439989	0.165086	-0.631233	3.17359	0.0018167	0.610545	-1.35008
chr6:151974859-151974979	0.167341	-0.313732	3.17339	0.0018179	0.610545	-1.35064
chr7:4299336-4299456	0.107632	-0.592708	3.17325	0.00181868	0.610545	-1.351
chr1:8517326-8517446	0.111977	-0.673145	3.17285	0.00182103	0.610545	-1.3521
chr11:67002556-67002676	0.129254	-0.866974	3.17248	0.00182323	0.610545	-1.35312
chr6:152070179-152070299	-0.110984	-0.766487	-3.17188	0.00182674	0.610545	-1.35475
chr17:37845049-37845169	0.112099	-0.600671	3.17185	0.00182696	0.610545	-1.35485
chr7:3928756-3928876	0.0868436	-0.74372	3.17157	0.00182859	0.610545	-1.35561
chr4:119933278-119933398	0.156853	-0.653641	3.17153	0.00182885	0.610545	-1.35573
chr11:66937996-66938116	-0.250794	-0.686667	-3.17118	0.00183089	0.610545	-1.35667
chr1:8843936-8844056	0.0879135	-0.803806	3.17073	0.0018336	0.610545	-1.35792
chr17:37818209-37818329	0.112816	-0.529353	3.17054	0.00183471	0.610545	-1.35844
chr1:8770166-8770286	0.101173	-0.696796	3.17041	0.00183549	0.610545	-1.3588
chr1:8754176-8754296	0.214007	-0.361585	3.17031	0.00183605	0.610545	-1.35906
chr4:151918529-151918649	0.0971536	-0.686861	3.17028	0.00183626	0.610545	-1.35915
chr16:68263258-68263378	0.10962	-0.610182	3.17008	0.00183743	0.610545	-1.35969
chr17:37839909-37840029	0.0927912	-0.70947	3.16929	0.00184214	0.610545	-1.36186
chr5:137523531-137523651	0.0949124	-0.817032	3.16928	0.00184216	0.610545	-1.36187
chr6:152098309-152098429	-0.240635	-0.724	-3.1691	0.00184322	0.610545	-1.36236
chr1:8577566-8577686	0.117402	-0.515824	3.16896	0.00184407	0.610545	-1.36275
chr7:3801856-3801976	-0.0760115	-0.812192	-3.16859	0.00184627	0.610545	-1.36376
chr11:66866436-66866556	0.109555	-0.642161	3.16855	0.00184654	0.610545	-1.36388
chr2:61539430-61539550	0.14622	-0.430723	3.16814	0.00184898	0.610545	-1.365
chr4:151402539-151402659	0.108253	-0.767831	3.16794	0.00185016	0.610545	-1.36554
chr2:61628940-61629060	-0.118872	-0.770496	-3.16755	0.00185248	0.610545	-1.3666
chr1:8483906-8484026	0.159033	-0.676183	3.16629	0.00186004	0.610545	-1.37005
chr4:119746628-119746748	0.134032	-0.386049	3.16586	0.00186263	0.610545	-1.37123
chr7:4060046-4060166	-0.0583109	-0.86599	-3.16553	0.00186458	0.610545	-1.37212
chr17:37834529-37834649	0.107013	-0.643754	3.165	0.00186782	0.610545	-1.37359
chr6:152432769-152432889	0.0955649	-0.650212	3.16485	0.00186868	0.610545	-1.37398
chr2:61696460-61696580	0.101374	-0.671971	3.16462	0.0018701	0.610545	-1.37462
chr20:44661097-44661217	0.05845	-0.888927	3.16443	0.00187124	0.610545	-1.37514
chr4:151289049-151289169	0.0813663	-0.789625	3.16408	0.00187335	0.610545	-1.37609
chr7:3796756-3796876	0.110388	-0.710795	3.16398	0.00187395	0.610545	-1.37637
chr2:61471470-61471590	0.129273	-0.61558	3.16384	0.00187482	0.610545	-1.37676
chr4:151943629-151943749	-0.0866498	-0.768185	-3.16374	0.00187543	0.610545	-1.37703
chr4:151665199-151665319	0.0984728	-0.769056	3.16314	0.00187901	0.610545	-1.37865
chr11:62318698-62318818	0.14466	-0.777321	3.16291	0.00188045	0.610545	-1.3793
chr1:8617866-8617986	0.1496	-0.413312	3.1626	0.00188228	0.610545	-1.38012
chr5:137480961-137481081	0.109471	-0.650984	3.16247	0.00188312	0.610545	-1.3805
chr2:61546440-61546560	0.156146	-0.504954	3.16156	0.00188865	0.610545	-1.38299
chr7:3386286-3386406	0.166291	-0.587243	3.16094	0.0018924	0.610545	-1.38466
chr2:143772755-143772875	0.132271	-0.655204	3.16084	0.00189302	0.610545	-1.38494
chr7:3593936-3594056	0.0915158	-0.800278	3.16083	0.00189308	0.610545	-1.38497
chr1:8553656-8553776	0.127779	-0.431784	3.16055	0.0018948	0.610545	-1.38574
chr4:151234679-151234799	-0.0831121	-0.785083	-3.1602	0.0018969	0.610545	-1.38668
chr4:151853669-151853789	-0.0897505	-0.77449	-3.1597	0.00189997	0.610545	-1.38804
chr1:8816376-8816496	0.132521	-0.528525	3.1596	0.00190058	0.610545	-1.38832
chr4:151751809-151751929	0.142136	-0.720356	3.15948	0.0019013	0.610545	-1.38864
chr11:117056711-117056831	0.108648	-0.768221	3.15925	0.00190272	0.610545	-1.38927
chr2:143627245-143627365	0.118231	-0.557411	3.15901	0.00190424	0.610545	-1.38995
chr11:66902266-66902386	0.159745	-0.594254	3.15881	0.00190542	0.610545	-1.39047
chr7:32513033-32513153	0.135973	-0.806532	3.15866	0.00190636	0.610545	-1.39089
chr4:151346289-151346409	0.127611	-0.548851	3.15859	0.00190681	0.610545	-1.39109
chr2:216150114-216150234	0.108059	-0.678342	3.15849	0.00190743	0.610545	-1.39136
chr7:4004486-4004606	0.0892823	-0.726316	3.15819	0.00190927	0.610545	-1.39218
chr2:61435800-61435920	0.108133	-0.655252	3.15804	0.00191017	0.610545	-1.39258
chr4:119792278-119792398	-0.116515	-0.77002	-3.15798	0.00191053	0.610545	-1.39274
chr4:151959369-151959489	0.152105	-0.370924	3.15729	0.00191481	0.610545	-1.39464
chr2:61430760-61430880	0.0951195	-0.732645	3.15682	0.00191768	0.610545	-1.3959
chr2:61603590-61603710	-0.0853202	-0.774033	-3.15669	0.0019185	0.610545	-1.39627
chr4:151489499-151489619	0.100319	-0.673467	3.15653	0.00191949	0.610545	-1.3967
chr4:119863428-119863548	0.113368	-0.570189	3.15589	0.00192343	0.610545	-1.39844
chr2:61713300-61713420	0.16079	-0.577937	3.15545	0.00192613	0.610545	-1.39963
chr4:119849318-119849438	0.102115	-0.696613	3.15514	0.00192807	0.610545	-1.40048
chr4:151550419-151550539	0.183413	-0.506181	3.155	0.00192896	0.610545	-1.40087
chr4:119821618-119821738	0.110992	-0.620435	3.15487	0.00192974	0.610545	-1.40121
chr7:3721416-3721536	0.109235	-0.677563	3.15481	0.00193014	0.610545	-1.40139
chr8:145653902-145654022	0.215483	-0.616277	3.15448	0.00193217	0.610545	-1.40228
chr7:4048626-4048746	0.124889	-0.548214	3.15442	0.00193258	0.610545	-1.40246
chr11:66956896-66957016	-0.133759	-0.703102	-3.15429	0.00193338	0.610545	-1.40281
chr7:3407716-3407836	0.108215	-0.711728	3.15404	0.00193492	0.610545	-1.40348
chr7:3359136-3359256	0.0887802	-0.688013	3.15364	0.00193738	0.610545	-1.40456
chr4:151678999-151679119	0.095914	-0.664595	3.1536	0.00193765	0.610545	-1.40468
chr7:4253876-4253996	0.107035	-0.596745	3.15277	0.00194285	0.610545	-1.40695
chr2:216165174-216165294	-0.0920859	-0.758889	-3.1524	0.00194515	0.610545	-1.40795
chr1:8524516-8524636	0.0981406	-0.700041	3.15222	0.00194625	0.610545	-1.40843
chr20:44664147-44664267	0.0944454	-0.740009	3.15184	0.00194863	0.610545	-1.40946
chr4:151475329-151475449	-0.082864	-0.78791	-3.1516	0.00195013	0.610545	-1.41011
chr7:3508456-3508576	0.121484	-0.588266	3.15137	0.00195159	0.610545	-1.41075
chr2:61471480-61471600	0.127797	-0.624442	3.15121	0.00195259	0.610545	-1.41118
chr4:151738659-151738779	0.103941	-0.688328	3.15071	0.00195574	0.610545	-1.41255
chr11:66914676-66914796	0.138701	-0.732383	3.15064	0.00195622	0.610545	-1.41275
chr7:3600206-3600326	0.0998651	-0.680221	3.15057	0.00195665	0.610545	-1.41294
chr6:152002479-152002599	0.0908754	-0.764028	3.15055	0.00195675	0.610545	-1.41298
chr7:3477006-3477126	0.135386	-0.408633	3.15034	0.00195807	0.610545	-1.41355
chr7:4127676-4127796	0.0968319	-0.733628	3.15014	0.00195931	0.610545	-1.41409
chr4:119806328-119806448	0.0790566	-0.822787	3.14939	0.00196404	0.610545	-1.41613
chr7:32628003-32628123	0.113309	-0.610608	3.1491	0.00196592	0.610545	-1.41694
chr6:151930149-151930269	0.0916937	-0.674028	3.14855	0.0019694	0.610545	-1.41844
chr3:191021245-191021365	-0.0770166	-0.797465	-3.14852	0.00196959	0.610545	-1.41852
chr4:151825059-151825179	0.0677651	-0.858536	3.1485	0.00196967	0.610545	-1.41855
chr3:191045505-191045625	0.129532	-0.536311	3.14849	0.00196977	0.610545	-1.4186
chr16:28484576-28484696	-0.280576	-0.474922	-3.14827	0.00197116	0.610545	-1.41919
chr7:3314226-3314346	0.109835	-0.821165	3.14783	0.00197395	0.610545	-1.42039
chr2:61666320-61666440	0.174108	-0.75725	3.14709	0.00197862	0.610545	-1.42239
chr7:3379866-3379986	0.121646	-0.604116	3.147	0.0019792	0.610545	-1.42264
chr4:151773189-151773309	-0.0799999	-0.767272	-3.14656	0.001982	0.610545	-1.42384
chr6:151978429-151978549	0.156521	-0.601219	3.14625	0.00198397	0.610545	-1.42468
chr7:4149666-4149786	0.081906	-0.759786	3.14618	0.00198441	0.610545	-1.42487
chr4:119747968-119748088	0.112307	-0.611631	3.14578	0.00198698	0.610545	-1.42596
chr7:3910116-3910236	0.105309	-0.67493	3.14567	0.00198767	0.610545	-1.42625
chr3:191107625-191107745	0.263492	-0.593333	3.1456	0.00198813	0.610545	-1.42645
chr4:119960958-119961078	0.0968994	-0.772128	3.14541	0.00198935	0.610545	-1.42697
chr7:3865266-3865386	-0.0600808	-0.871221	-3.14509	0.00199138	0.610545	-1.42783
chr4:119905098-119905218	0.113451	-0.700593	3.14505	0.00199166	0.610545	-1.42795
chr2:143771645-143771765	0.0716649	-0.850337	3.14496	0.00199223	0.610545	-1.4282
chr7:3460226-3460346	-0.0853075	-0.776267	-3.14491	0.00199256	0.610545	-1.42833
chr4:151664519-151664639	0.103686	-0.691313	3.14478	0.00199334	0.610545	-1.42866
chr17:37828019-37828139	0.0973856	-0.691173	3.14425	0.00199673	0.610545	-1.4301
chr4:151354879-151354999	-0.109452	-0.833768	-3.1442	0.00199707	0.610545	-1.43025
chr2:143772765-143772885	0.144685	-0.606463	3.14402	0.00199826	0.610545	-1.43075
chr4:151210829-151210949	-0.0672664	-0.877214	-3.14394	0.00199877	0.610545	-1.43097
chr7:3292466-3292586	0.231746	-0.748889	3.14375	0.00199998	0.610545	-1.43148
chr4:151781219-151781339	0.133072	-0.550402	3.14337	0.00200241	0.610545	-1.43251
chr4:151628539-151628659	-0.0829259	-0.734496	-3.14324	0.00200324	0.610545	-1.43286
chr3:191037625-191037745	0.189836	-0.551123	3.14285	0.00200577	0.610545	-1.43393
chr4:119885418-119885538	0.241357	-0.683537	3.14266	0.00200696	0.610545	-1.43443
chr4:151947769-151947889	-0.0993713	-0.759647	-3.14252	0.00200785	0.610545	-1.43481
chr4:151252639-151252759	0.0830012	-0.796081	3.14222	0.00200983	0.610545	-1.43564
chr1:150241745-150241865	0.124127	-0.66004	3.14221	0.0020099	0.610545	-1.43567
chr4:151557239-151557359	0.121623	-0.675911	3.14217	0.00201013	0.610545	-1.43577
chr7:3731426-3731546	-0.078139	-0.835896	-3.14199	0.00201127	0.610545	-1.43625
chr7:32531453-32531573	-0.0598227	-0.898804	-3.14187	0.00201207	0.610545	-1.43658
chr7:4059946-4060066	0.0779763	-0.819745	3.14153	0.00201423	0.610545	-1.43749
chr1:8554236-8554356	0.137273	-0.441632	3.14139	0.00201514	0.610545	-1.43787
chr17:37875499-37875619	0.120041	-0.549361	3.14124	0.00201615	0.610545	-1.4383
chr2:61466000-61466120	0.266667	-0.546667	3.14121	0.00201636	0.610545	-1.43838
chr4:151601339-151601459	0.0711856	-0.850251	3.14093	0.00201817	0.610545	-1.43914
chr4:151262489-151262609	0.108001	-0.891306	3.14079	0.00201906	0.610545	-1.43952
chr11:66845916-66846036	0.10446	-0.651562	3.1405	0.0020209	0.610545	-1.44029
chr2:143806235-143806355	0.145897	-0.574503	3.14043	0.00202135	0.610545	-1.44048
chr3:191057945-191058065	-0.0831418	-0.778874	-3.13993	0.00202465	0.610545	-1.44186
chr17:37839339-37839459	0.156515	-0.566049	3.13968	0.00202626	0.610545	-1.44253
chr1:8627546-8627666	0.0854686	-0.735714	3.13954	0.00202716	0.610545	-1.44291
chr6:152014489-152014609	-0.0652262	-0.829271	-3.13905	0.00203034	0.610545	-1.44423
chr7:4030996-4031116	0.077109	-0.764304	3.13894	0.00203108	0.610545	-1.44454
chr4:119932488-119932608	0.12784	-0.482364	3.13854	0.00203369	0.610545	-1.44562
chr1:8485796-8485916	0.121921	-0.664479	3.13851	0.00203384	0.610545	-1.44569
chr4:151576569-151576689	0.0904026	-0.781211	3.13844	0.00203433	0.610545	-1.44589
chr2:61501800-61501920	0.101056	-0.660589	3.13766	0.00203941	0.610545	-1.448
chr7:3586776-3586896	0.114944	-0.715101	3.13761	0.00203972	0.610545	-1.44813
chr2:216166214-216166334	-0.0791667	-0.809248	-3.13751	0.0020404	0.610545	-1.44841
chr7:3749986-3750106	0.0975856	-0.759386	3.13747	0.00204064	0.610545	-1.44851
chr2:61597620-61597740	-0.0695798	-0.853848	-3.13734	0.0020415	0.610545	-1.44887
chr4:151226979-151227099	0.111309	-0.675137	3.13685	0.00204473	0.610545	-1.45021
chr1:8635836-8635956	-0.0600085	-0.870389	-3.13672	0.00204556	0.610545	-1.45055
chr6:152339659-152339779	-0.0933579	-0.75719	-3.13632	0.00204818	0.610545	-1.45163
chr7:32598313-32598433	0.103489	-0.734944	3.13631	0.00204824	0.610545	-1.45166
chr7:3355286-3355406	0.109889	-0.608414	3.13623	0.0020488	0.610545	-1.45189
chr2:143702115-143702235	-0.0831948	-0.794606	-3.13621	0.0020489	0.610545	-1.45193
chr11:66947016-66947136	0.172251	-0.682274	3.13559	0.00205299	0.610545	-1.45362
chr4:151337039-151337159	0.0921171	-0.744039	3.13504	0.00205658	0.610545	-1.4551
chr7:4047096-4047216	0.114898	-0.664647	3.13488	0.00205763	0.610545	-1.45553
chr1:8786406-8786526	0.216655	-0.163802	3.13475	0.00205854	0.610545	-1.4559
chr11:85435366-85435486	0.112191	-0.536329	3.1344	0.0020608	0.610545	-1.45683
chr4:151915279-151915399	-0.0956851	-0.748598	-3.13426	0.00206174	0.610545	-1.45722
chr11:85513056-85513176	0.160282	-0.749219	3.13414	0.00206253	0.610545	-1.45754
chr4:151454789-151454909	-0.0859898	-0.782011	-3.1339	0.00206413	0.610545	-1.4582
chr1:8621696-8621816	0.126397	-0.546138	3.13385	0.00206447	0.610545	-1.45834
chr4:151591399-151591519	0.115812	-0.668402	3.13377	0.00206497	0.610545	-1.45854
chr7:4254196-4254316	-0.0608967	-0.827548	-3.13369	0.0020655	0.610545	-1.45876
chr7:3463886-3464006	-0.0912114	-0.80455	-3.13369	0.00206552	0.610545	-1.45877
chr4:119863238-119863358	0.13317	-0.452324	3.13356	0.00206635	0.610545	-1.45911
chr11:62345298-62345418	0.235979	-0.753333	3.13337	0.00206761	0.610545	-1.45962
chr11:66845416-66845536	0.114401	-0.815296	3.13332	0.00206798	0.610545	-1.45977
chr2:143792735-143792855	0.175841	-0.45372	3.13318	0.00206888	0.610545	-1.46014
chr4:151635959-151636079	-0.0823892	-0.768053	-3.13316	0.00206902	0.610545	-1.4602
chr1:8734856-8734976	-0.0738503	-0.851792	-3.13291	0.00207065	0.610545	-1.46086
chr1:8565466-8565586	-0.0986989	-0.797431	-3.13284	0.00207113	0.610545	-1.46106
chr1:8456306-8456426	-0.0880793	-0.797302	-3.13255	0.00207307	0.610545	-1.46185
chr7:3561306-3561426	0.11373	-0.649423	3.13254	0.00207315	0.610545	-1.46188
chr2:143652285-143652405	0.138411	-0.755879	3.1324	0.00207404	0.610545	-1.46225
chr4:2933896-2934016	0.119426	-0.680895	3.13212	0.00207591	0.610545	-1.46301
chr4:151584169-151584289	-0.110439	-0.770659	-3.13111	0.00208264	0.610545	-1.46575
chr4:151960539-151960659	-0.271958	-0.531111	-3.13095	0.00208372	0.610545	-1.46619
chr6:152250189-152250309	0.104571	-0.637364	3.1309	0.00208402	0.610545	-1.46631
chr7:4272606-4272726	-0.0632956	-0.871843	-3.13074	0.00208509	0.610545	-1.46675
chr4:119932718-119932838	0.0848606	-0.706155	3.12997	0.00209024	0.610545	-1.46883
chr3:191106005-191106125	0.143724	-0.647158	3.12995	0.0020904	0.610545	-1.4689
chr2:61477370-61477490	0.126878	-0.534487	3.1298	0.00209142	0.610545	-1.46931
chr2:143720305-143720425	0.101395	-0.697214	3.12972	0.0020919	0.610545	-1.4695
chr2:61430840-61430960	-0.0930887	-0.746242	-3.12921	0.00209535	0.610545	-1.4709
chr4:151711139-151711259	-0.0692524	-0.861232	-3.129	0.00209677	0.610545	-1.47147
chr11:62261588-62261708	0.0910368	-0.759892	3.12887	0.00209759	0.610545	-1.4718
chr2:61420360-61420480	-0.170568	-0.556077	-3.12856	0.00209971	0.610545	-1.47266
chr1:8432496-8432616	0.104933	-0.830317	3.12853	0.00209992	0.610545	-1.47274
chr4:151250609-151250729	-0.0900542	-0.728134	-3.12822	0.00210199	0.610545	-1.47357
chr4:151190659-151190779	0.137848	-0.57289	3.12786	0.0021044	0.610545	-1.47454
chr1:8643656-8643776	0.151951	-0.268128	3.12755	0.00210651	0.610545	-1.47539
chr2:143601295-143601415	0.108372	-0.601897	3.12703	0.00211001	0.610545	-1.4768
chr7:3349826-3349946	0.108946	-0.534501	3.12694	0.00211061	0.610545	-1.47704
chr1:8874616-8874736	0.111777	-0.597773	3.1269	0.00211088	0.610545	-1.47714
chr6:152008269-152008389	-0.0656715	-0.841332	-3.12683	0.00211133	0.610545	-1.47732
chr7:32575683-32575803	0.125213	-0.63234	3.12678	0.0021117	0.610545	-1.47747
chr7:3585826-3585946	-0.0749669	-0.808124	-3.12677	0.00211177	0.610545	-1.4775
chr6:152002689-152002809	0.101606	-0.648841	3.12674	0.00211196	0.610545	-1.47758
chr2:61433650-61433770	0.100611	-0.71718	3.12661	0.00211285	0.610545	-1.47793
chr7:3992216-3992336	0.142048	-0.573978	3.12641	0.00211418	0.610545	-1.47847
chr3:191094525-191094645	0.116575	-0.630464	3.12579	0.00211837	0.610545	-1.48014
chr6:152065849-152065969	0.222222	-0.8	3.12569	0.00211906	0.610545	-1.48041
chr6:151940609-151940729	0.107417	-0.678044	3.1256	0.00211964	0.610545	-1.48064
chr2:143721425-143721545	0.103492	-0.792599	3.12549	0.0021204	0.610545	-1.48095
chr7:3553076-3553196	0.124344	-0.580382	3.12548	0.00212049	0.610545	-1.48098
chr17:37861899-37862019	0.135422	-0.511047	3.12546	0.00212059	0.610545	-1.48102
chr17:37814289-37814409	0.12657	-0.468943	3.12538	0.00212114	0.610545	-1.48125
chr6:152157949-152158069	0.113297	-0.562365	3.12537	0.00212123	0.610545	-1.48128
chr6:152131929-152132049	0.102259	-0.667774	3.12499	0.00212378	0.610545	-1.4823
chr7:4251166-4251286	0.162689	-0.614984	3.12485	0.00212475	0.610545	-1.48268
chr7:3434826-3434946	0.1086	-0.655601	3.12437	0.00212799	0.610545	-1.48397
chr4:151399209-151399329	0.0837617	-0.783498	3.12425	0.00212883	0.610545	-1.4843
chr7:4235126-4235246	-0.0733801	-0.786662	-3.12401	0.00213043	0.610545	-1.48494
chr7:32502123-32502243	0.105069	-0.585115	3.12387	0.00213139	0.610545	-1.48532
chr7:3376836-3376956	0.128748	-0.460576	3.12357	0.00213349	0.610545	-1.48615
chr4:151851709-151851829	-0.0799846	-0.765553	-3.12344	0.00213433	0.610545	-1.48649
chr7:4129746-4129866	0.0920381	-0.675057	3.12339	0.00213467	0.610545	-1.48662
chr4:151825929-151826049	0.118381	-0.592896	3.1223	0.00214211	0.610545	-1.48956
chr19:15164773-15164893	0.149447	-0.437609	3.12227	0.00214236	0.610545	-1.48966
chr4:151786899-151787019	-0.165079	-0.893333	-3.12224	0.00214251	0.610545	-1.48972
chr1:8842276-8842396	0.108088	-0.621815	3.12221	0.00214271	0.610545	-1.4898
chr11:66916186-66916306	0.141227	-0.736648	3.12216	0.00214308	0.610545	-1.48995
chr6:152112319-152112439	-0.133467	-0.724454	-3.12204	0.00214388	0.610545	-1.49026
chr1:8859206-8859326	0.150367	-0.764879	3.12186	0.00214514	0.610545	-1.49076
chr4:151820609-151820729	0.0918968	-0.759012	3.12178	0.00214571	0.610545	-1.49098
chr7:4069116-4069236	0.16636	-0.435048	3.12165	0.00214656	0.610545	-1.49132
chr4:119862848-119862968	0.0968946	-0.685946	3.12153	0.00214738	0.610545	-1.49164
chr20:44688307-44688427	0.111589	-0.517097	3.12121	0.00214956	0.610545	-1.4925
chr11:62327008-62327128	0.0935766	-0.738578	3.12065	0.00215344	0.610545	-1.49402
chr2:61645530-61645650	0.135114	-0.436355	3.12056	0.00215409	0.610545	-1.49428
chr2:143742555-143742675	0.112847	-0.678974	3.1201	0.00215724	0.610545	-1.49551
chr4:119768478-119768598	0.0984759	-0.737193	3.12	0.00215792	0.610545	-1.49578
chr2:61713310-61713430	0.141293	-0.646338	3.11951	0.00216131	0.610545	-1.49711
chr2:61542360-61542480	-0.0987655	-0.773185	-3.11948	0.0021615	0.610545	-1.49718
chr11:85531806-85531926	-0.0891283	-0.768782	-3.11942	0.0021619	0.610545	-1.49734
chr4:151672989-151673109	0.0872055	-0.749677	3.11933	0.00216256	0.610545	-1.4976
chr1:150242035-150242155	0.127481	-0.704905	3.11801	0.00217165	0.610545	-1.50114
chr2:143702065-143702185	0.108153	-0.605339	3.118	0.00217173	0.610545	-1.50118
chr4:151915779-151915899	0.0905325	-0.76255	3.11793	0.00217221	0.610545	-1.50136
chr16:28506496-28506616	-0.0902475	-0.787828	-3.11793	0.00217223	0.610545	-1.50137
chr11:66937826-66937946	-0.143127	-0.869856	-3.11786	0.00217271	0.610545	-1.50156
chr4:119852688-119852808	0.117456	-0.484847	3.11778	0.00217327	0.610545	-1.50177
chr1:8878736-8878856	-0.08632	-0.846427	-3.11756	0.00217476	0.610545	-1.50236
chr7:4110726-4110846	0.257778	-0.664	3.11748	0.00217536	0.610545	-1.50259
chr4:151250799-151250919	-0.0934762	-0.764043	-3.11744	0.00217564	0.610545	-1.5027
chr17:37825269-37825389	0.198285	-0.300661	3.11708	0.00217813	0.610545	-1.50366
chr4:119902208-119902328	0.118342	-0.583861	3.11672	0.00218058	0.610545	-1.50461
chr7:4025406-4025526	0.0969451	-0.724894	3.11638	0.00218298	0.610545	-1.50554
chr17:37862099-37862219	0.109698	-0.573866	3.11633	0.00218331	0.610545	-1.50567
chr2:143710675-143710795	0.111582	-0.622804	3.11623	0.00218403	0.610545	-1.50595
chr1:8636346-8636466	-0.0906999	-0.768582	-3.11613	0.00218469	0.610545	-1.50621
chr6:152171379-152171499	0.167715	-0.593977	3.11595	0.00218596	0.610545	-1.5067
chr2:61613450-61613570	-0.0907364	-0.764592	-3.11563	0.00218818	0.610545	-1.50755
chr2:61470640-61470760	0.216039	-0.386247	3.11547	0.0021893	0.610545	-1.50799
chr4:119793208-119793328	0.0814364	-0.732443	3.11468	0.00219487	0.610545	-1.51014
chr11:117050321-117050441	0.116522	-0.659363	3.11426	0.00219779	0.610545	-1.51126
chr6:152274119-152274239	0.115928	-0.556172	3.11394	0.00220006	0.610545	-1.51213
chr4:151960849-151960969	-0.093333	-0.726664	-3.11385	0.00220063	0.610545	-1.51235
chr6:152023959-152024079	0.0804502	-0.781507	3.11358	0.00220258	0.610545	-1.5131
chr2:61546450-61546570	0.16177	-0.485117	3.11334	0.00220424	0.610545	-1.51374
chr1:8608076-8608196	0.12152	-0.548613	3.11319	0.00220525	0.610545	-1.51413
chr3:191041405-191041525	0.126376	-0.475627	3.11265	0.00220906	0.610545	-1.51558
chr2:143757545-143757665	0.121593	-0.691858	3.11263	0.00220922	0.610545	-1.51564
chr6:152411159-152411279	0.107952	-0.673508	3.11215	0.00221262	0.610545	-1.51695
chr11:62293388-62293508	0.0844023	-0.792287	3.11179	0.00221515	0.610545	-1.51791
chr7:3386656-3386776	0.11885	-0.59074	3.11177	0.00221526	0.610545	-1.51795
chr11:62359988-62360108	-0.083455	-0.822843	-3.11158	0.00221659	0.610545	-1.51846
chr6:152174379-152174499	0.143994	-0.697565	3.11143	0.00221769	0.610545	-1.51888
chr11:85512126-85512246	-0.0707453	-0.840903	-3.11081	0.0022221	0.610545	-1.52056
chr6:152211919-152212039	-0.138607	-0.712256	-3.11076	0.00222243	0.610545	-1.52068
chr2:61631860-61631980	-0.0731557	-0.82793	-3.11071	0.00222276	0.610545	-1.52081
chr6:152009649-152009769	0.108265	-0.638531	3.11069	0.00222291	0.610545	-1.52087
chr17:37867729-37867849	0.126348	-0.59321	3.11054	0.002224	0.610545	-1.52128
chr11:62342238-62342358	0.126209	-0.597694	3.11027	0.00222589	0.610545	-1.522
chr3:191074585-191074705	0.0971392	-0.692155	3.11014	0.00222681	0.610545	-1.52235
chr1:8634206-8634326	0.138889	-0.707695	3.10994	0.00222821	0.610545	-1.52288
chr3:191085695-191085815	-0.0940005	-0.775949	-3.10986	0.00222881	0.610545	-1.52311
chr7:4214836-4214956	0.0885582	-0.71542	3.10973	0.00222971	0.610545	-1.52345
chr4:151250789-151250909	-0.0827891	-0.790662	-3.10938	0.00223221	0.610545	-1.52439
chr4:151277259-151277379	0.119339	-0.610611	3.10937	0.0022323	0.610545	-1.52443
chr6:152251899-152252019	0.11399	-0.609352	3.10917	0.00223371	0.610545	-1.52496
chr20:44670137-44670257	0.118539	-0.501941	3.10879	0.00223641	0.610545	-1.52598
chr4:2941776-2941896	0.106373	-0.576353	3.10875	0.00223667	0.610545	-1.52608
chr7:3871486-3871606	0.269841	-0.566667	3.10831	0.0022398	0.610545	-1.52727
chr7:4251056-4251176	-0.0644634	-0.863885	-3.10805	0.00224166	0.610545	-1.52797
chr4:119739538-119739658	0.0861293	-0.777599	3.10784	0.00224317	0.610545	-1.52854
chr7:32583083-32583203	0.103376	-0.66405	3.1078	0.00224344	0.610545	-1.52864
chr7:3768906-3769026	0.102273	-0.718827	3.10771	0.00224411	0.610545	-1.52889
chr1:8688496-8688616	0.126228	-0.691743	3.10764	0.00224463	0.610545	-1.52909
chr4:151537569-151537689	-0.101522	-0.733926	-3.10762	0.00224477	0.610545	-1.52914
chr7:3865246-3865366	-0.064192	-0.85645	-3.10666	0.00225164	0.611353	-1.53172
chr7:4060656-4060776	0.0889598	-0.699551	3.10664	0.00225177	0.611353	-1.53177
chr7:3522096-3522216	0.0998551	-0.632334	3.10654	0.0022525	0.611353	-1.53204
chr4:151913099-151913219	0.15902	-0.809722	3.10623	0.00225469	0.611517	-1.53287
chr4:119815968-119816088	0.0947356	-0.719579	3.10559	0.00225932	0.612279	-1.5346
chr3:191094535-191094655	0.122408	-0.584509	3.10499	0.00226363	0.612279	-1.53621
chr11:85515206-85515326	0.0971104	-0.666853	3.10462	0.0022663	0.612279	-1.5372
chr2:61628950-61629070	-0.130333	-0.710994	-3.10451	0.00226709	0.612279	-1.5375
chr2:61517260-61517380	0.0686869	-0.827691	3.10449	0.0022672	0.612279	-1.53754
chr11:66849536-66849656	0.117059	-0.555391	3.1044	0.00226785	0.612279	-1.53778
chr4:151490669-151490789	0.0854004	-0.756723	3.10427	0.00226878	0.612279	-1.53813
chr2:216154634-216154754	0.121086	-0.891906	3.10407	0.00227021	0.612279	-1.53866
chr7:3468746-3468866	0.135495	-0.517529	3.10364	0.00227336	0.6127	-1.53983
chr11:62328118-62328238	0.0885949	-0.759106	3.10305	0.00227763	0.612875	-1.54142
chr11:85470396-85470516	0.106116	-0.638521	3.10272	0.00228001	0.612875	-1.5423
chr3:191045525-191045645	0.0933455	-0.69105	3.1026	0.00228088	0.612875	-1.54263
chr7:3426466-3426586	0.0889314	-0.709857	3.10253	0.00228138	0.612875	-1.54281
chr6:151987039-151987159	0.0879362	-0.778071	3.10245	0.00228196	0.612875	-1.54302
chr4:151310899-151311019	0.168849	-0.445556	3.1017	0.0022874	0.613907	-1.54503
chr4:151246739-151246859	0.0976662	-0.647588	3.10074	0.00229439	0.614874	-1.54761
chr4:151602569-151602689	0.089923	-0.758846	3.10002	0.00229962	0.614874	-1.54954
chr11:85497196-85497316	0.180262	-0.760401	3.09995	0.00230014	0.614874	-1.54973
chr7:32592333-32592453	0.0993306	-0.680301	3.09985	0.00230086	0.614874	-1.54999
chr7:3435676-3435796	0.0859796	-0.775991	3.09964	0.00230239	0.614874	-1.55055
chr7:3647196-3647316	0.0890317	-0.777343	3.09951	0.00230336	0.614874	-1.55091
chr7:4053326-4053446	0.123164	-0.55999	3.09933	0.00230466	0.614874	-1.55139
chr4:119959728-119959848	0.0973855	-0.697402	3.0992	0.00230565	0.614874	-1.55175
chr7:3562836-3562956	0.116022	-0.605389	3.09904	0.00230681	0.614874	-1.55217
chr7:3995986-3996106	0.102052	-0.600967	3.09891	0.00230779	0.614874	-1.55253
chr7:3471876-3471996	0.0935789	-0.736288	3.0985	0.00231074	0.614874	-1.55361
chr7:3640636-3640756	0.149909	-0.48606	3.0981	0.00231372	0.614874	-1.5547
chr17:37868029-37868149	0.0660352	-0.827982	3.09785	0.00231558	0.614874	-1.55538
chr4:151635969-151636089	-0.0771585	-0.791763	-3.0974	0.00231885	0.614874	-1.55657
chr11:62294538-62294658	0.0678292	-0.815366	3.09701	0.00232173	0.614874	-1.55762
chr4:119873678-119873798	0.11238	-0.728695	3.09689	0.00232264	0.614874	-1.55795
chr6:152315959-152316079	-0.101769	-0.715787	-3.09675	0.00232368	0.614874	-1.55833
chr17:37879689-37879809	0.108975	-0.641798	3.09649	0.0023256	0.614874	-1.55903
chr7:3591516-3591636	0.096246	-0.772005	3.09638	0.00232636	0.614874	-1.5593
chr2:143710655-143710775	0.120602	-0.652726	3.09585	0.00233026	0.614874	-1.56072
chr7:3722756-3722876	-0.0705659	-0.858854	-3.09578	0.00233083	0.614874	-1.56092
chr2:143724585-143724705	0.138757	-0.409542	3.09535	0.00233396	0.614874	-1.56206
chr11:62295688-62295808	0.0773421	-0.740267	3.09501	0.0023365	0.614874	-1.56298
chr7:3446286-3446406	0.0799142	-0.792473	3.09472	0.00233866	0.614874	-1.56376
chr7:3670236-3670356	0.138413	-0.738058	3.09471	0.00233873	0.614874	-1.56378
chr15:75018865-75018985	0.126878	-0.498317	3.09466	0.00233913	0.614874	-1.56393
chr2:61662610-61662730	0.110363	-0.665021	3.09462	0.0023394	0.614874	-1.56403
chr17:37818219-37818339	0.107342	-0.604123	3.09422	0.00234234	0.614874	-1.56509
chr2:61495870-61495990	0.0868642	-0.755884	3.09398	0.00234416	0.614874	-1.56574
chr2:143646775-143646895	-0.066736	-0.828616	-3.09396	0.00234428	0.614874	-1.56578
chr7:3678626-3678746	0.14049	-0.51379	3.09369	0.00234629	0.614874	-1.56651
chr6:152102749-152102869	0.113284	-0.604601	3.09366	0.00234658	0.614874	-1.56661
chr11:62218698-62218818	-0.0915668	-0.709191	-3.09315	0.00235035	0.614874	-1.56797
chr4:119942438-119942558	-0.088457	-0.760984	-3.09299	0.00235155	0.614874	-1.5684
chr4:119944868-119944988	0.104523	-0.669482	3.09208	0.0023583	0.614874	-1.57082
chr6:152249449-152249569	0.263492	-0.526667	3.09182	0.0023603	0.614874	-1.57154
chr7:3537936-3538056	0.0760454	-0.787322	3.09169	0.00236125	0.614874	-1.57188
chr1:8655996-8656116	-0.0789635	-0.834683	-3.09145	0.00236303	0.614874	-1.57252
chr7:4223276-4223396	0.16802	-0.624275	3.09141	0.00236337	0.614874	-1.57264
chr4:119900168-119900288	0.093904	-0.692819	3.09138	0.00236356	0.614874	-1.5727
chr6:152042449-152042569	-0.0695392	-0.835743	-3.09068	0.00236882	0.614874	-1.57458
chr7:3710346-3710466	0.0702352	-0.773243	3.09064	0.00236909	0.614874	-1.57468
chr7:3511836-3511956	0.0848846	-0.749665	3.09027	0.0023719	0.614874	-1.57568
chr7:3795306-3795426	0.129674	-0.582436	3.08991	0.0023746	0.614874	-1.57664
chr2:143665805-143665925	0.0865972	-0.835319	3.08978	0.00237555	0.614874	-1.57698
chr20:44640237-44640357	0.159905	-0.515634	3.08889	0.00238232	0.614874	-1.57938
chr6:152312479-152312599	0.146291	-0.416076	3.08853	0.00238502	0.614874	-1.58034
chr17:37833939-37834059	0.0876933	-0.663343	3.08816	0.00238783	0.614874	-1.58133
chr7:4174486-4174606	0.116914	-0.574182	3.088	0.00238902	0.614874	-1.58175
chr11:85485376-85485496	-0.0827827	-0.658143	-3.08792	0.00238964	0.614874	-1.58197
chr4:151811989-151812109	0.0953571	-0.691901	3.08776	0.00239084	0.614874	-1.58239
chr2:143665705-143665825	-0.0900029	-0.730788	-3.08737	0.00239377	0.614874	-1.58343
chr11:85418686-85418806	-0.0887509	-0.751192	-3.0873	0.00239432	0.614874	-1.58362
chr11:117058421-117058541	-0.0647413	-0.849641	-3.08701	0.00239649	0.614874	-1.58439
chr6:152000859-152000979	0.0913009	-0.702351	3.08684	0.00239781	0.614874	-1.58485
chr1:8658956-8659076	0.121042	-0.604494	3.08673	0.00239864	0.614874	-1.58514
chr2:61549550-61549670	0.127794	-0.553097	3.08638	0.00240128	0.614874	-1.58607
chr11:85488416-85488536	0.100768	-0.638	3.08633	0.00240165	0.614874	-1.5862
chr4:151668399-151668519	0.0880674	-0.674598	3.08633	0.0024017	0.614874	-1.58622
chr2:143784765-143784885	0.130649	-0.60939	3.08577	0.00240595	0.614874	-1.58771
chr4:151225239-151225359	0.133168	-0.47567	3.08553	0.00240779	0.614874	-1.58836
chr6:152418699-152418819	0.119695	-0.586066	3.08551	0.00240792	0.614874	-1.5884
chr1:8598766-8598886	-0.066123	-0.875722	-3.08548	0.00240817	0.614874	-1.58849
chr6:152183559-152183679	-0.090685	-0.775704	-3.08544	0.00240846	0.614874	-1.5886
chr4:151641919-151642039	0.101011	-0.657953	3.08543	0.00240853	0.614874	-1.58862
chr4:151367259-151367379	0.154816	-0.668646	3.08543	0.00240857	0.614874	-1.58863
chr7:3753906-3754026	0.119699	-0.527901	3.08536	0.00240904	0.614874	-1.5888
chr7:3679726-3679846	-0.138135	-0.552527	-3.08507	0.00241128	0.614874	-1.58958
chr2:143734995-143735115	-0.0743732	-0.837083	-3.08491	0.00241253	0.614874	-1.59002
chr4:151256439-151256559	0.123709	-0.878614	3.08474	0.00241383	0.614874	-1.59047
chr11:66918756-66918876	0.200107	-0.56906	3.08446	0.00241592	0.614874	-1.5912
chr2:61600330-61600450	0.0980904	-0.806003	3.08441	0.00241633	0.614874	-1.59135
chr20:44676067-44676187	0.0650916	-0.864545	3.08427	0.0024174	0.614874	-1.59172
chr4:151584179-151584299	-0.104363	-0.801406	-3.08412	0.00241853	0.614874	-1.59212
chr7:3926396-3926516	0.172796	-0.491301	3.08394	0.00241994	0.614874	-1.59261
chr7:3883266-3883386	-0.0652957	-0.837475	-3.08384	0.0024207	0.614874	-1.59287
chr16:90085331-90085451	0.120419	-0.580906	3.08369	0.00242183	0.614874	-1.59327
chr7:3406916-3407036	0.115261	-0.548699	3.08357	0.00242277	0.614874	-1.5936
chr6:152161099-152161219	0.0997787	-0.737503	3.08339	0.00242411	0.614874	-1.59406
chr1:8775526-8775646	-0.139374	-0.514172	-3.08284	0.00242833	0.614874	-1.59553
chr2:216161054-216161174	0.083796	-0.712939	3.08238	0.00243186	0.614874	-1.59676
chr11:66849706-66849826	0.11196	-0.533216	3.08212	0.00243391	0.614874	-1.59747
chr7:3375226-3375346	0.0987968	-0.711466	3.0821	0.00243407	0.614874	-1.59752
chr1:8615856-8615976	0.129378	-0.585736	3.08206	0.00243437	0.614874	-1.59763
chr7:4091816-4091936	0.109993	-0.566676	3.08183	0.00243612	0.614874	-1.59824
chr11:85488486-85488606	-0.0765217	-0.826195	-3.08126	0.00244049	0.614874	-1.59975
chr4:119818958-119819078	0.0864322	-0.720964	3.08108	0.00244187	0.614874	-1.60023
chr7:4235246-4235366	0.0988413	-0.568074	3.08103	0.00244229	0.614874	-1.60037
chr11:62241938-62242058	0.147922	-0.568657	3.08098	0.00244265	0.614874	-1.60049
chr7:4091806-4091926	0.108625	-0.611918	3.08098	0.00244267	0.614874	-1.6005
chr2:143632455-143632575	0.0893403	-0.685264	3.08086	0.00244361	0.614874	-1.60083
chr7:4061766-4061886	0.111365	-0.646218	3.08083	0.00244386	0.614874	-1.60091
chr7:32512713-32512833	0.0824328	-0.792423	3.08076	0.00244441	0.614874	-1.6011
chr7:32581283-32581403	0.138201	-0.761168	3.08043	0.00244691	0.614874	-1.60196
chr16:28484756-28484876	-0.261587	-0.538667	-3.08019	0.00244877	0.614874	-1.60261
chr7:3971806-3971926	-0.0750583	-0.820113	-3.08015	0.00244911	0.614874	-1.60272
chr6:152439739-152439859	-0.261905	-0.616667	-3.08011	0.00244944	0.614874	-1.60284
chr11:117044391-117044511	-0.083384	-0.701433	-3.0797	0.0024526	0.614874	-1.60393
chr11:66964366-66964486	0.148723	-0.558587	3.07948	0.00245426	0.614874	-1.6045
chr2:143808015-143808135	0.171429	-0.88	3.07944	0.00245461	0.614874	-1.60462
chr7:4104636-4104756	0.171429	-0.88	3.07944	0.00245461	0.614874	-1.60462
chr7:32533253-32533373	0.171429	-0.88	3.07944	0.00245461	0.614874	-1.60462
chr17:37834349-37834469	0.0943381	-0.71385	3.07935	0.00245533	0.614874	-1.60487
chr7:3724206-3724326	0.0820118	-0.808107	3.07898	0.00245814	0.615178	-1.60583
chr2:143628495-143628615	0.141177	-0.55993	3.07833	0.00246326	0.615736	-1.60759
chr1:8666946-8667066	0.108233	-0.658503	3.07804	0.00246552	0.615736	-1.60836
chr11:62219568-62219688	0.101073	-0.697519	3.07779	0.00246745	0.615736	-1.60902
chr1:8644036-8644156	0.129221	-0.522028	3.0777	0.0024681	0.615736	-1.60924
chr7:32581403-32581523	-0.253968	-0.622222	-3.07728	0.0024714	0.615736	-1.61037
chr7:4114726-4114846	0.0828101	-0.735723	3.07665	0.00247631	0.615736	-1.61205
chr4:151198619-151198739	0.097036	-0.729448	3.0762	0.00247984	0.615736	-1.61325
chr6:152294229-152294349	0.132939	-0.616712	3.07579	0.00248309	0.615736	-1.61436
chr4:151730839-151730959	0.115319	-0.882131	3.07541	0.00248607	0.615736	-1.61537
chr4:119876488-119876608	-0.0709736	-0.851117	-3.07537	0.00248633	0.615736	-1.61546
chr7:3703186-3703306	-0.0932991	-0.725773	-3.07519	0.0024878	0.615736	-1.61595
chr4:151236039-151236159	-0.0714624	-0.828743	-3.07474	0.00249129	0.615736	-1.61714
chr11:62214188-62214308	0.09861	-0.68192	3.07449	0.00249332	0.615736	-1.61782
chr2:61715720-61715840	-0.0811607	-0.762877	-3.07443	0.00249379	0.615736	-1.61798
chr7:3549756-3549876	-0.0704727	-0.826159	-3.07412	0.00249617	0.615736	-1.61879
chr11:67012236-67012356	-0.238095	-0.733333	-3.07402	0.00249696	0.615736	-1.61905
chr6:152039979-152040099	0.120562	-0.551961	3.07398	0.00249733	0.615736	-1.61918
chr7:3582876-3582996	-0.0761083	-0.798787	-3.07366	0.00249984	0.615736	-1.62003
chr11:85478406-85478526	0.0884374	-0.717584	3.07363	0.00250008	0.615736	-1.62011
chr17:37873519-37873639	0.0855156	-0.757365	3.07354	0.00250074	0.615736	-1.62033
chr17:37856159-37856279	0.105531	-0.70169	3.07354	0.00250075	0.615736	-1.62033
chr2:61633670-61633790	-0.082948	-0.838628	-3.07348	0.00250124	0.615736	-1.6205
chr11:66987936-66988056	0.111794	-0.646895	3.07289	0.00250587	0.615736	-1.62206
chr7:4293996-4294116	0.116412	-0.704143	3.07285	0.00250621	0.615736	-1.62217
chr7:4174476-4174596	0.113551	-0.599323	3.07276	0.00250691	0.615736	-1.62241
chr2:143592655-143592775	0.103563	-0.681074	3.07275	0.00250704	0.615736	-1.62245
chr4:151511979-151512099	0.108064	-0.668646	3.07268	0.00250754	0.615736	-1.62262
chr4:151678189-151678309	0.124231	-0.705742	3.07266	0.00250775	0.615736	-1.62269
chr11:85507296-85507416	0.0804842	-0.743844	3.07262	0.00250804	0.615736	-1.62279
chr11:62218058-62218178	0.106902	-0.671582	3.07259	0.0025083	0.615736	-1.62288
chr4:151671269-151671389	-0.0777199	-0.813255	-3.07233	0.00251035	0.615848	-1.62357
chr19:15151633-15151753	-0.10086	-0.69635	-3.07177	0.00251481	0.616548	-1.62506
chr7:4222936-4223056	-0.137929	-0.522216	-3.07151	0.00251681	0.616647	-1.62574
chr4:151908119-151908239	0.089037	-0.764452	3.07087	0.00252192	0.617123	-1.62745
chr4:151724899-151725019	0.0987566	-0.732784	3.07068	0.00252348	0.617123	-1.62797
chr7:4072786-4072906	0.127506	-0.612042	3.07067	0.00252355	0.617123	-1.628
chr3:190999455-190999575	-0.0942236	-0.863549	-3.07024	0.00252695	0.617287	-1.62913
chr17:37857019-37857139	-0.0598562	-0.84525	-3.06996	0.00252916	0.617287	-1.62987
chr4:151796519-151796639	0.119688	-0.502732	3.06984	0.00253009	0.617287	-1.63018
chr2:216205714-216205834	0.102384	-0.665526	3.06949	0.00253295	0.617287	-1.63113
chr7:3348066-3348186	0.116622	-0.635679	3.06941	0.00253353	0.617287	-1.63132
chr4:119919578-119919698	0.0765908	-0.820215	3.06922	0.00253508	0.617287	-1.63184
chr11:85488566-85488686	0.10456	-0.65679	3.06918	0.00253544	0.617287	-1.63196
chr6:152421709-152421829	0.0977232	-0.58662	3.06883	0.00253822	0.617575	-1.63289
chr7:3509826-3509946	0.107221	-0.641683	3.06858	0.00254019	0.617663	-1.63354
chr16:28505386-28505506	0.131867	-0.608168	3.06829	0.00254252	0.617765	-1.63431
chr6:152178179-152178299	-0.108706	-0.647928	-3.06813	0.00254381	0.617765	-1.63474
chr17:40810044-40810164	0.126602	-0.6022	3.06789	0.00254572	0.617839	-1.63537
chr2:61729610-61729730	0.168254	-0.882222	3.06767	0.00254751	0.617863	-1.63597
chr4:151786779-151786899	0.162426	-0.579299	3.06722	0.00255115	0.617863	-1.63717
chr7:4013836-4013956	-0.144927	-0.630294	-3.06714	0.00255178	0.617863	-1.63738
chr3:191097255-191097375	-0.126971	-0.713217	-3.06708	0.00255223	0.617863	-1.63753
chr11:85410496-85410616	0.12957	-0.504038	3.06675	0.00255487	0.618075	-1.6384
chr7:32559713-32559833	0.103081	-0.705849	3.06633	0.00255832	0.618075	-1.63954
chr4:151872269-151872389	0.10823	-0.698854	3.06618	0.00255948	0.618075	-1.63992
chr7:4296176-4296296	-0.0782673	-0.778275	-3.066	0.00256092	0.618075	-1.6404
chr6:152224199-152224319	0.105151	-0.559557	3.06598	0.00256113	0.618075	-1.64046
chr4:119914808-119914928	0.0684346	-0.82746	3.06498	0.00256916	0.618728	-1.64311
chr17:37866879-37866999	0.0988652	-0.619293	3.06484	0.00257034	0.618728	-1.64349
chr4:151886179-151886299	0.0922865	-0.775339	3.06481	0.00257057	0.618728	-1.64357
chr4:151739179-151739299	0.107776	-0.665845	3.06472	0.00257125	0.618728	-1.64379
chr2:143644635-143644755	0.15114	-0.707713	3.06465	0.00257186	0.618728	-1.64399
chr7:3691986-3692106	-0.0764797	-0.814044	-3.06431	0.00257464	0.618763	-1.6449
chr2:143626745-143626865	0.253968	-0.666667	3.06364	0.00258006	0.618763	-1.64668
chr11:66998336-66998456	-0.0907051	-0.821043	-3.06346	0.00258149	0.618763	-1.64714
chr17:37856339-37856459	0.118397	-0.584827	3.0631	0.00258444	0.618763	-1.64811
chr2:216166914-216167034	0.126907	-0.655571	3.06289	0.00258612	0.618763	-1.64866
chr17:37879789-37879909	-0.0641066	-0.864755	-3.06285	0.0025865	0.618763	-1.64878
chr7:3850806-3850926	0.0902427	-0.729092	3.06259	0.0025886	0.618763	-1.64946
chr17:37836629-37836749	-0.0892481	-0.722565	-3.06193	0.00259395	0.618763	-1.6512
chr7:4109816-4109936	0.0856601	-0.715539	3.06169	0.00259596	0.618763	-1.65186
chr2:143751475-143751595	0.0947688	-0.718422	3.06167	0.00259611	0.618763	-1.65191
chr4:119925048-119925168	0.100218	-0.700778	3.06158	0.00259685	0.618763	-1.65215
chr4:151665279-151665399	-0.0780936	-0.76475	-3.06146	0.00259779	0.618763	-1.65245
chr20:44642697-44642817	-0.0810255	-0.839399	-3.06137	0.00259854	0.618763	-1.6527
chr6:152151929-152152049	0.0736904	-0.8083	3.0613	0.00259912	0.618763	-1.65288
chr16:28512546-28512666	0.0913026	-0.818265	3.06107	0.00260099	0.618763	-1.65349
chr6:152204009-152204129	-0.0950156	-0.762694	-3.06087	0.00260265	0.618763	-1.65403
chr7:3728666-3728786	-0.131374	-0.584973	-3.06081	0.00260317	0.618763	-1.6542
chr4:151406669-151406789	0.252381	-0.623333	3.06005	0.00260937	0.618763	-1.65621
chr7:3300536-3300656	0.0947437	-0.766386	3.05993	0.00261036	0.618763	-1.65653
chr2:61643860-61643980	0.075523	-0.871138	3.05958	0.00261326	0.618763	-1.65746
chr4:119725078-119725198	0.11625	-0.646758	3.05952	0.00261375	0.618763	-1.65762
chr17:37824719-37824839	0.11651	-0.738575	3.05942	0.00261454	0.618763	-1.65788
chr2:61734190-61734310	0.225397	-0.753333	3.05884	0.00261931	0.618763	-1.65941
chr6:152055909-152056029	0.225397	-0.753333	3.05884	0.00261931	0.618763	-1.65941
chr1:8804576-8804696	0.100637	-0.718104	3.05884	0.00261934	0.618763	-1.65942
chr11:62310228-62310348	0.137508	-0.436318	3.05878	0.00261978	0.618763	-1.65956
chr11:85490136-85490256	0.129542	-0.484159	3.05877	0.00261986	0.618763	-1.65959
chr4:151472349-151472469	0.115309	-0.870129	3.0583	0.00262381	0.618763	-1.66086
chr6:152171899-152172019	0.0831952	-0.772067	3.05786	0.00262736	0.618763	-1.662
chr6:151938849-151938969	0.0859063	-0.720495	3.05778	0.00262808	0.618763	-1.66223
chr7:4277796-4277916	0.211746	-0.785111	3.05771	0.00262865	0.618763	-1.66241
chr4:119873658-119873778	0.0994812	-0.762549	3.05709	0.00263374	0.618763	-1.66405
chr1:8876786-8876906	-0.0861641	-0.774959	-3.05685	0.00263576	0.618763	-1.66469
chr11:62281818-62281938	-0.0752967	-0.810278	-3.05657	0.00263806	0.618763	-1.66543
chr1:8494916-8495036	-0.066533	-0.789314	-3.05648	0.00263884	0.618763	-1.66568
chr7:3989096-3989216	0.0942343	-0.686622	3.05648	0.00263886	0.618763	-1.66568
chr1:8449836-8449956	0.0966435	-0.753952	3.05605	0.00264241	0.618763	-1.66682
chr7:3795296-3795416	0.122416	-0.564983	3.05586	0.00264394	0.618763	-1.66731
chr1:8643666-8643786	0.140107	-0.338429	3.05578	0.00264465	0.618763	-1.66753
chr4:151211379-151211499	0.0688042	-0.86975	3.05542	0.00264761	0.618763	-1.66848
chr4:151344449-151344569	0.078874	-0.69899	3.05536	0.00264816	0.618763	-1.66865
chr6:152237829-152237949	0.0992667	-0.670846	3.05528	0.00264878	0.618763	-1.66885
chr7:4269426-4269546	0.100509	-0.721725	3.0552	0.00264944	0.618763	-1.66906
chr7:4239546-4239666	0.0726419	-0.864069	3.0552	0.00264948	0.618763	-1.66907
chr3:191116135-191116255	-0.0856774	-0.71797	-3.05503	0.00265084	0.618763	-1.6695
chr7:3531286-3531406	-0.0799434	-0.772582	-3.05494	0.00265166	0.618763	-1.66976
chr6:152065319-152065439	0.142472	-0.545814	3.05461	0.00265435	0.618763	-1.67062
chr11:117065731-117065851	0.216054	-0.775746	3.05423	0.00265751	0.618763	-1.67162
chr1:8788466-8788586	0.110041	-0.643278	3.0541	0.00265861	0.618763	-1.67197
chr7:4254756-4254876	-0.0629341	-0.834571	-3.0539	0.00266034	0.618763	-1.67252
chr20:44688487-44688607	0.118845	-0.546354	3.05356	0.00266313	0.618763	-1.6734
chr7:3545376-3545496	0.106308	-0.604339	3.05354	0.00266333	0.618763	-1.67346
chr20:44652487-44652607	0.138443	-0.264596	3.05337	0.00266477	0.618763	-1.67392
chr7:3421576-3421696	-0.0895857	-0.72717	-3.05324	0.00266585	0.618763	-1.67426
chr4:119764028-119764148	0.0859383	-0.740658	3.05312	0.00266685	0.618763	-1.67458
chr11:85519286-85519406	0.153297	-0.656809	3.05295	0.00266821	0.618763	-1.67501
chr4:151288179-151288299	0.128315	-0.680658	3.05266	0.0026707	0.618763	-1.67579
chr11:117054401-117054521	0.11075	-0.75348	3.0526	0.00267117	0.618763	-1.67594
chr6:152029859-152029979	0.102882	-0.778672	3.0526	0.00267122	0.618763	-1.67596
chr4:151502979-151503099	-0.102191	-0.595205	-3.05237	0.00267309	0.618763	-1.67655
chr1:8851066-8851186	0.0786413	-0.784649	3.05205	0.00267578	0.618763	-1.6774
chr4:151524879-151524999	-0.111514	-0.703268	-3.05126	0.00268248	0.618763	-1.67951
chr6:152434699-152434819	0.120709	-0.547521	3.05093	0.00268521	0.618763	-1.68036
chr3:191047115-191047235	0.113368	-0.642681	3.05044	0.00268939	0.618763	-1.68168
chr6:152179779-152179899	-0.060301	-0.896811	-3.05039	0.00268976	0.618763	-1.68179
chr1:8788446-8788566	0.12546	-0.473815	3.05027	0.0026908	0.618763	-1.68212
chr8:145660042-145660162	0.0888411	-0.783568	3.05027	0.00269082	0.618763	-1.68212
chr7:3728856-3728976	-0.0983654	-0.655285	-3.05024	0.00269105	0.618763	-1.6822
chr1:150248355-150248475	0.244444	-0.673333	3.05019	0.00269147	0.618763	-1.68233
chr2:143626755-143626875	0.244444	-0.673333	3.05019	0.00269147	0.618763	-1.68233
chr4:119792268-119792388	-0.0865824	-0.816193	-3.05012	0.00269206	0.618763	-1.68251
chr2:61420830-61420950	0.0915798	-0.637396	3.04988	0.00269407	0.618763	-1.68314
chr6:152043859-152043979	-0.0619206	-0.874809	-3.04982	0.00269459	0.618763	-1.6833
chr4:119849878-119849998	-0.08539	-0.755189	-3.04978	0.00269494	0.618763	-1.68341
chr1:8876706-8876826	0.0896864	-0.811102	3.04958	0.00269663	0.618763	-1.68394
chr4:151853769-151853889	0.126399	-0.712414	3.04956	0.00269684	0.618763	-1.68401
chr4:151477909-151478029	-0.0802214	-0.832075	-3.04951	0.00269726	0.618763	-1.68414
chr7:3930286-3930406	0.140749	-0.655048	3.04895	0.00270198	0.618763	-1.68561
chr1:8554246-8554366	0.134025	-0.502896	3.04879	0.00270334	0.618763	-1.68604
chr4:119959498-119959618	0.101979	-0.657146	3.04855	0.00270536	0.618763	-1.68667
chr2:61522130-61522250	-0.0820973	-0.800716	-3.04835	0.00270705	0.618763	-1.68719
chr1:8457446-8457566	0.115656	-0.632005	3.04829	0.00270755	0.618763	-1.68735
chr11:62336928-62337048	0.17355	-0.394325	3.04809	0.00270925	0.618763	-1.68788
chr6:152170429-152170549	0.140728	-0.818025	3.04806	0.00270951	0.618763	-1.68796
chr4:151381729-151381849	0.0950203	-0.697553	3.04802	0.00270988	0.618763	-1.68807
chr2:61501810-61501930	0.0934992	-0.643049	3.04774	0.00271225	0.618763	-1.68881
chr6:152094009-152094129	0.0987461	-0.680764	3.04719	0.0027169	0.618763	-1.69025
chr1:8903326-8903446	0.138912	-0.644467	3.04706	0.002718	0.618763	-1.6906
chr2:216191324-216191444	0.15606	-0.423327	3.04675	0.00272064	0.618763	-1.69141
chr6:152439859-152439979	0.134688	-0.775578	3.04672	0.0027209	0.618763	-1.69149
chr7:3562826-3562946	0.117818	-0.580999	3.04627	0.0027248	0.618763	-1.6927
chr1:8570506-8570626	0.113981	-0.554894	3.04611	0.00272618	0.618763	-1.69313
chr4:119725248-119725368	0.119378	-0.437828	3.04597	0.00272732	0.618763	-1.69348
chr11:62309728-62309848	0.105039	-0.660075	3.04589	0.00272803	0.618763	-1.6937
chr2:143627145-143627265	-0.07364	-0.823366	-3.04572	0.00272949	0.618763	-1.69415
chr11:66937696-66937816	0.13097	-0.61076	3.04556	0.00273083	0.618763	-1.69456
chr7:3411026-3411146	0.09139	-0.707341	3.04547	0.00273159	0.618763	-1.6948
chr1:8905816-8905936	0.0950537	-0.675971	3.0452	0.00273397	0.618763	-1.69553
chr7:3720126-3720246	-0.0628093	-0.885682	-3.04514	0.00273447	0.618763	-1.69569
chr4:151886879-151886999	0.106518	-0.743132	3.04511	0.00273472	0.618763	-1.69576
chr11:62282008-62282128	0.0886527	-0.773843	3.04497	0.00273592	0.618763	-1.69613
chr4:151477769-151477889	0.139658	-0.6234	3.04468	0.0027384	0.618763	-1.6969
chr7:3652126-3652246	-0.0722602	-0.796978	-3.04463	0.00273886	0.618763	-1.69704
chr11:66930856-66930976	0.0938357	-0.695328	3.04446	0.00274028	0.618763	-1.69747
chr4:119902038-119902158	0.124226	-0.403034	3.04424	0.00274221	0.618763	-1.69807
chr3:191094145-191094265	0.0888114	-0.713734	3.04377	0.00274622	0.618763	-1.6993
chr2:61683690-61683810	0.143699	-0.683746	3.04363	0.00274745	0.618763	-1.69968
chr11:66934666-66934786	0.0919313	-0.718957	3.04353	0.00274826	0.618763	-1.69993
chr2:143792395-143792515	0.157573	-0.342758	3.04353	0.00274828	0.618763	-1.69993
chr2:143692075-143692195	-0.0675156	-0.855918	-3.04332	0.00275011	0.618763	-1.70049
chr2:143631725-143631845	0.11848	-0.627906	3.04315	0.00275156	0.618763	-1.70094
chr16:28498736-28498856	-0.0664536	-0.826689	-3.04289	0.00275376	0.618763	-1.70161
chr6:151987049-151987169	0.10071	-0.694621	3.04289	0.00275377	0.618763	-1.70161
chr17:40809934-40810054	-0.0748268	-0.809715	-3.04258	0.00275643	0.618763	-1.70243
chr1:8584336-8584456	-0.11412	-0.647304	-3.04216	0.00276006	0.618763	-1.70354
chr2:61683420-61683540	-0.0843379	-0.779462	-3.04207	0.00276092	0.618763	-1.7038
chr7:3814486-3814606	0.0833905	-0.735229	3.04171	0.00276397	0.618763	-1.70473
chr6:152312489-152312609	0.129752	-0.47117	3.04158	0.0027651	0.618763	-1.70507
chr6:152179639-152179759	-0.0712436	-0.869024	-3.04154	0.00276547	0.618763	-1.70519
chr7:3628526-3628646	-0.0666019	-0.843738	-3.04127	0.00276779	0.618763	-1.7059
chr1:8717066-8717186	-0.27805	-0.505746	-3.04125	0.00276798	0.618763	-1.70595
chr11:85475506-85475626	0.0946621	-0.684729	3.04092	0.0027708	0.618763	-1.70681
chr7:3673506-3673626	0.0945729	-0.696488	3.04088	0.00277121	0.618763	-1.70693
chr4:119900988-119901108	-0.062494	-0.874378	-3.04086	0.00277136	0.618763	-1.70698
chr1:8689086-8689206	0.0889922	-0.81837	3.04049	0.00277459	0.618763	-1.70796
chr7:3442136-3442256	0.108279	-0.64303	3.04034	0.00277585	0.618763	-1.70835
chr4:119962178-119962298	0.0991623	-0.619149	3.04034	0.0027759	0.618763	-1.70836
chr11:66938786-66938906	0.100082	-0.656218	3.04013	0.0027777	0.618806	-1.70891
chr5:137510401-137510521	-0.0987075	-0.705169	-3.03966	0.00278183	0.619368	-1.71016
chr4:151628479-151628599	0.137024	-0.514155	3.03877	0.00278951	0.620388	-1.71248
chr17:37858549-37858669	0.0974293	-0.748139	3.03876	0.00278963	0.620388	-1.71252
chr17:37841039-37841159	0.0674025	-0.798634	3.03833	0.00279336	0.620609	-1.71364
chr4:151915409-151915529	0.096991	-0.635924	3.03828	0.00279385	0.620609	-1.71379
chr2:216191334-216191454	0.152726	-0.376948	3.03799	0.00279639	0.620815	-1.71455
chr7:3365686-3365806	0.0867715	-0.779947	3.03654	0.00280912	0.621894	-1.71838
chr4:151338429-151338549	0.117449	-0.71011	3.03644	0.00280995	0.621894	-1.71863
chr1:8497206-8497326	-0.0550539	-0.891375	-3.03629	0.00281132	0.621894	-1.71904
chr7:32519043-32519163	0.0987551	-0.756095	3.03606	0.00281331	0.621894	-1.71964
chr6:152028329-152028449	-0.094939	-0.767151	-3.036	0.00281381	0.621894	-1.71979
chr11:62322628-62322748	0.222222	-0.755556	3.03573	0.00281618	0.621894	-1.7205
chr1:8445246-8445366	0.0727993	-0.842506	3.03513	0.00282151	0.621894	-1.72209
chr4:119860728-119860848	-0.0555253	-0.886243	-3.03512	0.00282157	0.621894	-1.72211
chr6:152236239-152236359	0.109526	-0.847114	3.03484	0.00282409	0.621894	-1.72286
chr6:151988779-151988899	0.0911167	-0.649957	3.03479	0.00282451	0.621894	-1.72299
chr1:8766866-8766986	0.0916117	-0.65943	3.03476	0.00282473	0.621894	-1.72305
chr20:44652097-44652217	0.129835	-0.430874	3.03469	0.00282539	0.621894	-1.72325
chr7:32620013-32620133	0.102991	-0.682509	3.03432	0.00282867	0.621894	-1.72423
chr6:152111659-152111779	0.0813069	-0.745253	3.03431	0.00282874	0.621894	-1.72425
chr1:8550766-8550886	0.123669	-0.455718	3.03374	0.00283382	0.621894	-1.72576
chr1:8418276-8418396	0.0867368	-0.77875	3.03372	0.00283397	0.621894	-1.7258
chr2:61569980-61570100	0.097827	-0.669199	3.03363	0.00283479	0.621894	-1.72605
chr4:151606389-151606509	0.167535	-0.53238	3.0336	0.00283506	0.621894	-1.72613
chr5:137486961-137487081	0.0692303	-0.810112	3.03354	0.00283556	0.621894	-1.72627
chr6:152310709-152310829	0.112381	-0.544933	3.03319	0.00283868	0.621894	-1.7272
chr11:85529286-85529406	0.0872408	-0.81111	3.03301	0.00284028	0.621894	-1.72768
chr1:8617836-8617956	0.135818	-0.543738	3.03283	0.00284184	0.621894	-1.72814
chr7:3712476-3712596	-0.151237	-0.684969	-3.03264	0.00284353	0.621894	-1.72864
chr7:4286066-4286186	0.0899986	-0.721499	3.03264	0.00284354	0.621894	-1.72864
chr11:62298508-62298628	0.0810842	-0.784798	3.03264	0.00284358	0.621894	-1.72865
chr7:3636136-3636256	-0.0668749	-0.853761	-3.03256	0.00284429	0.621894	-1.72886
chr2:143696895-143697015	0.135592	-0.752702	3.03219	0.00284756	0.621894	-1.72983
chr17:37818199-37818319	0.116926	-0.501616	3.03214	0.002848	0.621894	-1.72996
chr2:143671875-143671995	0.0707718	-0.821658	3.03203	0.00284894	0.621894	-1.73024
chr6:152040949-152041069	0.100122	-0.655949	3.03195	0.00284965	0.621894	-1.73045
chr11:62248888-62249008	0.112292	-0.525075	3.03096	0.00285855	0.623483	-1.73308
chr11:117044351-117044471	0.0736227	-0.792443	3.0307	0.00286086	0.623484	-1.73376
chr15:75027215-75027335	0.107762	-0.573939	3.03059	0.00286179	0.623484	-1.73403
chr7:32598573-32598693	0.126856	-0.652147	3.03014	0.00286586	0.624018	-1.73523
chr2:143614515-143614635	0.141406	-0.534662	3.02978	0.00286905	0.624354	-1.73616
chr4:151210359-151210479	0.0995176	-0.608241	3.0296	0.00287064	0.624354	-1.73663
chr20:44649017-44649137	0.121869	-0.548946	3.02925	0.00287384	0.624696	-1.73757
chr1:8859296-8859416	-0.0943421	-0.777514	-3.02863	0.00287936	0.625361	-1.73919
chr2:61629960-61630080	0.0972958	-0.788079	3.02855	0.00288014	0.625361	-1.73941
chr11:66913066-66913186	-0.0620574	-0.861992	-3.02794	0.00288559	0.625424	-1.74101
chr4:151674529-151674649	0.087518	-0.762627	3.0276	0.00288868	0.625424	-1.74191
chr7:4269416-4269536	0.0925889	-0.762086	3.0271	0.00289319	0.625424	-1.74322
chr11:85497276-85497396	-0.0933199	-0.790333	-3.02698	0.00289424	0.625424	-1.74353
chr1:8480586-8480706	0.072989	-0.804767	3.02671	0.0028967	0.625424	-1.74424
chr11:62234308-62234428	-0.0900019	-0.721624	-3.02645	0.00289903	0.625424	-1.74492
chr4:151942709-151942829	0.0993952	-0.615333	3.02633	0.00290011	0.625424	-1.74523
chr20:44671797-44671917	0.074849	-0.792636	3.02633	0.00290012	0.625424	-1.74524
chr1:8842296-8842416	0.106023	-0.560778	3.02609	0.00290233	0.625424	-1.74588
chr6:151946629-151946749	0.111411	-0.575661	3.02573	0.0029056	0.625424	-1.74683
chr4:119890598-119890718	0.0814736	-0.806361	3.02529	0.00290959	0.625424	-1.74798
chr2:216203924-216204044	0.0845235	-0.896971	3.0251	0.00291132	0.625424	-1.74848
chr17:37878929-37879049	0.150255	-0.458944	3.02475	0.00291447	0.625424	-1.74939
chr4:119877488-119877608	0.0724536	-0.822443	3.02417	0.00291976	0.625424	-1.75092
chr7:3930306-3930426	0.120433	-0.808016	3.02414	0.00292006	0.625424	-1.751
chr1:8817716-8817836	0.103736	-0.619432	3.02387	0.00292249	0.625424	-1.75171
chr4:151439569-151439689	-0.120433	-0.596112	-3.02379	0.00292323	0.625424	-1.75192
chr11:66840806-66840926	0.135819	-0.641909	3.02375	0.00292355	0.625424	-1.75201
chr1:8628096-8628216	0.102417	-0.638	3.02369	0.00292411	0.625424	-1.75217
chr4:151619269-151619389	0.102863	-0.730966	3.02266	0.00293354	0.625424	-1.75489
chr7:3452876-3452996	0.0910433	-0.724296	3.02234	0.00293643	0.625424	-1.75571
chr7:4033126-4033246	0.0925007	-0.809222	3.02219	0.0029378	0.625424	-1.75611
chr1:8543076-8543196	0.121769	-0.527481	3.02184	0.00294107	0.625424	-1.75704
chr7:3752806-3752926	0.103909	-0.508972	3.02175	0.00294184	0.625424	-1.75726
chr11:62232598-62232718	-0.0928942	-0.698553	-3.02173	0.00294208	0.625424	-1.75733
chr7:3760266-3760386	0.124308	-0.514678	3.02166	0.00294266	0.625424	-1.7575
chr1:8635846-8635966	-0.0642518	-0.848146	-3.02155	0.00294371	0.625424	-1.7578
chr1:8596856-8596976	0.10784	-0.668374	3.02133	0.00294567	0.625424	-1.75836
chr11:62355498-62355618	-0.0747345	-0.799244	-3.02096	0.00294915	0.625424	-1.75935
chr7:32598583-32598703	0.124548	-0.615597	3.02094	0.0029493	0.625424	-1.7594
chr7:32603463-32603583	0.0828527	-0.714653	3.02086	0.00295004	0.625424	-1.75961
chr7:3942676-3942796	-0.124807	-0.699832	-3.02066	0.00295187	0.625424	-1.76013
chr4:151287729-151287849	0.063462	-0.830655	3.02055	0.00295291	0.625424	-1.76043
chr7:4304496-4304616	0.100402	-0.67393	3.02039	0.00295433	0.625424	-1.76083
chr6:151938839-151938959	0.080725	-0.730891	3.02023	0.00295586	0.625424	-1.76126
chr7:3513936-3514056	0.0801586	-0.86352	3.01997	0.00295824	0.625424	-1.76194
chr20:44683087-44683207	0.0721574	-0.805949	3.01996	0.00295835	0.625424	-1.76197
chr6:152054279-152054399	0.110364	-0.591435	3.01988	0.00295907	0.625424	-1.76218
chr7:32593883-32594003	0.101514	-0.66154	3.01981	0.00295969	0.625424	-1.76236
chr2:143694035-143694155	-0.102451	-0.645593	-3.01964	0.00296125	0.625424	-1.7628
chr4:151560509-151560629	0.168807	-0.407333	3.01963	0.00296134	0.625424	-1.76282
chr2:61459760-61459880	0.0935646	-0.768745	3.01958	0.00296178	0.625424	-1.76295
chr11:62241928-62242048	0.138611	-0.639773	3.01918	0.00296546	0.625424	-1.76399
chr11:117065721-117065841	0.229705	-0.721746	3.0189	0.00296808	0.625424	-1.76474
chr6:152433059-152433179	-0.0609395	-0.873438	-3.01838	0.00297294	0.625424	-1.76612
chr4:119844098-119844218	0.0982693	-0.728772	3.01824	0.00297417	0.625424	-1.76646
chr2:143792725-143792845	0.137567	-0.631035	3.01799	0.00297656	0.625424	-1.76714
chr7:3866556-3866676	0.09072	-0.699658	3.01777	0.00297855	0.625424	-1.7677
chr2:143628165-143628285	0.122397	-0.527924	3.01754	0.0029807	0.625424	-1.76831
chr4:151269119-151269239	0.116716	-0.714901	3.01638	0.00299145	0.625424	-1.77134
chr7:4230186-4230306	0.12228	-0.707541	3.01629	0.00299232	0.625424	-1.77159
chr7:4111656-4111776	-0.0722273	-0.807028	-3.01615	0.00299366	0.625424	-1.77196
chr3:191039285-191039405	0.102724	-0.678682	3.01606	0.00299441	0.625424	-1.77217
chr4:151742219-151742339	0.128816	-0.526413	3.01606	0.00299443	0.625424	-1.77218
chr7:3559366-3559486	0.0881127	-0.688381	3.01591	0.00299582	0.625424	-1.77257
chr7:4061776-4061896	0.102676	-0.67587	3.01591	0.00299583	0.625424	-1.77257
chr7:3606986-3607106	0.0967207	-0.685657	3.01575	0.00299738	0.625424	-1.77301
chr2:143671905-143672025	-0.0582331	-0.820406	-3.01566	0.00299817	0.625424	-1.77323
chr2:143800285-143800405	-0.140081	-0.627893	-3.01555	0.00299919	0.625424	-1.77352
chr2:143704805-143704925	0.0861166	-0.714316	3.01548	0.00299989	0.625424	-1.77371
chr7:3668196-3668316	0.0837974	-0.732158	3.01543	0.0030003	0.625424	-1.77383
chr6:152382739-152382859	-0.0864375	-0.773925	-3.01517	0.00300278	0.625424	-1.77452
chr11:66849776-66849896	-0.0683476	-0.803725	-3.01504	0.00300393	0.625424	-1.77485
chr4:151742789-151742909	0.0935576	-0.657659	3.0148	0.00300619	0.625424	-1.77548
chr7:3937676-3937796	0.121899	-0.445137	3.01433	0.00301057	0.625424	-1.7767
chr2:61500240-61500360	0.131303	-0.581205	3.0139	0.00301462	0.625424	-1.77784
chr1:8576386-8576506	0.1123	-0.724347	3.01374	0.00301617	0.625424	-1.77827
chr7:32516753-32516873	0.108075	-0.558333	3.01368	0.00301673	0.625424	-1.77842
chr11:66918066-66918186	0.109811	-0.587486	3.01354	0.00301807	0.625424	-1.7788
chr3:191098475-191098595	0.0954877	-0.625766	3.0135	0.0030184	0.625424	-1.77889
chr2:143734885-143735005	0.137743	-0.655912	3.01326	0.00302062	0.625424	-1.77951
chr6:152193339-152193459	0.0878662	-0.70961	3.01304	0.00302277	0.625424	-1.78011
chr7:4219836-4219956	-0.0700677	-0.842273	-3.01283	0.0030247	0.625424	-1.78064
chr1:8794236-8794356	0.11659	-0.540737	3.01261	0.00302678	0.625424	-1.78122
chr11:85532286-85532406	0.10489	-0.651071	3.01258	0.00302708	0.625424	-1.78131
chr20:44688327-44688447	0.108766	-0.707406	3.01254	0.00302739	0.625424	-1.78139
chr7:4282656-4282776	0.105613	-0.578805	3.01246	0.00302818	0.625424	-1.78161
chr7:3459686-3459806	0.0954223	-0.703184	3.01203	0.00303226	0.625424	-1.78274
chr3:191057955-191058075	-0.0781271	-0.796301	-3.01195	0.00303303	0.625424	-1.78296
chr2:61462780-61462900	-0.104303	-0.731081	-3.01185	0.00303394	0.625424	-1.78321
chr2:61586050-61586170	0.156918	-0.718817	3.01138	0.00303833	0.625424	-1.78443
chr7:4087486-4087606	0.0972645	-0.676845	3.01125	0.00303957	0.625424	-1.78477
chr7:3815446-3815566	-0.09659	-0.709111	-3.01124	0.0030397	0.625424	-1.78481
chr11:117053641-117053761	0.14937	-0.544598	3.01097	0.00304223	0.625424	-1.78551
chr2:61515740-61515860	0.105157	-0.670996	3.01059	0.00304581	0.625424	-1.7865
chr4:151453369-151453489	0.0918718	-0.670012	3.01008	0.0030507	0.625424	-1.78785
chr4:151953439-151953559	0.0984344	-0.672298	3.00974	0.00305392	0.625424	-1.78873
chr7:4223676-4223796	0.0921337	-0.700004	3.00961	0.00305513	0.625424	-1.78907
chr7:3607576-3607696	0.27619	-0.54	3.00948	0.00305637	0.625424	-1.78941
chr4:151402549-151402669	0.0942721	-0.777716	3.00935	0.00305763	0.625424	-1.78976
chr1:8457836-8457956	0.10562	-0.628439	3.00913	0.00305971	0.625424	-1.79033
chr7:3933666-3933786	0.111543	-0.573879	3.00879	0.00306296	0.625424	-1.79122
chr1:8456926-8457046	-0.0711528	-0.844349	-3.00872	0.00306355	0.625424	-1.79138
chr6:152031229-152031349	0.140381	-0.539596	3.00812	0.00306931	0.625424	-1.79296
chr2:61661140-61661260	0.0940298	-0.766671	3.00802	0.00307027	0.625424	-1.79323
chr4:119902198-119902318	0.107132	-0.624946	3.00801	0.00307036	0.625424	-1.79325
chr7:4069526-4069646	-0.0755391	-0.796011	-3.00796	0.00307083	0.625424	-1.79338
chr1:8881826-8881946	-0.0580006	-0.879057	-3.00794	0.00307103	0.625424	-1.79344
chr17:37839159-37839279	0.239683	-0.676667	3.00775	0.00307283	0.625424	-1.79393
chr7:3582616-3582736	-0.0822076	-0.660452	-3.00768	0.0030735	0.625424	-1.79411
chr7:3512836-3512956	0.111054	-0.574048	3.0076	0.00307424	0.625424	-1.79431
chr4:119916278-119916398	-0.0742331	-0.792686	-3.00729	0.00307718	0.625424	-1.79512
chr1:8662076-8662196	0.145997	-0.462388	3.00713	0.00307874	0.625424	-1.79554
chr6:151942599-151942719	-0.0854888	-0.741704	-3.00687	0.00308122	0.625424	-1.79622
chr7:3952466-3952586	0.115349	-0.580452	3.0068	0.00308193	0.625424	-1.79642
chr16:28509626-28509746	0.0787089	-0.772958	3.00665	0.00308334	0.625424	-1.7968
chr2:61465430-61465550	-0.0637063	-0.835044	-3.00652	0.00308462	0.625424	-1.79715
chr4:151309959-151310079	0.135572	-0.738284	3.00618	0.00308789	0.625424	-1.79804
chr1:8663196-8663316	0.122002	-0.566239	3.00575	0.00309196	0.625424	-1.79915
chr1:8712136-8712256	-0.0796455	-0.755566	-3.00542	0.00309514	0.625424	-1.80002
chr4:119842678-119842798	0.107293	-0.625799	3.0054	0.00309534	0.625424	-1.80007
chr4:151701969-151702089	-0.285533	-0.510984	-3.0053	0.0030963	0.625424	-1.80033
chr4:119725048-119725168	0.117754	-0.607965	3.00529	0.00309643	0.625424	-1.80037
chr4:119951938-119952058	-0.0538117	-0.887826	-3.00521	0.00309717	0.625424	-1.80057
chr11:66900056-66900176	0.106168	-0.651617	3.00501	0.00309913	0.625424	-1.8011
chr11:62279828-62279948	0.0791155	-0.694632	3.005	0.0030992	0.625424	-1.80112
chr11:66900046-66900166	0.119456	-0.552909	3.00489	0.00310026	0.625424	-1.80141
chr7:3835306-3835426	0.100575	-0.744871	3.00488	0.00310036	0.625424	-1.80143
chr2:143748325-143748445	0.080162	-0.801092	3.00478	0.00310129	0.625424	-1.80169
chr7:3345766-3345886	0.104771	-0.681379	3.00475	0.00310161	0.625424	-1.80177
chr1:8617756-8617876	-0.057877	-0.886055	-3.00465	0.00310255	0.625424	-1.80203
chr7:3886416-3886536	0.102683	-0.555198	3.00457	0.0031033	0.625424	-1.80223
chr17:40812724-40812844	0.114209	-0.52201	3.00452	0.00310377	0.625424	-1.80236
chr2:216205014-216205134	0.0816433	-0.739849	3.00445	0.00310449	0.625424	-1.80255
chr6:152373899-152374019	-0.0775906	-0.758176	-3.00399	0.00310893	0.625424	-1.80375
chr2:61549650-61549770	-0.0547778	-0.861528	-3.00365	0.00311218	0.625424	-1.80463
chr4:151405029-151405149	0.0932562	-0.743424	3.00331	0.00311552	0.625424	-1.80554
chr4:151762669-151762789	-0.110333	-0.724862	-3.00318	0.00311673	0.625424	-1.80586
chr4:119841858-119841978	0.0778777	-0.779755	3.00313	0.0031172	0.625424	-1.80599
chr7:3639746-3639866	0.0783962	-0.7587	3.00298	0.00311864	0.625424	-1.80638
chr4:151287259-151287379	0.0938993	-0.770551	3.00279	0.00312053	0.625424	-1.80689
chr7:4117316-4117436	0.18254	-0.85	3.00241	0.00312418	0.625424	-1.80787
chr1:150248425-150248545	0.227513	-0.722222	3.0024	0.00312427	0.625424	-1.8079
chr1:8817726-8817846	0.103563	-0.617385	3.00198	0.00312838	0.625424	-1.809
chr17:37833369-37833489	0.114287	-0.591731	3.00186	0.00312956	0.625424	-1.80932
chr11:62345278-62345398	0.165079	-0.878095	3.00184	0.00312968	0.625424	-1.80935
chr20:44658227-44658347	0.12283	-0.571395	3.00178	0.00313032	0.625424	-1.80952
chr11:67022656-67022776	0.0924749	-0.768646	3.00172	0.00313088	0.625424	-1.80967
chr1:8576976-8577096	0.157702	-0.561487	3.0014	0.00313401	0.625424	-1.81051
chr1:8882716-8882836	-0.0569489	-0.899282	-3.00129	0.00313505	0.625424	-1.81079
chr2:61461560-61461680	0.133081	-0.641812	3.00122	0.00313572	0.625424	-1.81097
chr7:32552423-32552543	0.093334	-0.702283	3.001	0.00313786	0.625424	-1.81155
chr11:66902286-66902406	0.154153	-0.472305	3.00096	0.00313832	0.625424	-1.81167
chr4:151477739-151477859	-0.0981427	-0.711211	-3.00088	0.00313903	0.625424	-1.81186
chr11:62256958-62257078	-0.0565636	-0.872189	-3.00071	0.0031407	0.625424	-1.81231
chr11:66933906-66934026	-0.253333	-0.621778	-2.99972	0.00315032	0.625424	-1.81488
chr2:216194334-216194454	0.114398	-0.675671	2.99927	0.00315475	0.625424	-1.81606
chr7:3686916-3687036	0.100165	-0.645224	2.99879	0.00315946	0.625424	-1.81731
chr11:62245548-62245668	0.100665	-0.624127	2.99873	0.00316	0.625424	-1.81746
chr4:151219059-151219179	0.105169	-0.739458	2.99859	0.00316144	0.625424	-1.81784
chr11:62317808-62317928	0.161678	-0.353747	2.9984	0.00316326	0.625424	-1.81833
chr20:44660847-44660967	0.0907571	-0.699197	2.99798	0.00316744	0.625424	-1.81944
chr11:66938666-66938786	-0.0636979	-0.841649	-2.99779	0.00316922	0.625424	-1.81991
chr7:3537886-3538006	0.0835153	-0.621258	2.99746	0.00317246	0.625424	-1.82077
chr7:3994186-3994306	0.100005	-0.683534	2.99741	0.00317301	0.625424	-1.82091
chr4:119863688-119863808	-0.0729019	-0.802384	-2.997	0.00317707	0.625424	-1.82199
chr4:119910398-119910518	0.0940879	-0.658116	2.99691	0.00317793	0.625424	-1.82222
chr16:90086451-90086571	-0.0710376	-0.883982	-2.99665	0.00318044	0.625424	-1.82288
chr11:85478396-85478516	0.110115	-0.672824	2.99659	0.00318103	0.625424	-1.82304
chr4:2940476-2940596	0.118213	-0.687303	2.99629	0.00318404	0.625424	-1.82383
chr1:8553416-8553536	-0.0547427	-0.890164	-2.99593	0.00318761	0.625424	-1.82478
chr7:32512703-32512823	0.0828935	-0.81941	2.99589	0.00318795	0.625424	-1.82487
chr1:8688516-8688636	0.112521	-0.768089	2.9958	0.00318883	0.625424	-1.8251
chr17:37855049-37855169	0.131014	-0.519033	2.99557	0.00319115	0.625424	-1.82571
chr2:143673265-143673385	0.0797624	-0.719657	2.99553	0.0031915	0.625424	-1.8258
chr1:8430466-8430586	0.0916986	-0.691271	2.99541	0.00319267	0.625424	-1.82611
chr1:8571576-8571696	0.104907	-0.663924	2.99541	0.00319267	0.625424	-1.82611
chr7:4249206-4249326	0.0865955	-0.713415	2.99537	0.0031931	0.625424	-1.82622
chr4:151893319-151893439	0.118083	-0.675242	2.99537	0.00319314	0.625424	-1.82623
chr11:66938636-66938756	-0.0739408	-0.779674	-2.99492	0.00319753	0.625424	-1.82739
chr5:137507631-137507751	0.0857058	-0.736587	2.99459	0.00320078	0.625424	-1.82824
chr11:62300048-62300168	0.0728958	-0.735126	2.99433	0.0032034	0.625424	-1.82893
chr16:28512076-28512196	0.113744	-0.637168	2.99385	0.00320813	0.625424	-1.83017
chr11:62363218-62363338	0.0907292	-0.71577	2.99371	0.00320952	0.625424	-1.83054
chr3:191044805-191044925	-0.0624729	-0.872173	-2.9937	0.00320966	0.625424	-1.83057
chr4:151740909-151741029	0.105925	-0.623999	2.9931	0.00321567	0.625424	-1.83214
chr4:151339719-151339839	0.0784512	-0.861769	2.99295	0.00321709	0.625424	-1.83252
chr5:137506921-137507041	-0.0892454	-0.772801	-2.99279	0.00321872	0.625424	-1.83294
chr7:4068726-4068846	0.146693	-0.740101	2.99256	0.00322102	0.625424	-1.83354
chr2:143717205-143717325	0.105901	-0.712322	2.99248	0.00322184	0.625424	-1.83376
chr1:8741556-8741676	-0.0926286	-0.776851	-2.99238	0.00322283	0.625424	-1.83402
chr7:32531033-32531153	0.1697	-0.527164	2.99224	0.00322419	0.625424	-1.83437
chr4:151386859-151386979	0.125318	-0.685439	2.99176	0.00322898	0.625424	-1.83562
chr7:32488153-32488273	0.0975573	-0.669432	2.99163	0.00323028	0.625424	-1.83596
chr7:32577523-32577643	0.105885	-0.485923	2.99155	0.00323111	0.625424	-1.83617
chr5:137515461-137515581	0.0816115	-0.815498	2.99154	0.00323119	0.625424	-1.83619
chr2:61475770-61475890	0.0804985	-0.78896	2.99137	0.00323289	0.625424	-1.83664
chr1:8519456-8519576	-0.0706875	-0.850452	-2.99124	0.00323416	0.625424	-1.83697
chr16:28495476-28495596	-0.0706191	-0.78085	-2.99117	0.00323484	0.625424	-1.83714
chr2:61721790-61721910	0.10452	-0.803936	2.991	0.00323659	0.625424	-1.8376
chr7:4051616-4051736	0.0969311	-0.693915	2.99091	0.00323753	0.625424	-1.83784
chr5:137507701-137507821	-0.0728632	-0.794	-2.99084	0.00323823	0.625424	-1.83802
chr1:8828096-8828216	-0.0605413	-0.884724	-2.99082	0.00323843	0.625424	-1.83807
chr7:3331166-3331286	0.0896598	-0.717625	2.99032	0.00324339	0.625424	-1.83936
chr7:32577473-32577593	-0.0616317	-0.846345	-2.99017	0.00324489	0.625424	-1.83975
chr4:151886009-151886129	0.108463	-0.677261	2.99007	0.00324592	0.625424	-1.84002
chr7:4204406-4204526	-0.0623008	-0.859004	-2.99005	0.00324607	0.625424	-1.84006
chr20:44662997-44663117	0.0647374	-0.773003	2.99005	0.00324612	0.625424	-1.84007
chr4:151785529-151785649	0.110955	-0.617946	2.98979	0.00324877	0.625424	-1.84075
chr16:90071861-90071981	0.0999164	-0.662515	2.98977	0.00324887	0.625424	-1.84078
chr11:85488366-85488486	0.100348	-0.695171	2.98968	0.00324985	0.625424	-1.84104
chr7:3843606-3843726	0.161118	-0.566651	2.98956	0.00325099	0.625424	-1.84133
chr6:152419169-152419289	0.0811254	-0.736825	2.98946	0.00325199	0.625424	-1.84159
chr11:62293588-62293708	0.0759966	-0.827703	2.98927	0.00325398	0.625424	-1.8421
chr2:61438990-61439110	-0.0747174	-0.783287	-2.98904	0.00325622	0.625424	-1.84268
chr7:4248766-4248886	0.0894354	-0.713415	2.989	0.00325662	0.625424	-1.84278
chr6:152394899-152395019	0.122756	-0.576067	2.989	0.00325666	0.625424	-1.84279
chr11:62215268-62215388	0.0674818	-0.815288	2.98873	0.00325943	0.625424	-1.84351
chr4:151622619-151622739	0.138055	-0.710354	2.9887	0.00325966	0.625424	-1.84357
chr7:3585166-3585286	0.074902	-0.757954	2.98869	0.0032598	0.625424	-1.8436
chr6:152066269-152066389	0.0836314	-0.713874	2.98841	0.00326258	0.625424	-1.84432
chr7:3593926-3594046	0.0794403	-0.825754	2.98805	0.0032662	0.625424	-1.84525
chr4:151345339-151345459	0.201669	-0.524636	2.98796	0.00326718	0.625424	-1.84551
chr6:152315949-152316069	-0.0880114	-0.769525	-2.98791	0.00326769	0.625424	-1.84564
chr4:151892889-151893009	-0.0978609	-0.765151	-2.98762	0.00327056	0.625424	-1.84637
chr11:85486416-85486536	0.136716	-0.53885	2.9874	0.00327285	0.625424	-1.84696
chr1:8516946-8517066	0.111759	-0.672089	2.98735	0.00327336	0.625424	-1.84709
chr7:3930296-3930416	0.137563	-0.71515	2.98698	0.00327702	0.625424	-1.84803
chr1:8745416-8745536	0.176044	-0.722955	2.98671	0.00327975	0.625424	-1.84873
chr11:66867736-66867856	0.113814	-0.437156	2.98658	0.00328108	0.625424	-1.84907
chr7:3979846-3979966	0.105907	-0.719723	2.98657	0.0032812	0.625424	-1.84911
chr7:3354756-3354876	0.078695	-0.741652	2.9865	0.00328195	0.625424	-1.8493
chr4:151866529-151866649	0.115396	-0.568434	2.98625	0.00328445	0.625424	-1.84994
[truncated: 383,405+ more rows]
